# Supplementary material for: Metagenomic binning of a marine sponge microbiome reveals unity in defense but metabolic specialization
Source: ISME J. 2017 Jul 11;11(11):2465–78. doi: 10.1038/ismej.2017.101 (PMC5649159; doi:10.1038/ismej.2017.101)
Supplement: Supplementary Table S4 [file ismej2017101x10.xlsx]

## Sheet: Sheet1
Table S4 Overview table of COG annotations of sponge symbiont and reference genomes.
comment	COG	description	COG class	class description	bin107	bin90	bin52	bin98	bin94	bin106	bin131	bin40	bin18	bin43	bin61	bin36	bin80	bin20	bin16	bin87	bin76	bin65	bin110	bin134	Ca_Sspongiarum_15L	bin70	bin55	bin22	bin125	bin127	bin34	bin25	bin95	bin56	bin119	bin44	bin75	bin129	bin63	Ca_Poribacteria_WGA3G	bin5	bin103	bin9	Flavobacteria_bacterium_MS024-2A	Polaribacter_irgensii_23-P	Alcanivorax_borkumensis_SK2	Acidobacterium_capsulatum_ATCC51196	Nitrospina_gracilis_3.211_GCF_000341545.2_ASM34154v2_genomic	Ca_Solibacter_usitatus_Ellin6076
symbiont group I-enriched	COG0154	GatA, Asp-tRNAAsn/Glu-tRNAGln amidotransferase A subunit and related amidases	J	Translation, ribosomal structure and biogenesis	15	14	21	1	12	0	2	1	25	18	5	9	4	4	9	14	9	17	12	3	0	2	2	12	8	5	3	0	19	19	5	3	1	31	1	2	7	7	1	1	2	5	3	1	13
symbiont group I-enriched	COG0318	CaiC, Acyl-CoA synthetases (AMP-forming)/AMP-acid ligases II	IQ	Lipid metabolism / Secondary metabolites biosynthesis, transport, and catabolism	4	3	19	0	6	1	7	1	3	3	2	6	1	6	2	6	12	34	18	34	1	2	9	5	3	1	4	1	21	11	0	1	1	29	7	2	4	1	1	1	1	5	1	2	7
symbiont group I-enriched	COG0346	GloA, Lactoylglutathione lyase and related lyases	E	Amino acid transport and metabolism	18	6	6	0	2	0	3	0	30	1	0	5	0	8	6	17	4	16	9	10	1	3	4	16	5	3	3	0	4	5	0	9	1	17	2	5	8	3	1	0	2	3	2	2	9
symbiont group I-enriched	COG0596	MhpC, Predicted hydrolases or acyltransferases (alpha/beta hydrolase superfamily)	R	General function prediction only	26	17	30	0	3	4	4	2	59	3	2	8	3	8	18	35	10	32	25	17	2	3	9	28	39	3	5	3	24	15	4	3	3	47	5	1	3	6	2	4	6	15	4	1	14
symbiont group I-enriched	COG0625	Gst, Glutathione S-transferase	O	Posttranslational modification, protein turnover, chaperones	0	0	20	0	0	0	6	1	37	0	0	9	0	0	0	0	0	26	21	0	1	0	9	0	0	0	0	0	16	13	0	0	1	31	3	0	0	0	1	0	0	5	0	1	0
symbiont group I-enriched	COG1024	CaiD, Enoyl-CoA hydratase/carnithine racemase	I	Lipid metabolism	20	11	23	0	7	1	5	0	49	5	2	12	1	2	7	17	16	28	23	35	0	1	19	14	41	3	1	1	34	16	1	1	0	25	3	1	1	1	0	3	3	7	2	1	4
symbiont group I-enriched	COG1529	CoxL, Aerobic-type carbon monoxide dehydrogenase, large subunit CoxL/CutL homologs	C	Energy production and conversion	10	6	12	0	6	0	2	0	13	6	2	8	0	6	13	8	13	19	5	16	0	3	6	10	2	3	3	0	16	6	2	3	0	53	0	1	6	4	0	2	2	0	1	0	7
symbiont group I-enriched	COG1804	CaiB, Predicted acyl-CoA transferases/carnitine dehydratase	C	Energy production and conversion	19	28	33	0	3	0	2	0	54	1	1	7	0	2	13	43	5	17	21	32	0	1	14	21	73	3	0	0	31	7	1	1	0	13	0	1	2	5	0	0	0	2	0	0	2
symbiont group I-enriched	COG1960	CaiA, Acyl-CoA dehydrogenases	I	Lipid metabolism	26	11	23	0	8	2	9	1	54	6	4	11	1	6	7	18	17	27	23	40	0	0	17	11	23	5	2	1	30	19	3	0	0	31	2	0	6	1	0	5	5	22	4	1	6
symbiont group I-enriched	COG2141	COG2141, Coenzyme F420-dependent N5,N10-methylene tetrahydromethanopterin reductase and related flavin-dependent oxidoreductases	C	Energy production and conversion	39	46	40	0	0	0	0	0	180	0	1	0	0	9	26	88	31	8	31	58	1	3	20	73	60	4	0	0	43	4	0	2	0	49	7	2	11	11	0	1	0	1	3	0	2
symbiont group I-enriched	COG2159	COG2159, Predicted metal-dependent hydrolase of the TIM-barrel fold	R	General function prediction only	12	3	4	0	1	0	0	0	63	3	0	2	1	4	77	7	1	10	3	48	0	3	4	13	9	4	9	0	4	5	3	10	3	35	0	6	19	10	0	1	0	0	0	0	4
symbiont group I-enriched	COG4638	HcaE, Phenylpropionate dioxygenase and related ring-hydroxylating dioxygenases, large terminal subunit	PR	Inorganic ion transport and metabolism / General function prediction only	2	2	8	0	1	0	1	0	27	1	4	5	1	2	62	6	2	33	2	12	0	0	3	5	4	1	0	0	9	35	1	0	2	73	1	0	1	0	0	1	0	2	1	0	2
symbiont group II-enriched	COG0395	UgpE, ABC-type sugar transport system, permease component	G	Carbohydrate transport and metabolism	6	0	5	1	1	0	14	0	0	1	1	37	2	43	0	0	6	0	1	2	1	2	0	0	0	0	55	0	1	8	10	2	1	1	0	2	77	54	0	0	0	0	0	1	0
symbiont group II-enriched	COG0601	DppB, ABC-type dipeptide/oligopeptide/nickel transport systems, permease components	EP	Amino acid transport and metabolism / Inorganic ion transport and metabolism	12	23	17	1	1	0	5	1	1	1	0	29	0	24	5	21	16	8	8	4	1	1	4	14	21	24	25	0	13	21	27	3	2	6	3	3	50	87	1	1	0	0	1	2	1
symbiont group II-enriched	COG0673	MviM, Predicted dehydrogenases and related proteins	R	General function prediction only	22	7	3	0	8	0	8	0	1	7	3	22	20	31	13	6	12	4	10	5	3	96	6	8	4	13	54	12	0	2	25	111	1	3	1	93	111	59	3	13	3	0	6	2	56
symbiont group II-enriched	COG0747	DdpA, ABC-type dipeptide transport system, periplasmic component	E	Amino acid transport and metabolism	13	27	18	2	1	5	5	0	1	1	0	29	0	26	9	33	19	8	8	6	2	2	2	23	33	28	31	0	15	35	28	3	2	5	4	3	57	94	2	1	0	0	1	1	2
symbiont group II-enriched	COG0823	TolB, Periplasmic component of the Tol biopolymer transport system	U	Intracellular trafficking and secretion	1	1	1	1	19	1	1	1	4	12	8	1	5	4	3	3	2	1	6	1	0	16	1	2	2	3	1	0	0	1	1	56	2	1	1	23	2	3	0	1	1	1	2	1	13
symbiont group II-enriched	COG1063	Tdh, Threonine dehydrogenase and related Zn-dependent dehydrogenases	ER	Amino acid transport and metabolism / General function prediction only	10	8	2	0	1	0	3	1	7	2	1	6	5	11	9	5	4	1	3	6	0	18	1	3	5	10	23	0	0	2	10	24	1	6	1	19	25	25	0	0	0	0	4	2	11
symbiont group II-enriched	COG1082	IolE, Sugar phosphate isomerases/epimerases	G	Carbohydrate transport and metabolism	4	2	1	0	2	0	5	0	0	2	0	13	13	16	0	1	5	2	4	4	1	42	2	1	0	7	27	2	0	0	11	46	0	2	0	40	51	27	0	5	0	0	2	0	41
symbiont group II-enriched	COG1173	DppC, ABC-type dipeptide/oligopeptide/nickel transport systems, permease components	EP	Amino acid transport and metabolism / Inorganic ion transport and metabolism	13	25	17	1	1	0	5	1	1	1	0	28	0	23	5	21	15	8	7	4	1	1	4	14	21	24	25	0	11	21	29	3	2	6	3	3	49	95	2	1	0	0	1	2	1
symbiont group II-enriched	COG1175	UgpA, ABC-type sugar transport systems, permease components	G	Carbohydrate transport and metabolism	6	0	4	1	1	0	13	0	0	1	1	36	2	43	0	0	6	0	1	2	1	2	0	0	0	0	55	0	1	8	8	2	1	1	0	2	68	23	1	0	0	0	0	1	0
symbiont group II-enriched	COG1595	RpoE, DNA-directed RNA polymerase specialized sigma subunit, sigma24 homolog	K	Transcription	2	2	0	0	14	0	0	1	5	9	3	1	7	6	2	1	4	1	10	5	0	52	1	2	1	2	3	6	0	1	0	64	0	2	2	49	4	3	0	6	13	2	20	6	63
symbiont group II-enriched	COG1653	UgpB, ABC-type sugar transport system, periplasmic component	G	Carbohydrate transport and metabolism	6	0	4	1	1	0	16	0	0	1	1	38	2	45	0	0	6	0	1	2	1	2	0	0	0	0	61	0	1	9	7	2	1	1	0	2	77	51	1	0	0	0	0	1	0
symbiont group II-enriched	COG2319	COG2319, FOG: WD40 repeat	R	General function prediction only	1	0	3	0	1	0	0	15	1	0	0	2	4	7	1	1	0	1	3	1	0	120	0	1	0	0	6	0	1	0	0	50	2	2	0	62	1	2	0	0	0	0	1	1	6
symbiont group II-enriched	COG4636	Uma2, Endonuclease, Uma2 family (restriction endonuclease fold)	R	General function prediction only	0	35	0	0	1	0	0	0	5	0	0	0	0	14	0	42	0	1	5	1	0	7	0	9	16	0	18	0	9	1	0	25	0	0	0	29	17	9	0	0	0	0	2	0	2
symbiont group II-enriched	COG4948	COG4948, L-alanine-DL-glutamate epimerase and related enzymes of enolase superfamily	MR	Cell envelope biogenesis, outer membrane / General function prediction only	8	23	14	0	1	0	4	0	1	1	0	18	3	23	7	4	6	5	7	1	2	26	6	3	8	55	35	1	12	13	11	43	2	5	1	30	47	28	2	2	1	0	3	0	25
symbiont group II-enriched	COG5285	COG5285, Protein involved in biosynthesis of mitomycin antibiotics/polyketide fumonisin	Q	Secondary metabolites biosynthesis, transport, and catabolism	0	0	16	0	0	0	0	0	6	0	1	5	0	16	0	0	0	9	6	9	0	68	29	0	5	6	48	1	11	30	16	94	0	11	0	67	80	79	0	1	0	0	0	1	3
symbiont group III-enriched	COG5048	COG5048, FOG: Zn-finger	R	General function prediction only	0	0	0	0	0	0	0	159	0	0	0	0	0	0	0	0	0	0	0	0	0	0	0	0	0	0	0	0	0	0	0	0	0	0	0	0	0	0	0	0	0	0	0	0	0
symbiont-enriched	COG1106	COG1106, Predicted ATPases	R	General function prediction only	1	0	2	0	0	0	5	1	2	0	1	5	0	1	1	1	2	0	4	3	5	0	0	2	0	1	4	0	0	2	0	0	1	1	1	1	2	2	5	0	0	0	1	0	0
symbiont-enriched	COG1598	COG1598, Predicted nuclease of the RNAse H fold, HicB family	R	General function prediction only	3	7	0	0	1	0	0	2	16	7	2	5	1	1	11	9	0	1	6	3	0	1	1	7	4	8	3	0	3	0	2	7	8	2	2	9	5	4	1	0	0	0	0	2	7
symbiont-enriched	COG2233	UraA, Xanthine/uracil permeases	F	Nucleotide transport and metabolism	2	9	1	0	5	0	2	0	6	6	2	1	3	0	3	2	3	3	1	3	0	0	2	3	4	3	2	0	1	3	1	0	2	2	2	0	0	3	0	0	0	1	0	0	0
symbiont-enriched	COG2810	COG2810, Predicted type IV restriction endonuclease	V	Defense mechanisms	1	1	0	0	0	0	0	0	1	0	0	0	1	1	2	3	0	0	2	1	1	1	2	3	0	2	0	0	1	0	0	4	1	0	0	1	1	0	3	0	0	0	0	0	0
symbiont-enriched	COG2856	COG2856, Predicted Zn peptidase	E	Amino acid transport and metabolism	4	6	1	0	1	0	1	0	3	3	1	8	5	3	1	2	4	0	5	1	1	2	7	0	3	0	5	3	2	2	3	4	2	0	1	2	2	3	1	0	0	0	1	1	1
symbiont-enriched	COG3338	Cah, Carbonic anhydrase	P	Inorganic ion transport and metabolism	0	1	0	0	1	0	0	0	0	1	0	1	0	1	1	1	1	0	3	0	0	0	0	1	1	1	0	0	0	1	1	1	0	1	2	1	0	2	0	0	0	0	0	0	0
symbiont-enriched	COG3593	COG3593, Predicted ATP-dependent endonuclease of the OLD family	L	DNA replication, recombination, and repair	2	2	0	0	0	0	5	0	0	0	0	7	5	1	0	3	0	0	4	2	2	0	0	0	2	1	2	0	0	0	1	1	2	0	6	3	3	2	2	0	0	0	1	0	0
symbiont-enriched	COG3613	COG3613, Nucleoside 2-deoxyribosyltransferase	F	Nucleotide transport and metabolism	1	1	1	0	0	0	1	0	1	0	1	1	0	0	0	1	0	1	1	0	0	0	0	1	0	1	2	0	1	4	0	0	1	1	2	0	1	1	0	0	0	0	0	0	0
symbiont-enriched	COG3950	COG3950, Predicted ATP-binding protein involved in virulence	R	General function prediction only	1	1	0	0	1	0	0	3	1	0	0	6	1	1	0	3	0	0	2	0	3	0	0	1	0	1	2	0	1	1	1	1	2	2	0	0	2	2	5	0	0	0	0	0	0
symbiont-enriched	COG4422	COG4422, Bacteriophage protein gp37	S	Function unknown	0	0	0	0	0	0	1	0	0	1	1	1	1	0	1	1	2	1	2	2	1	1	0	2	0	1	1	2	4	1	0	1	1	3	2	1	1	0	1	0	0	0	0	0	1
symbiont-enriched	COG4637	COG4637, Predicted ATPase	R	General function prediction only	3	2	1	0	0	0	0	2	6	2	9	10	4	3	0	5	1	0	8	1	5	3	0	3	0	1	6	1	2	0	3	7	6	0	2	6	8	9	9	0	0	0	0	0	0
symbiont-enriched	COG5483	COG5483, Uncharacterized conserved protein	S	Function unknown	1	1	0	0	0	0	0	0	1	1	0	0	1	1	1	1	1	0	0	1	2	1	0	1	0	1	1	1	0	2	0	3	0	1	1	1	1	1	2	0	0	0	0	0	1
symbiont-enriched cluster A	COG0270	Dcm, Site-specific DNA methylase	L	DNA replication, recombination, and repair	0	2	1	0	1	0	3	2	1	2	0	11	6	4	1	1	4	2	2	3	2	0	4	1	1	4	6	2	3	0	1	2	2	1	4	2	1	1	4	0	0	1	0	2	2
symbiont-enriched cluster A	COG0286	HsdM, Type I restriction-modification system methyltransferase subunit	V	Defense mechanisms	1	4	2	0	3	0	9	3	8	3	2	7	8	3	2	8	3	1	6	4	9	1	1	5	2	6	7	7	2	0	5	13	9	2	5	11	2	2	5	0	0	1	1	0	0
symbiont-enriched cluster A	COG0338	Dam, Site-specific DNA methylase	L	DNA replication, recombination, and repair	2	0	2	0	2	0	4	0	1	0	1	2	4	4	0	1	0	2	2	1	1	2	4	0	1	0	2	5	2	2	0	3	3	0	2	1	1	0	2	0	0	0	0	0	0
symbiont-enriched cluster A	COG0553	HepA, Superfamily II DNA/RNA helicases, SNF2 family	KL	Transcription / DNA replication, recombination, and repair	1	5	3	0	3	1	6	3	2	2	3	6	4	1	6	4	2	0	8	4	4	1	0	2	4	2	5	2	0	0	0	4	1	1	4	5	3	3	6	0	0	1	0	1	1
symbiont-enriched cluster A	COG0610	COG0610, Type I site-specific restriction-modification system, R (restriction) subunit and related helicases	V	Defense mechanisms	1	4	1	0	0	1	4	2	5	4	3	7	3	1	0	2	2	0	4	4	3	0	1	1	1	2	1	3	2	1	5	5	7	0	4	4	1	4	2	0	0	0	1	0	0
symbiont-enriched cluster A	COG0732	HsdS, Restriction endonuclease S subunits	V	Defense mechanisms	1	4	1	0	1	0	5	3	7	3	3	5	1	1	0	4	1	1	6	3	2	0	1	1	2	2	4	4	1	0	8	9	7	1	4	5	1	1	3	0	0	1	1	0	0
symbiont-enriched cluster A	COG0863	COG0863, DNA modification methylase	L	DNA replication, recombination, and repair	1	4	3	0	4	1	26	0	6	3	5	8	5	19	3	10	10	1	6	4	10	13	14	5	5	14	5	21	3	1	4	20	12	1	1	23	4	5	12	0	0	0	0	0	1
symbiont-enriched cluster A	COG1401	McrB, GTPase subunit of restriction endonuclease	V	Defense mechanisms	2	2	2	0	0	0	1	1	1	2	2	2	1	0	1	2	2	0	5	1	0	0	2	0	1	2	2	0	0	1	0	0	0	0	2	0	1	3	0	0	0	0	0	0	0
symbiont-enriched cluster A	COG1479	COG1479, Uncharacterized conserved protein	S	Function unknown	3	6	1	0	1	0	2	0	1	5	2	2	4	4	1	1	1	0	2	1	0	1	1	3	0	3	4	1	2	1	1	7	2	1	2	1	2	2	3	0	0	0	0	0	0
symbiont-enriched cluster A	COG1715	Mrr, Restriction endonuclease	V	Defense mechanisms	1	0	2	0	1	0	2	1	0	0	0	1	2	2	0	1	0	0	1	0	0	1	1	1	3	2	1	0	0	0	2	4	1	1	1	1	0	1	0	0	0	0	0	0	0
symbiont-enriched cluster A	COG2865	COG2865, Predicted transcriptional regulator containing an HTH domain and an uncharacterized domain shared with the mammalian protein Schlafen	K	Transcription	1	1	2	0	1	0	4	2	1	6	13	2	10	0	0	2	6	1	7	6	1	3	0	0	0	5	10	4	0	2	3	6	3	0	8	5	4	9	2	0	0	0	1	0	0
symbiont-enriched cluster A	COG2929	COG2929, Uncharacterized protein conserved in bacteria	S	Function unknown	0	4	0	0	1	0	1	0	4	2	0	2	0	0	2	2	0	1	1	0	0	2	0	1	0	1	1	0	3	1	0	3	3	0	0	3	1	3	0	0	0	0	1	0	2
symbiont-enriched cluster A	COG3177	COG3177, Fic family protein	S	Function unknown	5	7	7	0	3	0	13	2	2	4	2	9	9	2	2	5	6	5	6	3	4	2	1	3	4	5	8	12	0	9	5	1	2	4	12	1	4	6	5	0	0	1	3	0	2
symbiont-enriched cluster A	COG3440	COG3440, Predicted restriction endonuclease	V	Defense mechanisms	2	3	1	0	3	0	3	0	2	2	2	2	0	0	0	0	0	2	3	1	0	3	1	2	1	0	3	0	1	1	0	4	0	1	2	2	0	2	0	0	0	0	0	1	0
symbiont-enriched cluster A	COG3514	COG3514, Uncharacterized protein conserved in bacteria	S	Function unknown	1	1	0	0	1	0	2	1	7	2	0	2	0	0	3	2	0	1	0	0	0	0	0	1	0	1	1	0	4	0	0	2	1	2	0	0	2	1	0	0	0	0	0	0	1
symbiont-enriched cluster A	COG4268	McrC, McrBC 5-methylcytosine restriction system component	V	Defense mechanisms	1	1	1	0	0	0	0	1	1	1	2	1	1	0	1	2	2	0	4	1	0	0	1	1	1	2	2	0	0	1	0	0	0	0	1	0	1	2	0	0	0	0	0	0	0
symbiont-enriched cluster A	COG4938	COG4938, Uncharacterized conserved protein	S	Function unknown	3	3	1	0	0	0	9	0	4	3	4	6	9	2	0	2	1	0	5	1	3	6	1	0	0	2	4	0	1	0	0	16	5	0	4	9	2	6	8	0	0	0	0	0	1
symbiont-enriched cluster B	COG1487	VapC, Predicted nucleic acid-binding protein, contains PIN domain	R	General function prediction only	4	9	5	0	2	0	0	1	9	7	11	4	0	0	3	5	2	5	9	7	0	1	0	1	3	7	6	0	4	6	2	3	8	9	6	2	4	9	0	0	0	0	3	0	3
symbiont-enriched cluster B	COG1921	SelA, Selenocysteine synthase, seryl-tRNASer selenium transferase	J	Translation, ribosomal structure and biogenesis	2	3	1	0	1	0	1	0	2	1	2	0	0	2	1	3	2	2	2	0	0	2	1	2	1	4	2	1	1	1	0	4	0	1	0	2	2	1	0	0	0	0	0	0	2
symbiont-enriched cluster B	COG3093	VapI, Plasmid maintenance system antidote protein	R	General function prediction only	10	13	8	0	4	0	1	0	14	5	8	10	2	0	5	6	3	8	11	2	0	0	0	3	13	6	9	1	8	7	5	0	10	13	8	0	4	8	1	0	0	0	1	1	2
symbiont-enriched cluster B	COG3276	SelB, Selenocysteine-specific translation elongation factor	J	Translation, ribosomal structure and biogenesis	1	1	0	0	1	0	0	0	1	1	1	0	0	1	1	1	1	1	1	0	0	1	1	1	1	1	1	0	1	1	0	1	0	1	0	1	1	1	0	0	0	0	0	0	1
symbiont-enriched cluster B	COG3549	HigB, Plasmid maintenance system killer protein	R	General function prediction only	1	1	7	0	3	0	0	0	6	1	3	7	0	0	2	1	0	3	6	0	0	0	0	0	2	3	3	0	3	2	1	0	7	10	1	0	1	1	0	0	0	0	0	1	0
symbiont-enriched cluster B	COG4691	StbC, Plasmid stability protein	R	General function prediction only	2	1	5	0	1	0	0	0	1	3	2	5	0	0	1	0	1	4	1	1	0	0	2	0	0	1	1	0	1	1	1	0	0	1	0	0	1	0	0	0	0	0	0	0	0
symbiont-enriched cluster C	COG2442	COG2442, Uncharacterized conserved protein	S	Function unknown	3	6	2	0	0	0	0	0	7	5	0	4	1	1	5	5	2	5	5	0	1	3	0	6	1	4	5	0	3	1	2	10	5	3	1	15	5	8	0	0	0	0	0	0	8
symbiont-enriched cluster C	COG4634	COG4634, Uncharacterized protein conserved in bacteria	S	Function unknown	1	2	0	0	0	0	0	0	1	0	0	0	0	1	1	1	0	2	1	2	0	3	0	3	0	2	2	0	1	1	2	2	1	1	0	3	1	0	0	0	0	0	0	0	1
symbiont-enriched cluster D	COG0145	HyuA, N-methylhydantoinase A/acetone carboxylase, beta subunit	EQ	Amino acid transport and metabolism / Secondary metabolites biosynthesis, transport, and catabolism	9	2	17	0	1	0	0	0	18	2	0	10	1	3	6	4	9	15	1	4	0	1	1	4	1	1	4	0	12	13	10	1	1	19	1	1	1	4	0	0	0	1	0	0	0
symbiont-enriched cluster D	COG0146	HyuB, N-methylhydantoinase B/acetone carboxylase, alpha subunit	EQ	Amino acid transport and metabolism / Secondary metabolites biosynthesis, transport, and catabolism	9	0	14	0	0	0	1	0	18	1	0	10	1	2	10	2	9	13	1	4	0	1	1	2	1	1	6	0	15	12	15	1	1	18	1	0	1	3	1	0	0	1	0	1	0
symbiont-enriched cluster E	COG2055	COG2055, Malate/L-lactate dehydrogenases	C	Energy production and conversion	6	3	5	0	1	0	0	0	0	1	1	1	0	5	2	2	1	3	2	1	0	7	2	2	3	5	3	0	6	5	4	11	0	1	0	8	8	7	0	0	0	0	1	0	1
symbiont-enriched cluster E + symbiont group I-enriched	COG1028	FabG, Dehydrogenases with different specificities (related to short-chain alcohol dehydrogenases)	QR	Secondary metabolites biosynthesis, transport, and catabolism / General function prediction only	48	51	62	1	15	1	24	6	71	14	5	57	13	29	41	50	38	60	35	91	5	21	22	40	53	31	23	7	48	54	23	35	5	62	11	25	51	49	2	12	4	16	16	8	45
symbiont-enriched cluster E + symbiont group II-enriched	COG3119	AslA, Arylsulfatase A and related enzymes	P	Inorganic ion transport and metabolism	3	13	9	0	3	0	2	0	2	0	4	5	26	24	0	0	2	11	69	13	5	48	4	1	4	15	32	13	5	7	14	54	0	6	0	43	45	71	0	6	0	0	0	0	18
	COG0001	HemL, Glutamate-1-semialdehyde aminotransferase	H	Coenzyme metabolism	3	5	3	0	1	1	0	1	2	1	0	2	1	1	2	5	6	3	5	1	1	3	1	5	2	3	2	0	4	7	2	4	0	1	1	3	5	6	2	1	2	1	1	1	2
	COG0002	ArgC, Acetylglutamate semialdehyde dehydrogenase	E	Amino acid transport and metabolism	1	1	1	0	1	0	1	0	1	1	1	1	1	2	1	1	1	1	2	2	1	1	1	1	1	1	2	1	1	1	2	1	1	1	2	1	2	1	0	1	1	1	1	1	1
	COG0003	ArsA, Predicted ATPase involved in chromosome partitioning	D	Cell division and chromosome partitioning	0	0	0	0	0	0	0	0	0	1	0	0	0	1	0	0	0	0	0	0	0	0	0	0	0	0	0	0	0	0	0	1	0	0	0	1	1	0	0	0	1	1	0	0	1
	COG0004	AmtB, Ammonia permease	P	Inorganic ion transport and metabolism	3	2	3	0	1	0	2	0	4	2	0	3	2	1	2	3	3	4	2	3	1	2	3	4	2	2	3	1	3	4	1	2	3	5	5	2	3	4	1	0	1	3	3	2	2
	COG0005	Pnp, Purine nucleoside phosphorylase	F	Nucleotide transport and metabolism	1	0	1	0	2	0	1	0	1	2	1	1	2	2	1	1	1	1	1	2	1	1	0	1	1	1	2	1	1	2	1	2	1	1	1	1	4	0	0	1	1	1	2	2	2
	COG0006	PepP, Xaa-Pro aminopeptidase	E	Amino acid transport and metabolism	16	2	6	1	5	1	5	1	2	5	6	12	2	6	1	3	6	6	5	3	1	3	1	5	3	2	5	2	4	30	13	3	1	9	0	4	4	3	2	3	2	1	2	1	7
	COG0007	CysG, Uroporphyrinogen-III methylase	H	Coenzyme metabolism	1	1	1	0	0	0	1	0	1	0	0	1	0	1	1	1	0	1	0	1	1	1	1	1	1	1	1	0	1	2	0	1	1	1	2	1	1	1	1	0	1	1	1	1	2
	COG0008	GlnS, Glutamyl- and glutaminyl-tRNA synthetases	J	Translation, ribosomal structure and biogenesis	1	2	3	2	2	1	3	3	2	3	2	2	3	2	1	2	1	3	3	2	2	2	2	2	1	1	2	2	2	3	3	2	2	3	2	2	2	2	2	2	2	3	3	2	2
	COG0009	SUA5, Putative translation factor (SUA5)	J	Translation, ribosomal structure and biogenesis	1	1	1	1	1	2	1	1	1	1	1	1	1	1	1	1	1	3	1	1	1	1	1	1	1	1	1	2	1	1	1	1	1	2	1	0	1	1	1	2	2	2	2	1	2
	COG0010	SpeB, Arginase/agmatinase/formimionoglutamate hydrolase, arginase family	E	Amino acid transport and metabolism	1	2	3	0	3	1	3	0	0	3	0	4	0	1	1	2	0	4	2	1	0	0	0	2	1	0	1	1	0	11	1	0	0	2	0	0	0	0	3	3	3	0	1	1	1
	COG0011	COG0011, Uncharacterized conserved protein	S	Function unknown	0	0	0	0	0	0	0	0	0	0	0	0	0	0	0	0	0	0	0	0	0	1	0	0	0	0	0	0	0	0	0	1	1	0	0	1	2	0	0	0	0	0	0	1	0
	COG0012	COG0012, Predicted GTPase, probable translation factor	J	Translation, ribosomal structure and biogenesis	1	1	1	1	1	1	1	1	1	1	1	0	1	1	1	1	1	1	1	1	1	1	1	1	1	1	1	1	1	1	1	1	1	1	1	1	1	1	1	1	1	1	1	1	1
	COG0013	AlaS, Alanyl-tRNA synthetase	J	Translation, ribosomal structure and biogenesis	1	1	1	1	1	1	1	1	1	1	1	1	1	1	1	1	1	1	2	1	1	1	1	1	1	1	1	1	1	1	1	2	1	0	1	1	1	1	1	1	1	1	2	1	1
	COG0014	ProA, Gamma-glutamyl phosphate reductase	E	Amino acid transport and metabolism	1	1	1	0	0	0	1	0	1	0	0	1	0	1	1	1	1	1	0	1	1	1	0	1	1	1	1	0	0	1	1	1	2	0	2	1	1	1	1	0	1	1	0	1	0
	COG0015	PurB, Adenylosuccinate lyase	F	Nucleotide transport and metabolism	2	3	3	0	1	1	2	1	1	1	1	2	1	1	1	1	2	2	1	1	1	1	1	1	2	1	1	1	2	1	1	1	1	1	1	1	1	2	2	1	1	1	1	1	2
	COG0016	PheS, Phenylalanyl-tRNA synthetase alpha subunit	J	Translation, ribosomal structure and biogenesis	1	1	1	1	1	1	1	1	1	1	0	1	1	1	1	1	1	1	2	1	1	1	1	1	1	1	1	1	1	1	1	1	1	1	1	1	1	1	1	1	1	1	1	1	1
	COG0017	AsnS, Aspartyl/asparaginyl-tRNA synthetases	J	Translation, ribosomal structure and biogenesis	0	0	0	0	1	1	0	1	1	1	0	0	1	1	0	2	0	0	1	0	0	0	1	1	0	0	0	1	0	0	3	0	1	0	0	0	0	2	0	0	1	0	1	1	1
	COG0018	ArgS, Arginyl-tRNA synthetase	J	Translation, ribosomal structure and biogenesis	1	1	1	1	1	1	2	1	1	1	0	1	1	1	1	1	1	1	2	1	1	2	1	1	1	1	1	1	2	1	1	1	1	1	0	1	1	1	1	1	1	1	1	1	1
	COG0019	LysA, Diaminopimelate decarboxylase	E	Amino acid transport and metabolism	1	1	1	0	1	1	1	0	1	1	0	1	0	1	1	2	1	1	0	1	1	1	1	2	1	1	0	1	0	2	1	0	1	2	1	1	1	1	1	2	2	1	1	2	1
	COG0020	UppS, Undecaprenyl pyrophosphate synthase	I	Lipid metabolism	1	1	1	1	1	1	1	1	1	1	1	1	1	1	1	1	2	1	2	1	1	1	1	1	1	1	1	1	0	1	1	2	1	0	1	1	1	1	1	1	1	1	1	1	2
	COG0021	TktA, Transketolase	G	Carbohydrate transport and metabolism	1	1	1	0	1	1	1	1	0	1	1	1	1	1	2	0	1	1	3	1	1	0	0	0	0	1	1	0	2	1	1	2	1	1	1	1	1	2	1	0	0	1	1	0	1
	COG0022	AcoB, Pyruvate/2-oxoglutarate dehydrogenase complex, dehydrogenase (E1) component, eukaryotic type, beta subunit	C	Energy production and conversion	5	4	3	1	3	2	3	0	4	3	2	4	3	2	1	3	6	2	0	1	1	1	1	2	0	4	2	1	2	3	1	2	0	2	0	1	5	3	1	2	2	0	1	2	3
	COG0023	SUI1, Translation initiation factor 1 (eIF-1/SUI1) and related proteins	J	Translation, ribosomal structure and biogenesis	0	0	0	0	0	0	0	1	0	0	0	0	0	0	0	0	0	0	0	0	1	0	0	0	0	0	0	1	0	0	0	0	0	0	0	0	1	1	1	1	1	0	0	0	0
	COG0024	Map, Methionine aminopeptidase	J	Translation, ribosomal structure and biogenesis	1	1	1	1	1	1	1	1	1	1	1	1	1	2	1	1	1	1	2	1	1	1	1	1	1	1	1	1	1	1	1	1	1	1	1	1	1	1	1	1	1	1	1	1	2
	COG0025	NhaP, NhaP-type Na+/H+ and K+/H+ antiporters	P	Inorganic ion transport and metabolism	0	0	0	0	0	0	0	1	0	0	0	0	1	0	0	0	0	0	0	0	1	0	0	0	0	0	0	0	0	0	1	0	1	0	1	0	1	0	1	1	1	1	2	2	0
	COG0026	PurK, Phosphoribosylaminoimidazole carboxylase (NCAIR synthetase)	F	Nucleotide transport and metabolism	0	0	1	0	1	1	0	0	0	0	0	0	0	0	0	0	0	1	0	0	1	0	0	0	0	1	1	1	0	1	0	0	0	1	1	0	1	0	1	1	1	1	1	1	1
	COG0027	PurT, Formate-dependent phosphoribosylglycinamide formyltransferase (GAR transformylase)	F	Nucleotide transport and metabolism	0	0	0	0	0	0	0	0	0	0	0	0	0	0	1	0	0	0	0	0	0	0	1	0	0	0	0	0	0	0	0	0	0	0	0	0	0	0	0	0	0	1	0	0	0
	COG0028	IlvB, Acetolactate synthase large subunit or other thiamine pyrophosphate-requiring enzymes	EH	Amino acid transport and metabolism / Coenzyme metabolism	15	13	18	0	1	0	10	0	7	4	1	10	1	4	10	23	6	8	10	6	1	6	6	26	4	8	5	1	11	16	5	8	2	23	2	7	13	9	1	1	1	2	4	3	6
	COG0029	NadB, Aspartate oxidase	H	Coenzyme metabolism	2	0	0	0	0	1	0	0	0	0	0	0	1	0	0	2	1	1	0	0	1	1	1	1	1	0	0	1	1	0	0	1	2	0	1	1	0	1	1	0	0	1	1	2	1
	COG0030	KsgA, Dimethyladenosine transferase (rRNA methylation)	J	Translation, ribosomal structure and biogenesis	1	1	1	1	2	0	1	1	1	1	0	1	1	2	1	1	1	1	1	1	1	1	1	1	1	1	1	1	0	1	1	1	1	1	2	1	1	1	1	1	1	1	1	1	1
	COG0031	CysK, Cysteine synthase	E	Amino acid transport and metabolism	5	1	2	0	1	1	1	0	3	2	1	1	1	3	2	1	2	3	2	2	2	2	1	1	2	1	2	2	1	2	1	2	1	2	2	2	2	2	2	2	3	2	4	3	3
	COG0033	Pgm, Phosphoglucomutase	G	Carbohydrate transport and metabolism	0	0	1	0	0	0	0	0	0	0	0	0	1	0	0	0	0	0	0	0	1	0	0	0	0	0	0	0	0	1	1	0	0	0	0	0	0	0	1	0	0	0	0	0	2
	COG0034	PurF, Glutamine phosphoribosylpyrophosphate amidotransferase	F	Nucleotide transport and metabolism	1	1	1	0	1	1	0	1	1	1	2	1	1	0	1	1	0	1	1	1	1	1	1	1	1	1	1	1	1	1	0	1	1	0	1	1	1	1	1	1	1	1	1	1	1
	COG0035	Upp, Uracil phosphoribosyltransferase	F	Nucleotide transport and metabolism	0	1	1	0	1	0	1	0	1	1	0	1	0	1	0	0	2	1	0	1	1	0	0	0	0	0	1	0	1	1	1	0	0	1	0	0	1	0	1	0	1	1	0	0	0
	COG0036	Rpe, Pentose-5-phosphate-3-epimerase	G	Carbohydrate transport and metabolism	1	1	1	0	1	1	1	0	1	1	1	1	1	2	1	1	1	1	0	0	1	2	1	1	1	1	1	1	0	1	1	2	1	1	1	2	1	1	1	2	1	1	1	1	1
	COG0037	MesJ, tRNA(Ile)-lysidine synthase MesJ	D	Cell cycle control, cell division, chromosome partitioning	1	1	1	1	1	1	1	2	1	1	0	1	1	1	1	1	2	1	0	1	1	1	2	1	1	1	1	1	1	1	0	1	2	1	1	1	1	1	1	1	1	2	1	1	2
	COG0038	EriC, Chloride channel protein EriC	P	Inorganic ion transport and metabolism	1	0	0	0	0	0	0	0	2	0	1	1	0	0	0	0	0	2	0	1	1	0	1	0	1	0	0	0	1	2	0	0	1	1	0	0	0	0	1	0	2	1	3	1	2
	COG0039	Mdh, Malate/lactate dehydrogenases	C	Energy production and conversion	1	1	1	0	1	1	1	0	1	1	0	2	1	1	1	1	2	1	1	1	0	2	1	1	1	1	1	1	0	1	1	2	1	0	3	1	1	1	0	1	1	1	1	1	1
	COG0040	HisG, ATP phosphoribosyltransferase	E	Amino acid transport and metabolism	1	1	1	0	1	1	1	1	1	1	0	1	1	1	1	1	1	1	1	1	1	1	1	1	1	1	1	1	1	1	1	1	1	1	1	1	2	1	1	1	1	1	1	1	1
	COG0041	PurE, Phosphoribosylcarboxyaminoimidazole (NCAIR) mutase	F	Nucleotide transport and metabolism	1	1	1	0	1	1	0	1	1	1	1	0	1	0	1	1	0	1	1	1	1	1	1	1	1	1	0	1	0	1	0	1	1	1	1	1	1	0	1	1	1	1	1	1	1
	COG0042	COG0042, tRNA-dihydrouridine synthase	J	Translation, ribosomal structure and biogenesis	1	0	1	1	1	1	2	1	1	1	0	1	1	0	0	0	0	2	1	0	1	1	0	0	0	0	0	1	0	1	1	1	0	2	0	1	0	1	1	1	2	3	1	1	1
	COG0043	UbiD, 3-polyprenyl-4-hydroxybenzoate decarboxylase and related decarboxylases	H	Coenzyme metabolism	3	1	0	0	0	1	0	1	0	0	0	0	0	0	10	1	0	4	0	0	1	1	0	1	0	1	0	0	2	0	1	1	0	31	2	1	0	0	1	0	0	1	1	1	1
	COG0044	PyrC, Dihydroorotase and related cyclic amidohydrolases	F	Nucleotide transport and metabolism	4	5	5	0	5	1	2	0	5	4	4	3	2	3	2	5	11	4	4	3	3	1	1	4	1	1	4	2	5	5	8	1	2	5	1	1	3	1	2	2	3	2	1	1	5
	COG0045	SucC, Succinyl-CoA synthetase, beta subunit	C	Energy production and conversion	3	1	1	0	1	1	2	1	1	1	0	3	1	1	1	1	1	2	1	1	0	1	1	1	1	1	1	1	0	1	1	1	2	1	2	1	1	0	0	1	1	1	1	2	1
	COG0046	PurL, Phosphoribosylformylglycinamidine (FGAM) synthase, synthetase domain	F	Nucleotide transport and metabolism	1	1	1	0	1	1	0	1	1	1	1	0	1	0	1	1	1	1	1	1	1	1	3	1	1	1	1	1	0	1	0	1	1	1	1	1	1	0	1	1	1	1	1	1	1
	COG0047	PurL, Phosphoribosylformylglycinamidine (FGAM) synthase, glutamine amidotransferase domain	F	Nucleotide transport and metabolism	1	1	1	0	1	0	0	0	1	1	1	0	1	0	1	1	0	1	1	1	1	1	2	1	1	1	1	0	1	1	0	1	0	1	1	1	1	0	1	0	0	0	1	1	1
	COG0048	RpsL, Ribosomal protein S12	J	Translation, ribosomal structure and biogenesis	1	1	1	1	1	1	1	1	1	1	1	1	1	1	1	1	1	1	0	1	1	1	1	1	1	1	1	1	1	1	1	1	1	1	1	1	1	1	1	1	1	1	1	1	1
	COG0049	RpsG, Ribosomal protein S7	J	Translation, ribosomal structure and biogenesis	1	1	1	1	1	1	1	1	1	1	1	1	1	1	1	1	1	1	1	1	1	1	1	1	1	1	1	1	1	1	1	1	1	1	1	1	1	1	1	1	1	1	1	1	1
	COG0050	TufB, GTPases - translation elongation factors	J	Translation, ribosomal structure and biogenesis	2	1	3	4	4	1	1	1	3	1	1	1	4	1	1	1	2	4	2	1	1	2	1	1	2	1	3	1	3	4	3	2	3	3	3	2	4	1	1	1	1	2	2	1	3
	COG0051	RpsJ, Ribosomal protein S10	J	Translation, ribosomal structure and biogenesis	1	1	1	1	1	1	1	1	1	1	1	1	1	1	1	1	1	1	1	1	1	1	1	1	1	1	1	1	1	1	1	1	1	1	1	1	1	1	1	1	1	1	1	1	1
	COG0052	RpsB, Ribosomal protein S2	J	Translation, ribosomal structure and biogenesis	1	1	1	1	1	1	1	1	1	1	1	1	1	1	1	1	1	1	1	1	1	1	1	1	1	1	1	1	1	1	1	1	1	0	1	1	1	1	1	1	1	1	1	1	1
	COG0053	MMT1, Predicted Co/Zn/Cd cation transporters	P	Inorganic ion transport and metabolism	0	1	0	1	0	0	0	1	1	0	0	0	0	1	0	1	2	1	0	1	0	0	0	1	0	0	0	0	0	0	0	0	0	0	0	0	0	0	0	0	0	1	1	3	3
	COG0054	RibH, Riboflavin synthase beta-chain	H	Coenzyme metabolism	1	1	1	0	1	0	1	1	1	1	1	1	1	0	1	1	1	1	1	0	1	1	0	1	1	1	0	1	0	1	1	2	1	0	1	1	0	1	1	1	1	1	1	1	1
	COG0055	AtpD, F0F1-type ATP synthase, beta subunit	C	Energy production and conversion	1	1	1	1	1	1	1	1	1	1	1	1	1	1	1	1	1	1	1	1	1	1	1	1	1	1	1	1	1	1	0	1	1	0	1	0	1	1	1	1	1	1	1	1	1
	COG0056	AtpA, F0F1-type ATP synthase, alpha subunit	C	Energy production and conversion	1	1	1	1	1	1	1	1	1	1	1	1	1	1	1	1	1	1	1	1	1	1	1	1	1	1	1	1	1	1	0	1	1	0	1	0	1	1	1	1	1	1	1	1	1
	COG0057	GapA, Glyceraldehyde-3-phosphate dehydrogenase/erythrose-4-phosphate dehydrogenase	G	Carbohydrate transport and metabolism	1	1	3	1	1	1	1	1	1	1	0	1	1	1	1	1	3	1	2	1	2	1	1	1	1	1	1	1	3	2	1	1	1	1	1	0	1	1	2	1	2	3	1	1	1
	COG0058	GlgP, Glucan phosphorylase	G	Carbohydrate transport and metabolism	1	0	0	0	0	0	0	0	0	0	0	0	1	2	0	0	0	0	0	0	1	1	0	0	0	0	1	0	0	0	1	1	0	0	0	1	1	1	1	0	0	0	1	2	1
	COG0059	IlvC, Ketol-acid reductoisomerase	EH	Amino acid transport and metabolism / Coenzyme metabolism	1	1	1	0	0	0	1	0	1	1	1	1	1	2	1	1	2	1	1	2	1	1	1	1	1	1	1	1	1	2	2	1	1	1	1	1	1	1	1	1	1	1	1	1	1
	COG0060	IleS, Isoleucyl-tRNA synthetase	J	Translation, ribosomal structure and biogenesis	1	1	1	1	1	1	1	1	1	1	1	0	1	1	1	1	1	1	1	1	1	2	1	1	1	1	1	1	1	1	1	3	2	1	1	1	1	1	1	1	1	1	1	1	1
	COG0061	nadF, NAD kinase	H	Coenzyme metabolism	1	1	1	0	1	0	1	1	1	1	0	1	1	1	1	1	1	1	1	1	2	1	1	1	1	1	1	1	1	1	1	2	1	1	1	1	1	1	2	1	1	1	1	1	1
	COG0062	COG0062, Uncharacterized conserved protein	S	Function unknown	0	0	1	0	1	0	0	0	0	1	0	0	1	0	0	0	0	1	0	0	1	0	0	0	0	0	0	0	1	1	1	1	0	1	0	1	2	1	1	0	0	0	0	0	1
	COG0063	COG0063, Predicted sugar kinase	G	Carbohydrate transport and metabolism	1	1	0	0	0	0	1	1	1	0	1	0	0	1	1	1	1	0	1	1	0	1	1	1	1	1	1	0	0	0	1	0	1	0	1	0	0	0	0	0	0	1	1	1	0
	COG0064	GatB, Asp-tRNAAsn/Glu-tRNAGln amidotransferase B subunit (PET112 homolog)	J	Translation, ribosomal structure and biogenesis	1	1	1	2	0	0	1	1	1	1	0	1	1	1	1	1	2	1	2	1	1	1	1	1	1	1	1	0	0	1	1	1	1	1	1	1	1	1	1	0	0	1	1	1	1
	COG0065	LeuC, 3-isopropylmalate dehydratase large subunit	E	Amino acid transport and metabolism	4	1	2	0	2	0	1	0	1	2	2	1	1	2	1	1	1	2	3	1	1	1	1	1	1	1	2	1	2	2	1	1	1	3	1	1	2	1	1	1	1	1	1	1	1
	COG0066	LeuD, 3-isopropylmalate dehydratase small subunit	E	Amino acid transport and metabolism	4	1	2	0	1	0	1	0	2	1	1	1	1	2	1	1	1	2	2	1	0	1	1	1	1	1	2	1	3	1	1	1	1	3	1	1	2	1	1	1	1	1	1	1	1
	COG0067	GltB, Glutamate synthase domain 1	E	Amino acid transport and metabolism	0	0	1	0	0	0	1	0	1	0	0	2	0	0	0	0	1	1	0	0	0	0	0	0	0	0	0	0	2	2	0	0	0	2	0	0	0	1	1	0	0	0	0	0	0
	COG0068	HypF, Hydrogenase maturation factor	O	Posttranslational modification, protein turnover, chaperones	0	0	0	0	0	0	0	0	0	0	0	0	0	0	0	0	0	0	0	0	0	0	0	0	0	0	0	0	0	0	0	0	0	0	0	0	0	0	0	0	0	0	1	1	1
	COG0069	GltB, Glutamate synthase domain 2	E	Amino acid transport and metabolism	1	1	1	0	1	0	2	0	2	1	0	5	1	1	1	1	2	2	1	1	1	2	0	1	1	1	2	1	2	3	1	1	2	5	1	1	1	2	1	1	1	2	1	2	1
	COG0070	GltB, Glutamate synthase domain 3	E	Amino acid transport and metabolism	0	0	1	0	0	0	1	0	1	0	0	3	0	0	0	0	1	1	0	0	0	0	0	0	0	0	0	0	1	1	0	0	0	2	0	0	0	1	0	0	0	0	0	0	0
	COG0071	IbpA, Molecular chaperone (small heat shock protein)	O	Posttranslational modification, protein turnover, chaperones	0	1	2	1	1	0	1	0	1	1	0	2	0	2	1	1	1	2	0	0	0	3	1	1	1	1	1	1	1	2	2	2	1	2	1	1	1	1	1	1	1	1	2	1	2
	COG0072	PheT, Phenylalanyl-tRNA synthetase beta subunit	J	Translation, ribosomal structure and biogenesis	1	1	1	1	1	1	1	1	1	1	0	1	1	1	1	1	1	1	1	1	1	1	1	1	1	1	1	1	1	1	1	1	1	1	1	1	1	1	1	1	1	1	1	1	1
	COG0073	ARC1, EMAP domain	R	General function prediction only	1	0	1	0	0	0	1	0	1	0	0	1	0	0	0	0	0	1	0	0	0	0	0	0	0	0	0	1	1	1	0	0	0	0	0	0	0	1	0	1	1	0	0	0	1
	COG0074	SucD, Succinyl-CoA synthetase, alpha subunit	C	Energy production and conversion	5	1	1	0	1	1	2	1	1	1	0	4	1	1	1	1	1	2	1	1	0	1	2	1	1	1	1	1	0	1	1	1	2	3	1	1	2	0	0	1	1	1	1	2	1
	COG0075	COG0075, Serine-pyruvate aminotransferase/archaeal aspartate aminotransferase	E	Amino acid transport and metabolism	2	2	2	0	1	0	1	0	4	3	0	2	0	1	2	3	0	1	0	0	2	2	0	2	1	2	1	0	0	2	1	2	1	1	1	2	2	0	2	0	0	1	1	2	2
	COG0076	GadB, Glutamate decarboxylase and related PLP-dependent proteins	E	Amino acid transport and metabolism	4	1	1	0	3	1	1	0	3	3	2	2	3	3	0	2	1	2	1	1	1	1	1	1	0	1	1	1	2	2	1	0	1	0	1	0	0	2	1	1	1	0	2	0	3
	COG0077	PheA, Prephenate dehydratase	E	Amino acid transport and metabolism	1	1	1	0	1	0	1	1	1	1	1	2	1	1	1	1	1	1	2	1	1	1	1	1	1	1	1	1	0	1	1	1	1	1	1	1	2	0	1	1	1	1	1	1	1
	COG0078	ArgF, Ornithine carbamoyltransferase	E	Amino acid transport and metabolism	1	1	1	0	1	0	2	0	1	1	1	1	1	2	1	1	1	1	1	1	1	1	1	1	2	1	1	1	1	1	1	1	1	1	1	1	2	1	1	1	1	1	1	1	1
	COG0079	HisC, Histidinol-phosphate/aromatic aminotransferase and cobyric acid decarboxylase	E	Amino acid transport and metabolism	2	3	0	0	4	1	1	0	3	3	2	4	2	2	1	2	1	2	1	1	2	1	2	2	2	2	2	1	3	3	1	3	2	2	2	1	2	3	3	2	1	3	1	1	6
	COG0080	RplK, Ribosomal protein L11	J	Translation, ribosomal structure and biogenesis	1	1	1	1	1	1	1	1	1	1	1	1	1	1	1	1	1	1	1	1	1	1	1	1	1	1	1	1	1	1	1	1	1	1	1	1	1	1	1	1	1	1	1	1	1
	COG0081	RplA, Ribosomal protein L1	J	Translation, ribosomal structure and biogenesis	1	1	1	1	1	1	1	1	1	1	1	1	1	1	1	1	1	1	1	1	1	1	1	1	1	1	1	1	1	1	1	1	1	1	1	1	1	1	1	1	1	1	1	1	1
	COG0082	AroC, Chorismate synthase	E	Amino acid transport and metabolism	1	1	1	0	1	1	1	1	1	1	0	1	1	1	1	1	1	1	1	1	1	1	1	1	1	1	1	1	1	1	1	2	1	0	1	1	1	1	1	1	1	1	1	1	1
	COG0083	ThrB, Homoserine kinase	E	Amino acid transport and metabolism	1	1	0	0	1	0	0	0	0	1	0	0	1	1	1	1	1	0	1	0	1	1	0	1	1	1	0	1	0	0	1	2	0	0	0	1	0	0	1	1	1	0	1	0	1
	COG0084	TatD, Mg-dependent DNase	L	DNA replication, recombination, and repair	1	1	1	1	1	1	1	2	1	1	0	1	1	1	1	1	1	1	1	1	1	1	1	1	1	1	1	1	0	1	1	2	1	1	2	1	1	1	2	0	1	2	1	1	1
	COG0085	RpoB, DNA-directed RNA polymerase, beta subunit/140 kD subunit	K	Transcription	1	2	1	1	1	1	1	1	1	1	1	1	1	1	1	1	1	1	1	1	1	1	1	1	1	1	1	1	1	1	1	1	1	1	1	1	1	1	1	1	1	1	1	1	1
	COG0086	RpoC, DNA-directed RNA polymerase, beta' subunit/160 kD subunit	K	Transcription	1	1	1	1	1	1	1	1	1	1	1	1	1	1	1	1	1	1	1	1	2	1	1	1	1	1	1	1	1	1	1	2	1	1	1	2	1	1	5	1	1	1	1	1	1
	COG0087	RplC, Ribosomal protein L3	J	Translation, ribosomal structure and biogenesis	1	1	1	1	1	1	1	1	1	1	1	1	1	1	1	1	1	1	1	1	1	1	1	1	1	1	1	1	1	1	1	1	1	1	1	1	1	1	1	1	1	1	1	1	1
	COG0088	RplD, Ribosomal protein L4	J	Translation, ribosomal structure and biogenesis	1	1	1	1	1	1	1	1	1	1	1	1	1	1	1	1	1	1	1	1	1	1	1	1	1	1	1	1	1	1	1	1	1	1	1	1	1	1	1	1	1	1	1	1	1
	COG0089	RplW, Ribosomal protein L23	J	Translation, ribosomal structure and biogenesis	1	1	1	1	1	1	1	1	1	1	1	1	1	1	1	1	1	1	1	1	1	1	1	1	1	1	1	1	1	1	1	1	1	1	1	1	1	1	1	1	1	1	1	1	1
	COG0090	RplB, Ribosomal protein L2	J	Translation, ribosomal structure and biogenesis	1	1	1	1	1	1	1	1	1	1	1	1	1	1	1	1	1	1	1	1	1	1	1	1	1	1	1	1	1	1	1	1	1	1	1	1	1	1	1	1	1	1	1	1	1
	COG0091	RplV, Ribosomal protein L22	J	Translation, ribosomal structure and biogenesis	1	1	1	1	1	1	1	1	1	1	1	1	1	1	1	1	1	1	1	1	1	1	1	1	1	1	1	1	1	1	1	1	1	1	1	1	1	1	1	1	1	1	1	1	1
	COG0092	RpsC, Ribosomal protein S3	J	Translation, ribosomal structure and biogenesis	1	1	1	1	1	1	1	1	1	1	1	1	1	1	1	1	1	1	1	1	1	1	1	1	1	1	1	1	1	1	1	1	1	1	1	1	1	1	1	1	1	1	1	1	1
	COG0093	RplN, Ribosomal protein L14	J	Translation, ribosomal structure and biogenesis	1	1	1	1	1	1	1	1	1	1	1	1	1	1	1	1	1	1	1	1	1	1	1	1	1	1	1	1	1	1	1	1	1	1	1	1	1	1	1	1	1	1	1	1	1
	COG0094	RplE, Ribosomal protein L5	J	Translation, ribosomal structure and biogenesis	1	1	1	1	1	1	1	1	1	1	1	1	1	1	1	1	1	1	1	1	1	1	1	1	1	1	1	1	1	1	1	1	1	1	1	1	1	1	1	1	1	1	1	1	1
	COG0095	LplA, Lipoate-protein ligase A	H	Coenzyme metabolism	1	0	0	0	1	1	0	0	0	1	1	0	0	1	0	0	1	1	0	0	1	1	0	0	0	0	1	0	0	0	0	1	0	1	0	1	1	2	1	0	0	0	0	1	0
	COG0096	RpsH, Ribosomal protein S8	J	Translation, ribosomal structure and biogenesis	1	1	1	1	1	1	1	1	1	1	1	1	1	1	1	1	1	1	1	1	1	1	1	1	1	1	1	1	1	1	1	1	1	1	1	1	1	1	1	1	1	1	1	1	1
	COG0097	RplF, Ribosomal protein L6P/L9E	J	Translation, ribosomal structure and biogenesis	1	1	1	1	1	1	1	1	1	1	1	1	1	1	1	1	1	1	1	1	1	1	1	1	1	1	1	1	1	1	1	1	1	1	1	1	1	1	1	1	1	1	1	1	1
	COG0098	RpsE, Ribosomal protein S5	J	Translation, ribosomal structure and biogenesis	1	1	1	1	1	1	1	1	1	1	1	1	1	1	1	1	1	1	1	1	1	1	1	1	1	1	1	1	1	1	1	1	1	1	1	1	1	1	1	1	1	1	1	1	1
	COG0099	RpsM, Ribosomal protein S13	J	Translation, ribosomal structure and biogenesis	1	1	1	1	1	1	1	1	1	1	1	0	1	1	1	1	1	0	1	1	1	1	1	1	1	1	1	1	1	1	1	1	1	1	1	1	1	1	1	1	1	1	1	1	1
	COG0100	RpsK, Ribosomal protein S11	J	Translation, ribosomal structure and biogenesis	1	0	1	1	1	1	1	1	1	1	1	0	1	1	1	1	1	1	1	1	1	1	1	1	1	1	1	1	1	1	1	1	1	1	1	1	1	1	1	1	1	1	1	1	1
	COG0101	TruA, Pseudouridylate synthase	J	Translation, ribosomal structure and biogenesis	1	1	1	1	1	1	1	1	1	1	1	0	0	1	1	1	1	1	1	1	1	1	1	1	1	1	1	1	0	1	1	1	1	1	1	1	1	1	1	1	2	1	1	1	1
	COG0102	RplM, Ribosomal protein L13	J	Translation, ribosomal structure and biogenesis	1	1	1	1	1	1	1	1	1	1	1	1	1	1	1	1	1	1	1	1	1	1	1	1	1	1	1	1	1	1	1	1	1	1	1	1	1	1	1	1	1	1	1	1	1
	COG0103	RpsI, Ribosomal protein S9	J	Translation, ribosomal structure and biogenesis	1	1	1	1	1	1	1	1	1	1	1	1	1	1	1	1	1	1	1	1	1	1	1	1	1	1	1	1	1	1	1	1	1	1	1	1	1	1	1	1	1	1	1	1	1
	COG0104	PurA, Adenylosuccinate synthase	F	Nucleotide transport and metabolism	1	2	2	1	1	1	1	1	1	1	1	2	1	1	2	1	1	1	2	1	1	1	1	1	1	1	1	1	1	1	1	1	1	1	1	1	1	1	1	1	1	1	1	1	2
	COG0105	Ndk, Nucleoside diphosphate kinase	F	Nucleotide transport and metabolism	1	1	0	1	1	1	1	1	1	1	0	1	1	1	1	1	1	1	1	1	1	1	1	1	1	1	1	1	1	1	2	0	1	1	2	1	0	1	1	1	1	1	1	1	1
	COG0106	HisA, Phosphoribosylformimino-5-aminoimidazole carboxamide ribonucleotide (ProFAR) isomerase	E	Amino acid transport and metabolism	1	1	1	0	1	1	2	0	1	1	0	2	1	1	1	1	2	1	0	1	1	1	1	1	1	1	1	1	1	2	1	1	1	1	0	1	1	0	1	1	1	1	1	1	1
	COG0107	HisF, Imidazoleglycerol-phosphate synthase	E	Amino acid transport and metabolism	1	1	1	0	1	1	1	0	1	1	0	1	1	1	1	1	1	1	1	1	1	1	1	1	1	1	1	1	1	1	1	2	1	1	1	1	1	1	1	1	1	1	1	1	1
	COG0108	RibB, 3,4-dihydroxy-2-butanone 4-phosphate synthase	H	Coenzyme metabolism	1	1	1	0	1	1	1	1	1	1	1	1	0	0	0	2	0	1	1	0	1	1	1	1	1	1	0	1	0	1	1	2	1	0	1	1	0	1	0	1	1	1	1	1	1
	COG0109	CyoE, Polyprenyltransferase (cytochrome oxidase assembly factor)	O	Posttranslational modification, protein turnover, chaperones	1	1	1	0	1	1	1	0	1	1	1	1	0	0	1	1	1	1	1	1	1	1	1	1	1	1	1	1	1	1	1	1	0	1	1	1	1	1	1	1	1	1	1	0	1
	COG0110	WbbJ, Acetyltransferase (isoleucine patch superfamily)	R	General function prediction only	0	0	0	0	1	0	0	0	0	1	0	0	0	0	0	0	0	0	0	0	0	0	0	0	0	0	0	0	0	0	1	0	0	0	0	0	0	0	0	1	1	2	2	0	4
	COG0111	SerA, Phosphoglycerate dehydrogenase and related dehydrogenases	E	Amino acid transport and metabolism	10	9	12	0	1	1	5	0	7	2	1	14	3	7	5	5	4	3	3	9	1	6	2	2	5	9	10	3	4	9	5	8	1	5	1	6	17	16	1	3	3	3	2	3	4
	COG0112	GlyA, Glycine/serine hydroxymethyltransferase	E	Amino acid transport and metabolism	1	1	1	1	1	1	1	1	1	1	1	1	1	1	1	1	1	1	2	1	1	1	1	1	1	1	1	1	1	1	1	2	1	1	1	2	1	1	1	1	1	1	1	1	1
	COG0113	HemB, Delta-aminolevulinic acid dehydratase	H	Coenzyme metabolism	1	1	1	0	0	1	1	1	1	1	0	1	1	1	1	1	0	1	1	1	1	1	1	1	1	1	1	0	1	1	1	1	1	1	1	1	1	1	1	1	1	1	1	1	1
	COG0114	FumC, Fumarase	C	Energy production and conversion	1	1	0	0	1	0	1	0	1	1	0	1	1	1	1	1	1	1	0	0	1	1	0	1	1	1	1	1	0	1	1	1	0	0	1	1	1	1	1	1	1	1	0	1	1
	COG0115	IlvE, Branched-chain amino acid aminotransferase/4-amino-4-deoxychorismate lyase	EH	Amino acid transport and metabolism / Coenzyme metabolism	7	4	6	1	3	1	3	3	3	3	1	5	3	4	1	2	2	5	2	3	2	2	1	2	1	2	3	2	5	6	3	3	3	4	2	2	3	3	2	1	2	3	1	4	2
	COG0116	COG0116, Predicted N6-adenine-specific DNA methylase	L	DNA replication, recombination, and repair	0	1	0	0	0	0	0	0	1	0	0	0	0	1	0	0	0	0	0	0	0	2	0	0	0	0	0	0	0	0	1	1	0	0	0	1	0	0	0	1	1	0	0	0	0
	COG0117	RibD, Pyrimidine deaminase	H	Coenzyme metabolism	0	0	1	0	1	1	1	1	1	0	1	0	0	0	1	0	0	0	1	1	0	1	0	0	1	0	0	1	1	0	1	1	0	1	0	1	0	0	1	0	1	1	1	0	1
	COG0118	HisH, Glutamine amidotransferase	E	Amino acid transport and metabolism	1	1	1	0	1	1	1	0	1	1	0	1	1	1	1	1	1	1	0	1	1	1	1	1	1	1	1	1	1	1	1	2	1	1	1	1	1	1	1	1	1	1	1	1	1
	COG0119	LeuA, Isopropylmalate/homocitrate/citramalate synthases	E	Amino acid transport and metabolism	5	2	5	0	2	0	3	0	3	2	0	3	2	3	1	2	3	3	5	3	0	2	2	2	2	2	3	2	5	2	3	2	2	4	3	2	3	3	1	2	3	3	2	3	3
	COG0120	RpiA, Ribose 5-phosphate isomerase	G	Carbohydrate transport and metabolism	0	0	0	0	1	0	1	1	1	1	0	1	1	1	0	0	0	0	0	0	1	1	0	0	0	0	1	0	1	0	1	1	1	0	1	1	1	1	1	0	0	1	0	0	0
	COG0121	COG0121, Predicted glutamine amidotransferase	R	General function prediction only	0	0	0	0	1	0	0	0	1	1	0	0	0	0	0	0	0	0	0	0	0	0	0	0	0	0	0	0	0	0	0	0	0	0	0	0	0	0	0	0	0	0	0	0	0
	COG0122	AlkA, 3-methyladenine DNA glycosylase/8-oxoguanine DNA glycosylase	L	DNA replication, recombination, and repair	1	2	1	0	1	0	1	0	1	1	1	1	1	2	2	3	1	1	2	1	0	1	1	4	1	1	0	0	1	2	1	1	0	1	0	1	1	0	0	0	0	1	1	1	2
	COG0123	AcuC, Deacetylases, including yeast histone deacetylase and acetoin utilization protein	BQ	Chromatin structure and dynamics / Secondary metabolites biosynthesis, transport, and catabolism	2	1	1	0	1	0	1	0	2	2	1	1	0	1	1	1	1	5	2	1	0	1	1	1	1	1	1	0	1	2	1	2	1	0	2	1	1	1	0	1	1	1	0	1	3
	COG0124	HisS, Histidyl-tRNA synthetase	J	Translation, ribosomal structure and biogenesis	1	2	1	1	1	1	1	1	1	1	1	1	1	2	2	2	1	1	1	1	1	2	1	2	1	2	1	1	1	1	1	2	1	1	2	2	2	1	1	1	1	1	1	1	1
	COG0125	Tmk, Thymidylate kinase	F	Nucleotide transport and metabolism	1	1	1	1	1	1	1	1	1	1	1	1	1	1	1	3	3	1	1	1	1	1	1	2	3	1	1	0	1	1	1	4	1	1	1	1	1	1	1	0	0	1	1	1	3
	COG0126	Pgk, 3-phosphoglycerate kinase	G	Carbohydrate transport and metabolism	2	1	1	1	1	1	1	1	1	1	0	1	1	1	1	1	1	1	1	1	1	1	0	1	1	1	1	1	0	1	1	1	1	1	2	1	1	1	1	1	1	1	1	1	1
	COG0127	COG0127, Xanthosine triphosphate pyrophosphatase	F	Nucleotide transport and metabolism	1	1	1	0	1	1	1	1	1	1	0	0	1	1	2	2	1	1	1	0	2	1	1	2	1	1	1	1	1	1	1	1	0	1	2	1	1	1	1	1	1	2	1	1	1
	COG0128	AroA, 5-enolpyruvylshikimate-3-phosphate synthase	E	Amino acid transport and metabolism	1	1	1	0	1	1	1	1	1	1	0	1	0	1	1	1	1	1	1	1	0	1	1	1	1	1	1	1	1	1	1	1	1	2	1	1	1	1	3	1	1	1	1	1	1
	COG0129	IlvD, Dihydroxyacid dehydratase/phosphogluconate dehydratase	EG	Amino acid transport and metabolism / Carbohydrate transport and metabolism	2	2	3	0	1	0	3	0	3	1	1	4	1	4	1	1	1	3	2	1	1	2	1	1	1	3	5	1	3	3	1	2	1	2	1	2	3	4	1	1	1	2	2	1	3
	COG0130	TruB, Pseudouridine synthase	J	Translation, ribosomal structure and biogenesis	1	1	1	1	1	1	1	1	0	1	1	1	1	1	0	1	1	1	0	1	1	0	0	1	1	1	1	1	1	1	1	0	1	1	1	0	1	1	1	0	1	1	1	1	1
	COG0131	HisB, Imidazoleglycerol-phosphate dehydratase	E	Amino acid transport and metabolism	1	1	1	0	1	1	1	0	1	1	0	1	1	1	1	1	1	1	1	1	1	1	1	1	1	1	1	1	1	1	1	1	1	1	1	1	1	1	1	1	1	1	1	1	1
	COG0132	BioD, Dethiobiotin synthetase	H	Coenzyme metabolism	1	0	0	0	0	0	0	1	1	0	0	0	0	0	0	0	0	0	0	0	1	1	0	0	0	0	0	0	0	0	0	1	1	1	1	0	0	0	1	0	0	1	0	1	0
	COG0133	TrpB, Tryptophan synthase beta chain	E	Amino acid transport and metabolism	1	0	1	0	1	0	1	1	1	1	1	1	1	1	1	1	1	0	2	1	1	1	1	1	1	1	1	1	1	1	1	1	1	1	1	0	1	1	1	1	1	1	1	1	1
	COG0134	TrpC, Indole-3-glycerol phosphate synthase	E	Amino acid transport and metabolism	1	1	1	0	1	0	1	1	2	1	2	1	1	1	1	1	1	1	1	1	2	1	0	1	1	1	1	1	0	1	1	1	1	1	1	1	1	1	1	1	1	1	1	1	1
	COG0135	TrpF, Phosphoribosylanthranilate isomerase	E	Amino acid transport and metabolism	1	1	1	0	2	0	1	1	1	1	1	1	1	1	1	1	1	2	1	1	1	1	1	1	1	1	4	1	1	1	1	2	1	1	1	1	2	0	0	1	1	1	1	1	1
	COG0136	Asd, Aspartate-semialdehyde dehydrogenase	E	Amino acid transport and metabolism	1	1	1	0	1	1	1	1	1	1	0	1	1	1	1	1	1	1	1	1	1	1	1	1	1	1	1	1	0	1	1	1	1	1	1	1	1	1	1	1	1	2	2	1	2
	COG0137	ArgG, Argininosuccinate synthase	E	Amino acid transport and metabolism	1	1	1	0	1	0	1	0	1	1	2	1	1	1	1	1	1	1	1	1	1	1	1	1	1	1	1	1	1	1	1	1	1	1	1	1	1	1	0	1	1	1	1	1	1
	COG0138	PurH, AICAR transformylase/IMP cyclohydrolase PurH (only IMP cyclohydrolase domain in Aful)	F	Nucleotide transport and metabolism	1	1	1	0	1	1	1	1	1	1	1	1	1	1	1	1	1	1	3	1	1	1	0	1	1	1	1	1	1	1	1	1	1	1	2	1	1	1	1	0	1	1	1	1	1
	COG0139	HisI, Phosphoribosyl-AMP cyclohydrolase	E	Amino acid transport and metabolism	1	1	1	0	0	1	1	0	1	1	0	1	1	1	1	1	1	1	1	1	1	1	1	1	1	1	1	1	0	0	1	1	1	1	1	1	1	1	1	1	1	1	1	1	1
	COG0140	HisI, Phosphoribosyl-ATP pyrophosphohydrolase	E	Amino acid transport and metabolism	0	0	1	0	0	0	0	0	0	0	0	1	1	1	0	0	0	1	0	0	0	0	0	0	0	0	1	0	1	0	0	0	0	1	0	0	1	0	0	0	0	1	0	0	0
	COG0141	HisD, Histidinol dehydrogenase	E	Amino acid transport and metabolism	1	1	1	0	3	1	3	1	1	1	0	2	1	2	1	1	1	2	1	1	0	1	1	1	1	1	1	1	1	1	1	1	1	3	1	1	1	1	2	1	1	1	1	1	1
	COG0142	IspA, Geranylgeranyl pyrophosphate synthase	H	Coenzyme metabolism	2	3	2	0	3	2	2	2	2	3	0	2	2	2	3	3	2	2	2	2	2	1	1	3	2	3	2	2	2	2	2	2	2	1	3	2	1	2	1	1	2	2	3	2	2
	COG0143	MetG, Methionyl-tRNA synthetase	J	Translation, ribosomal structure and biogenesis	1	1	1	1	1	2	1	1	1	1	0	1	1	1	1	1	1	1	1	1	1	1	1	1	1	1	1	1	1	1	1	1	1	1	1	1	1	1	1	1	1	1	1	1	1
	COG0144	Sun, tRNA and rRNA cytosine-C5-methylases	J	Translation, ribosomal structure and biogenesis	1	0	2	0	1	1	0	1	0	1	1	1	0	0	0	0	0	2	1	2	1	1	1	0	0	0	0	0	0	1	1	1	1	1	0	1	0	0	1	1	1	1	1	0	1
	COG0147	TrpE, Anthranilate/para-aminobenzoate synthases component I	EH	Amino acid transport and metabolism / Coenzyme metabolism	1	1	1	0	0	1	1	2	1	1	0	1	2	1	1	1	1	1	1	2	2	1	1	1	1	1	1	1	2	1	1	1	2	1	2	1	1	1	2	1	2	2	1	2	1
	COG0148	Eno, Enolase	G	Carbohydrate transport and metabolism	1	1	1	1	1	1	1	1	1	1	1	2	2	2	1	2	1	1	2	1	2	1	1	1	1	1	2	1	1	1	2	1	1	2	1	1	1	1	1	1	1	1	1	2	1
	COG0149	TpiA, Triosephosphate isomerase	G	Carbohydrate transport and metabolism	1	1	1	1	1	1	1	1	1	1	0	1	1	1	1	1	1	1	1	1	1	1	1	1	1	1	1	1	1	1	1	1	1	1	1	0	1	1	1	1	1	1	1	1	1
	COG0150	PurM, Phosphoribosylaminoimidazole (AIR) synthetase	F	Nucleotide transport and metabolism	1	1	0	0	1	1	0	1	1	1	1	0	1	0	1	1	0	1	1	1	2	1	1	1	1	1	1	1	0	1	0	1	0	1	0	1	1	1	1	0	1	1	1	1	1
	COG0151	PurD, Phosphoribosylamine-glycine ligase	F	Nucleotide transport and metabolism	1	1	1	0	1	1	0	2	1	1	1	0	1	0	1	1	0	1	2	1	1	1	0	1	1	1	1	1	0	1	0	1	1	1	1	1	1	1	1	1	1	1	1	1	1
	COG0152	PurC, Phosphoribosylaminoimidazolesuccinocarboxamide (SAICAR) synthase	F	Nucleotide transport and metabolism	1	1	1	0	1	1	0	1	1	1	1	1	0	0	1	1	0	1	0	1	1	1	0	1	1	0	1	1	1	2	0	1	1	1	1	1	1	1	1	1	1	1	1	1	1
	COG0153	GalK, Galactokinase	G	Carbohydrate transport and metabolism	0	0	0	0	1	0	0	0	0	1	1	0	1	1	0	0	0	0	1	0	0	2	0	0	0	0	1	1	0	0	1	2	0	0	0	2	1	0	0	1	1	0	1	0	2
	COG0155	CysI, Sulfite reductase, beta subunit (hemoprotein)	P	Inorganic ion transport and metabolism	2	1	0	0	0	0	2	0	2	0	0	1	0	1	2	1	0	1	1	1	2	2	1	2	2	1	1	0	0	1	0	2	2	1	1	2	2	2	2	0	1	2	1	2	1
	COG0156	BioF, 7-keto-8-aminopelargonate synthetase and related enzymes	H	Coenzyme metabolism	2	0	0	0	1	1	1	2	2	2	0	1	2	1	0	0	2	1	0	0	1	1	0	0	1	0	0	1	0	0	1	1	1	1	1	1	1	2	1	2	2	1	1	3	2
	COG0157	NadC, Nicotinate-nucleotide pyrophosphorylase	H	Coenzyme metabolism	1	1	0	0	0	1	0	0	1	1	0	0	1	0	1	1	1	0	0	1	1	1	0	1	1	1	0	1	0	0	0	1	1	1	1	1	1	1	1	0	1	1	1	1	1
	COG0158	Fbp, Fructose-1,6-bisphosphatase	G	Carbohydrate transport and metabolism	1	0	0	0	1	0	0	0	1	1	0	0	0	0	0	0	0	0	0	0	0	0	0	0	1	1	0	0	0	0	0	0	1	0	2	0	0	0	0	0	2	0	0	1	0
	COG0159	TrpA, Tryptophan synthase alpha chain	E	Amino acid transport and metabolism	1	1	1	0	1	0	1	1	1	1	2	1	1	1	1	1	1	1	1	1	1	1	1	1	1	1	1	1	1	1	1	1	1	1	1	1	1	1	1	1	1	1	1	1	1
	COG0160	GabT, 4-aminobutyrate aminotransferase and related aminotransferases	E	Amino acid transport and metabolism	2	0	1	0	3	1	0	0	0	3	3	3	2	2	0	1	0	0	2	1	0	0	1	0	3	0	0	1	1	2	2	0	0	0	0	0	2	2	0	1	0	2	1	0	2
	COG0161	BioA, Adenosylmethionine-8-amino-7-oxononanoate aminotransferase	H	Coenzyme metabolism	2	3	2	0	0	1	5	1	5	1	1	4	1	1	1	1	2	4	4	4	1	2	2	1	2	2	2	1	3	12	1	4	1	4	1	2	2	3	1	0	0	1	0	1	0
	COG0162	TyrS, Tyrosyl-tRNA synthetase	J	Translation, ribosomal structure and biogenesis	1	1	1	1	1	1	1	1	1	1	1	1	1	1	1	1	1	1	1	1	1	1	1	1	1	1	0	1	0	1	1	0	1	1	1	0	1	1	1	2	1	1	1	1	1
	COG0163	UbiX, 3-polyprenyl-4-hydroxybenzoate decarboxylase	H	Coenzyme metabolism	1	1	0	0	0	1	0	1	0	0	0	0	0	0	1	1	0	1	0	0	1	1	0	1	0	1	0	0	1	0	1	1	0	1	1	1	0	0	1	0	0	1	1	1	0
	COG0164	RnhB, Ribonuclease HII	L	DNA replication, recombination, and repair	1	1	1	0	1	1	2	1	1	1	0	1	1	1	1	1	1	1	1	1	1	1	1	1	1	1	1	1	1	1	1	1	1	1	1	1	1	1	1	1	1	1	1	1	1
	COG0165	ArgH, Argininosuccinate lyase	E	Amino acid transport and metabolism	1	1	1	0	1	0	1	0	1	1	1	2	1	2	1	1	2	1	1	1	0	1	2	1	1	1	1	1	0	1	2	2	2	1	1	1	1	1	1	1	1	1	1	1	1
	COG0166	Pgi, Glucose-6-phosphate isomerase	G	Carbohydrate transport and metabolism	1	1	1	1	1	0	1	1	0	1	0	2	1	0	1	1	2	1	1	1	1	1	1	1	0	1	1	1	1	1	1	1	1	1	1	1	1	1	1	1	1	1	1	1	1
	COG0167	PyrD, Dihydroorotate dehydrogenase	F	Nucleotide transport and metabolism	1	1	1	0	1	1	2	1	2	1	0	2	1	2	1	1	1	2	1	1	1	1	1	1	1	1	2	1	1	1	2	0	1	2	2	1	2	0	1	1	1	1	1	1	3
	COG0168	TrkG, Trk-type K+ transport systems, membrane components	P	Inorganic ion transport and metabolism	0	1	1	0	0	1	2	1	0	0	0	2	0	0	1	1	1	1	1	2	1	2	1	1	1	1	0	0	0	1	1	1	1	1	0	1	1	1	1	1	1	2	0	1	0
	COG0169	AroE, Shikimate 5-dehydrogenase	E	Amino acid transport and metabolism	2	1	1	0	1	1	1	1	1	1	0	1	2	2	0	1	1	0	3	1	2	1	1	1	1	1	1	1	2	1	2	2	1	1	1	1	1	1	0	1	1	1	1	1	3
	COG0170	SEC59, Dolichol kinase	I	Lipid metabolism	0	0	0	0	0	0	0	0	0	1	1	0	0	0	1	0	0	0	0	0	0	1	0	0	0	0	0	0	0	0	0	1	0	0	0	1	0	0	0	0	0	0	0	0	0
	COG0171	NadE, NAD synthase	H	Coenzyme metabolism	1	1	1	0	1	1	1	1	0	1	1	1	1	1	1	1	1	1	0	1	1	1	1	1	1	1	1	1	1	1	0	1	1	1	1	1	1	1	1	1	1	1	1	1	2
	COG0172	SerS, Seryl-tRNA synthetase	J	Translation, ribosomal structure and biogenesis	1	1	1	1	1	1	1	1	1	1	0	1	1	1	1	1	1	1	1	1	1	1	1	1	1	1	1	1	1	1	1	1	0	1	1	1	1	1	1	1	1	1	1	1	1
	COG0173	AspS, Aspartyl-tRNA synthetase	J	Translation, ribosomal structure and biogenesis	1	1	1	1	1	1	1	1	1	1	0	1	1	1	1	1	1	1	1	1	1	1	1	1	1	1	1	1	1	1	1	1	1	1	1	1	1	1	2	1	2	1	1	1	1
	COG0174	GlnA, Glutamine synthetase	E	Amino acid transport and metabolism	2	3	4	0	0	0	3	1	4	1	1	4	0	3	2	4	2	6	1	3	1	2	2	3	2	2	3	1	3	11	2	2	1	7	1	3	4	2	1	0	1	1	2	2	3
	COG0175	CysH, 3'-phosphoadenosine 5'-phosphosulfate sulfotransferase (PAPS reductase)/FAD synthetase and related enzymes	EH	Amino acid transport and metabolism / Coenzyme metabolism	1	1	1	0	1	0	2	0	2	3	3	5	2	1	0	0	0	2	3	2	1	2	3	0	2	1	2	5	0	2	1	5	3	0	2	1	3	2	0	0	2	1	3	2	1
	COG0176	MipB, Transaldolase	G	Carbohydrate transport and metabolism	1	0	1	0	1	0	2	1	1	1	1	1	1	1	1	1	1	1	1	1	1	0	0	1	1	1	0	1	1	1	1	0	1	0	1	0	2	2	1	1	1	1	2	1	3
	COG0177	Nth, Predicted EndoIII-related endonuclease	L	DNA replication, recombination, and repair	3	1	1	1	1	1	1	1	1	1	1	1	1	1	1	1	1	1	1	2	1	1	1	1	1	1	1	1	1	1	2	1	2	1	2	1	2	1	1	1	1	1	1	1	1
	COG0178	UvrA, Excinuclease ATPase subunit	L	DNA replication, recombination, and repair	2	1	0	1	2	2	1	1	3	3	1	1	3	1	1	1	2	1	2	1	2	2	1	1	1	1	1	2	1	1	2	2	0	1	2	1	1	1	1	2	2	1	2	1	4
	COG0179	MhpD, 2-keto-4-pentenoate hydratase/2-oxohepta-3-ene-1,7-dioic acid hydratase (catechol pathway)	Q	Secondary metabolites biosynthesis, transport, and catabolism	7	5	3	0	2	0	3	1	3	2	4	3	2	2	4	4	5	9	2	1	0	2	1	9	0	1	2	2	1	1	2	3	1	17	1	2	5	2	0	2	2	1	3	1	3
	COG0180	TrpS, Tryptophanyl-tRNA synthetase	J	Translation, ribosomal structure and biogenesis	1	1	1	1	1	1	1	1	1	1	1	1	1	1	1	2	1	1	1	1	1	1	1	1	1	1	1	1	1	1	1	1	1	1	1	1	1	1	1	1	1	1	1	1	1
	COG0181	HemC, Porphobilinogen deaminase	H	Coenzyme metabolism	1	1	1	0	0	1	1	1	1	1	0	1	1	1	1	1	0	1	1	1	1	1	1	1	1	1	1	0	1	1	1	1	1	1	1	1	1	2	1	1	1	1	1	1	1
	COG0182	COG0182, Predicted translation initiation factor 2B subunit, eIF-2B alpha/beta/delta family	J	Translation, ribosomal structure and biogenesis	1	0	1	0	1	0	0	0	1	1	1	1	1	1	1	1	1	1	1	1	1	1	0	1	0	0	1	0	0	1	0	1	1	1	1	1	1	0	0	0	0	1	1	1	1
	COG0183	PaaJ, Acetyl-CoA acetyltransferase	I	Lipid metabolism	4	5	8	0	4	3	5	2	20	3	2	8	2	4	5	9	6	12	2	24	0	0	7	6	12	1	2	0	6	4	2	1	0	8	3	1	3	1	0	1	2	7	2	3	4
	COG0184	RpsO, Ribosomal protein S15P/S13E	J	Translation, ribosomal structure and biogenesis	1	1	1	1	1	1	1	1	0	1	0	1	1	1	0	1	1	1	0	1	1	1	0	1	1	1	1	1	1	1	1	1	1	1	1	1	1	1	1	1	1	1	1	1	1
	COG0185	RpsS, Ribosomal protein S19	J	Translation, ribosomal structure and biogenesis	1	0	1	1	1	1	1	1	1	1	1	1	1	1	1	1	1	1	1	1	1	1	1	1	1	1	1	1	1	1	1	1	1	1	1	1	1	1	1	1	1	1	1	1	1
	COG0186	RpsQ, Ribosomal protein S17	J	Translation, ribosomal structure and biogenesis	1	1	1	1	1	1	1	1	1	1	1	1	1	1	1	1	1	1	1	1	1	1	1	1	1	1	1	1	1	1	1	1	1	1	1	1	1	1	1	1	1	1	1	1	1
	COG0187	GyrB, Type IIA topoisomerase (DNA gyrase/topo II, topoisomerase IV), B subunit	L	DNA replication, recombination, and repair	1	1	2	1	1	2	2	2	2	1	2	2	2	1	1	1	1	2	1	2	1	1	2	2	1	1	1	2	3	3	1	1	2	2	2	3	1	1	1	2	2	2	1	2	1
	COG0188	GyrA, Type IIA topoisomerase (DNA gyrase/topo II, topoisomerase IV), A subunit	L	DNA replication, recombination, and repair	1	1	2	1	2	2	2	2	2	2	2	2	2	2	1	1	1	2	1	2	2	1	2	1	1	1	2	2	1	2	1	1	2	1	1	1	2	1	3	2	2	2	1	2	1
	COG0189	RimK, Glutathione synthase/Ribosomal protein S6 modification enzyme (glutaminyl transferase)	HJ	Coenzyme metabolism / Translation, ribosomal structure and biogenesis	2	1	2	0	1	0	1	2	1	0	0	1	0	1	0	0	1	2	3	0	1	1	2	0	0	0	1	2	1	1	1	1	0	1	1	1	1	0	1	1	2	4	1	0	2
	COG0190	FolD, 5,10-methylene-tetrahydrofolate dehydrogenase/Methenyl tetrahydrofolate cyclohydrolase	H	Coenzyme metabolism	1	1	1	0	1	1	1	1	2	1	1	1	1	1	1	1	1	1	1	1	1	1	1	1	1	1	1	1	0	2	1	1	1	1	1	1	1	1	0	1	1	1	1	1	1
	COG0191	Fba, Fructose/tagatose bisphosphate aldolase	G	Carbohydrate transport and metabolism	0	0	0	0	0	1	0	1	0	0	0	0	0	1	0	0	1	0	0	0	1	0	0	0	2	0	0	1	0	0	2	0	0	0	0	0	0	1	1	1	1	1	0	1	1
	COG0192	MetK, S-adenosylmethionine synthetase	H	Coenzyme metabolism	1	1	1	0	1	1	1	1	1	1	0	1	1	1	1	1	1	1	2	1	0	1	0	1	1	1	1	1	1	1	1	1	1	1	1	1	1	1	1	1	1	1	1	1	2
	COG0193	Pth, Peptidyl-tRNA hydrolase	J	Translation, ribosomal structure and biogenesis	1	1	1	1	1	1	1	0	1	1	1	1	1	1	1	1	1	1	0	1	1	1	1	1	1	1	1	1	1	1	1	2	1	1	1	1	1	1	1	1	1	1	1	1	1
	COG0194	Gmk, Guanylate kinase	F	Nucleotide transport and metabolism	1	1	1	1	1	1	1	1	1	1	1	1	1	1	1	1	1	1	0	1	0	1	1	1	1	0	1	1	1	1	1	2	1	1	1	1	1	0	2	1	1	1	1	1	1
	COG0195	NusA, Transcription elongation factor	K	Transcription	1	1	1	1	1	1	1	1	1	1	0	1	1	1	0	1	1	1	0	1	1	1	0	1	1	1	1	1	1	1	1	2	1	1	1	1	1	1	1	1	1	1	1	1	1
	COG0196	RibF, FAD synthase	H	Coenzyme metabolism	1	1	1	0	1	1	1	1	1	1	1	1	1	1	1	1	1	1	1	1	1	1	1	1	1	1	1	1	0	1	1	1	1	1	1	1	1	1	1	1	1	1	1	1	1
	COG0197	RplP, Ribosomal protein L16/L10E	J	Translation, ribosomal structure and biogenesis	1	1	1	1	1	1	1	1	1	1	1	1	1	1	1	1	1	1	1	1	1	1	1	1	1	1	1	1	1	1	1	1	1	1	1	1	1	1	1	1	1	1	1	1	1
	COG0198	RplX, Ribosomal protein L24	J	Translation, ribosomal structure and biogenesis	1	1	1	1	1	1	1	1	1	1	1	1	1	1	1	1	1	1	1	1	1	1	1	1	1	1	1	1	1	1	1	1	1	1	1	1	1	1	1	1	1	1	1	1	1
	COG0199	RpsN, Ribosomal protein S14	J	Translation, ribosomal structure and biogenesis	0	1	1	1	1	1	1	1	1	1	0	1	1	1	0	1	0	1	1	1	1	0	1	0	1	1	0	1	1	1	1	0	1	1	0	0	0	0	1	1	1	1	1	1	1
	COG0200	RplO, Ribosomal protein L15	J	Translation, ribosomal structure and biogenesis	1	1	1	1	1	1	1	1	1	1	1	1	1	1	1	1	1	1	1	1	1	1	1	1	1	1	1	1	1	1	1	1	1	1	1	1	1	1	1	1	1	1	1	1	1
	COG0201	SecY, Preprotein translocase subunit SecY	U	Intracellular trafficking and secretion	1	1	1	1	1	1	1	1	1	1	1	1	1	1	1	1	1	1	1	1	1	1	1	1	1	1	1	1	1	1	1	1	1	1	1	1	1	1	1	1	1	1	1	1	1
	COG0202	RpoA, DNA-directed RNA polymerase, alpha subunit/40 kD subunit	K	Transcription	1	1	1	1	1	1	5	1	1	1	1	0	1	1	1	1	1	1	1	1	1	1	1	1	1	1	1	1	1	1	1	2	1	1	1	1	1	1	1	1	1	1	1	1	1
	COG0203	RplQ, Ribosomal protein L17	J	Translation, ribosomal structure and biogenesis	1	1	1	1	1	1	1	1	1	1	1	0	1	1	1	1	1	1	1	1	1	1	1	1	1	1	1	1	1	1	1	1	1	1	1	1	1	1	1	1	1	1	1	1	1
	COG0204	PlsC, 1-acyl-sn-glycerol-3-phosphate acyltransferase	I	Lipid metabolism	2	1	2	0	4	2	2	2	1	3	0	2	3	1	1	1	1	2	6	3	1	2	3	1	1	1	1	2	2	2	1	3	1	2	2	2	3	2	1	4	5	9	4	2	2
	COG0205	PfkA, 6-phosphofructokinase	G	Carbohydrate transport and metabolism	1	2	0	1	1	0	0	1	2	1	0	0	1	2	1	0	1	0	2	1	0	1	0	0	0	0	1	1	0	0	1	1	0	0	1	1	1	1	0	1	1	1	1	1	1
	COG0206	FtsZ, Cell division GTPase	D	Cell division and chromosome partitioning	1	2	1	1	1	1	1	1	1	1	1	1	1	1	2	1	1	1	1	1	1	3	1	2	1	3	1	1	2	1	1	5	1	1	0	2	1	1	1	1	1	1	1	1	1
	COG0207	ThyA, Thymidylate synthase	F	Nucleotide transport and metabolism	0	0	1	0	0	1	0	1	0	0	0	0	1	0	0	0	1	0	1	0	0	1	1	0	0	0	0	1	0	0	0	1	0	1	0	1	0	0	0	1	1	1	0	0	0
	COG0208	NrdF, Ribonucleotide reductase, beta subunit	F	Nucleotide transport and metabolism	0	0	0	1	0	5	0	1	0	0	0	0	0	0	1	0	0	0	1	1	0	0	1	0	0	0	1	1	1	0	0	0	0	1	0	0	0	2	0	1	1	1	1	0	0
	COG0209	NrdA, Ribonucleotide reductase, alpha subunit	F	Nucleotide transport and metabolism	1	1	2	1	1	1	1	1	1	1	1	1	2	1	1	1	1	2	1	2	0	1	1	2	1	1	1	1	4	4	1	1	1	1	1	0	1	1	0	1	1	1	2	1	1
	COG0210	UvrD, Superfamily I DNA and RNA helicases	L	DNA replication, recombination, and repair	3	5	4	1	1	1	5	2	3	2	1	6	6	3	1	8	6	1	7	7	5	3	2	6	5	1	7	1	2	1	2	8	4	1	6	4	6	6	3	1	1	2	2	1	3
	COG0211	RpmA, Ribosomal protein L27	J	Translation, ribosomal structure and biogenesis	0	1	1	1	1	1	1	1	1	1	1	1	1	1	1	1	1	1	1	1	1	1	1	1	1	1	1	1	0	1	1	1	1	0	1	1	1	1	1	1	1	1	1	1	1
	COG0212	COG0212, 5-formyltetrahydrofolate cyclo-ligase	H	Coenzyme metabolism	1	0	1	0	0	1	1	1	1	0	0	1	1	0	0	1	1	1	0	1	1	1	0	1	1	0	0	1	1	1	1	1	0	1	1	1	0	1	1	1	1	1	0	2	0
	COG0213	DeoA, Thymidine phosphorylase	F	Nucleotide transport and metabolism	0	0	0	0	1	0	0	0	0	1	0	0	1	1	0	0	1	0	2	1	0	0	0	0	0	0	0	0	0	0	1	0	0	1	0	0	1	0	0	0	0	0	1	0	1
	COG0214	SNZ1, Pyridoxine biosynthesis enzyme	H	Coenzyme metabolism	0	1	0	0	0	0	0	0	0	0	1	0	0	1	1	1	1	0	0	1	0	0	0	1	0	0	1	0	0	0	1	0	0	0	0	0	1	1	0	0	0	0	1	0	1
	COG0215	CysS, Cysteinyl-tRNA synthetase	J	Translation, ribosomal structure and biogenesis	1	2	1	1	1	1	1	1	1	1	1	1	1	1	1	2	2	1	2	2	1	1	1	2	1	1	2	1	0	1	1	1	1	1	2	0	1	1	1	1	1	1	1	1	1
	COG0216	PrfA, Protein chain release factor A	J	Translation, ribosomal structure and biogenesis	1	1	1	1	1	1	1	1	1	2	0	1	1	1	1	1	1	1	1	1	1	1	1	1	2	1	1	1	1	1	1	2	1	1	1	1	1	1	1	0	1	1	1	1	1
	COG0217	COG0217, Uncharacterized conserved protein	S	Function unknown	1	1	1	1	1	1	1	1	1	1	0	1	1	1	1	1	1	1	1	1	0	2	1	1	1	1	1	1	1	2	1	1	1	1	0	1	1	1	0	1	1	2	1	1	1
	COG0218	COG0218, Predicted GTPase	R	General function prediction only	1	0	1	0	1	1	1	1	1	1	0	1	1	0	0	0	0	1	1	1	0	0	1	0	0	0	0	1	0	1	0	0	1	0	0	0	0	0	0	1	1	1	1	1	1
	COG0219	CspR, Predicted rRNA methylase (SpoU class)	J	Translation, ribosomal structure and biogenesis	1	0	0	1	0	0	0	0	1	0	0	0	0	0	0	0	1	1	0	0	0	0	1	0	0	0	0	0	0	0	0	0	0	0	0	0	0	1	0	0	0	1	0	1	0
	COG0220	COG0220, Predicted S-adenosylmethionine-dependent methyltransferase	R	General function prediction only	0	0	1	1	0	1	1	1	1	0	1	1	1	1	0	0	0	1	0	0	1	1	2	0	0	0	1	1	1	0	1	1	0	1	1	0	1	1	1	1	1	2	0	1	1
	COG0221	Ppa, Inorganic pyrophosphatase	C	Energy production and conversion	0	0	0	0	0	1	0	1	0	0	0	0	1	0	0	0	0	0	0	0	1	0	0	0	0	0	0	0	0	0	0	0	0	0	0	0	0	0	1	0	1	1	1	1	3
	COG0222	RplL, Ribosomal protein L7/L12	J	Translation, ribosomal structure and biogenesis	1	1	1	1	1	1	1	1	1	1	1	1	1	1	1	1	1	1	1	1	1	1	1	1	1	1	1	1	1	1	1	1	0	1	1	1	1	1	1	1	1	1	1	1	1
	COG0223	Fmt, Methionyl-tRNA formyltransferase	J	Translation, ribosomal structure and biogenesis	1	2	2	0	1	1	2	1	2	2	1	2	1	1	1	1	1	1	1	1	1	1	1	1	2	2	1	1	1	1	1	1	1	2	1	1	2	1	1	1	1	1	1	2	1
	COG0224	AtpG, F0F1-type ATP synthase, gamma subunit	C	Energy production and conversion	1	1	1	1	1	1	1	1	1	1	1	1	1	1	1	1	1	1	1	1	1	1	1	1	1	1	1	1	1	1	0	1	1	0	1	0	1	1	1	1	1	1	1	1	1
	COG0225	MsrA, Peptide methionine sulfoxide reductase	O	Posttranslational modification, protein turnover, chaperones	2	0	1	0	1	1	2	1	1	1	1	2	1	1	1	0	1	1	1	1	2	1	1	1	0	0	1	2	1	1	1	1	2	2	1	1	1	1	2	2	3	2	1	1	2
	COG0226	PstS, ABC-type phosphate transport system, periplasmic component	P	Inorganic ion transport and metabolism	1	1	1	0	2	1	1	0	1	1	0	1	0	2	1	1	1	1	1	1	1	1	0	1	1	1	1	0	1	1	1	1	2	1	1	1	2	1	1	0	0	1	2	2	1
	COG0227	RpmB, Ribosomal protein L28	J	Translation, ribosomal structure and biogenesis	1	0	1	1	1	1	1	1	0	1	1	1	1	1	1	1	1	1	1	1	1	1	1	1	0	1	1	1	1	1	1	1	1	0	1	1	1	1	1	1	1	1	1	1	1
	COG0228	RpsP, Ribosomal protein S16	J	Translation, ribosomal structure and biogenesis	1	1	1	1	1	1	1	1	0	1	1	1	1	1	1	1	1	1	0	1	1	1	1	1	1	1	1	1	1	1	1	1	1	1	0	1	1	1	1	1	1	1	1	1	1
	COG0229	COG0229, Conserved domain frequently associated with peptide methionine sulfoxide reductase	O	Posttranslational modification, protein turnover, chaperones	1	0	1	0	1	1	1	1	1	1	1	1	1	1	1	0	1	1	1	1	1	1	1	1	0	0	0	2	1	1	1	1	2	0	2	1	0	0	1	2	2	1	1	1	1
	COG0230	RpmH, Ribosomal protein L34	J	Translation, ribosomal structure and biogenesis	0	0	0	0	0	1	0	0	0	0	0	0	1	0	0	0	0	0	0	0	0	0	0	0	0	0	0	0	0	0	0	0	0	0	0	0	0	0	0	1	0	0	1	1	0
	COG0231	Efp, Translation elongation factor P (EF-P)/translation initiation factor 5A (eIF-5A)	J	Translation, ribosomal structure and biogenesis	1	1	1	1	1	1	1	1	1	1	1	1	1	1	1	1	1	1	2	1	1	1	1	1	1	1	1	1	1	1	1	1	1	1	1	1	1	1	1	1	1	2	1	1	2
	COG0232	Dgt, dGTP triphosphohydrolase	F	Nucleotide transport and metabolism	1	1	1	0	0	0	2	1	1	0	1	1	0	0	0	0	2	1	0	0	0	0	0	0	0	1	1	0	1	1	1	0	0	0	1	0	1	0	0	1	1	1	1	1	1
	COG0233	Frr, Ribosome recycling factor	J	Translation, ribosomal structure and biogenesis	1	1	1	1	1	1	1	1	1	1	1	1	1	1	1	1	1	1	1	1	1	1	1	1	1	1	1	1	0	1	1	1	1	0	1	1	1	1	1	0	1	1	1	1	1
	COG0234	GroS, Co-chaperonin GroES (HSP10)	O	Posttranslational modification, protein turnover, chaperones	1	1	2	1	2	1	1	1	1	1	1	1	1	1	1	2	1	1	1	2	1	1	1	1	1	1	1	1	1	2	1	1	1	1	1	1	1	1	1	0	1	1	1	1	2
	COG0235	AraD, Ribulose-5-phosphate 4-epimerase and related epimerases and aldolases	G	Carbohydrate transport and metabolism	0	1	8	0	2	0	1	0	1	1	0	5	1	3	11	1	1	11	0	7	0	0	1	1	0	0	1	0	7	6	3	0	0	3	0	0	0	2	0	0	0	2	2	0	5
	COG0236	AcpP, Acyl carrier protein	IQ	Lipid metabolism / Secondary metabolites biosynthesis, transport, and catabolism	2	3	1	1	2	1	2	1	1	1	0	1	2	1	1	1	1	2	3	0	1	1	1	2	2	1	1	1	0	1	1	1	2	2	2	1	1	1	1	1	1	1	1	2	5
	COG0237	CoaE, Dephospho-CoA kinase	H	Coenzyme metabolism	1	2	1	0	1	1	1	1	1	1	1	1	1	2	1	1	1	0	1	1	1	1	2	1	2	1	1	1	0	1	1	1	1	1	1	1	1	1	1	1	1	1	1	1	1
	COG0238	RpsR, Ribosomal protein S18	J	Translation, ribosomal structure and biogenesis	1	0	1	1	0	1	1	1	1	0	0	1	0	1	1	1	1	1	0	1	1	1	1	1	1	1	1	1	1	1	1	1	1	1	1	1	1	1	1	1	1	1	1	1	1
	COG0239	CrcB, Integral membrane protein possibly involved in chromosome condensation	D	Cell division and chromosome partitioning	1	1	1	0	0	0	1	0	1	0	0	1	0	1	0	1	1	1	0	2	2	0	1	1	1	2	1	0	0	1	1	0	0	1	0	0	1	1	2	0	0	1	1	1	1
	COG0240	GpsA, Glycerol-3-phosphate dehydrogenase	C	Energy production and conversion	1	1	1	1	1	0	0	1	1	1	0	0	1	0	1	1	0	1	2	1	1	0	1	1	1	1	0	0	1	0	0	0	1	1	0	0	0	0	1	1	1	1	1	1	1
	COG0241	HisB, Histidinol phosphatase and related phosphatases	E	Amino acid transport and metabolism	1	0	1	0	1	0	0	1	0	2	0	0	0	0	0	0	0	1	1	0	0	1	0	0	0	0	0	0	0	1	0	1	0	0	0	2	0	0	0	0	0	1	2	0	2
	COG0242	Def, N-formylmethionyl-tRNA deformylase	J	Translation, ribosomal structure and biogenesis	2	1	2	0	1	1	2	1	1	1	1	1	1	1	1	1	2	1	2	1	1	1	1	1	1	1	1	1	0	2	1	1	1	2	2	0	2	1	1	1	1	1	1	4	1
	COG0243	BisC, Anaerobic dehydrogenases, typically selenocysteine-containing	C	Energy production and conversion	7	1	4	0	0	0	1	0	9	1	0	5	0	0	1	1	1	5	6	4	1	1	0	1	1	1	0	0	8	2	1	1	1	10	1	1	2	1	1	0	1	2	1	0	4
	COG0244	RplJ, Ribosomal protein L10	J	Translation, ribosomal structure and biogenesis	1	1	1	1	1	1	1	1	1	1	1	1	1	1	1	1	1	1	1	1	1	1	1	1	1	1	1	1	1	1	1	1	1	1	1	1	1	1	1	1	1	1	1	1	1
	COG0245	IspF, 2C-methyl-D-erythritol 2,4-cyclodiphosphate synthase	I	Lipid metabolism	1	1	1	0	1	0	1	0	1	1	0	1	1	0	1	1	1	1	1	1	1	1	0	1	0	0	0	0	0	0	1	1	1	1	1	0	0	0	1	0	0	1	1	1	1
	COG0246	MtlD, Mannitol-1-phosphate/altronate dehydrogenases	G	Carbohydrate transport and metabolism	0	0	1	0	0	0	1	0	0	0	0	2	1	1	0	0	1	0	0	1	0	1	0	0	0	0	0	1	0	1	0	1	0	0	0	1	0	0	0	1	0	0	0	0	0
	COG0247	GlpC, Fe-S oxidoreductase	C	Energy production and conversion	4	3	2	0	2	0	1	0	3	3	0	1	1	3	2	3	3	3	2	2	1	1	2	3	2	3	2	0	3	3	4	1	1	3	3	1	4	0	1	3	2	0	2	1	4
	COG0248	GppA, Exopolyphosphatase	FP	Nucleotide transport and metabolism / Inorganic ion transport and metabolism	2	0	1	0	1	0	1	1	0	1	1	1	1	0	0	1	1	2	2	1	1	0	1	0	0	1	0	1	2	1	0	0	2	2	1	0	0	0	1	1	1	1	1	1	1
	COG0249	MutS, Mismatch repair ATPase (MutS family)	L	DNA replication, recombination, and repair	1	1	1	1	2	1	1	1	3	2	1	1	1	1	1	1	0	1	4	0	1	0	1	1	1	1	1	1	0	1	1	1	2	1	2	1	0	2	2	1	3	1	3	1	3
	COG0250	NusG, Transcription antiterminator	K	Transcription	1	1	1	1	1	1	1	2	1	1	1	1	1	1	1	1	1	1	1	1	1	1	1	1	1	1	1	1	1	1	1	1	1	1	1	1	1	1	1	1	1	1	1	1	3
	COG0251	TdcF, Putative translation initiation inhibitor, yjgF family	J	Translation, ribosomal structure and biogenesis	15	4	7	0	5	1	4	0	13	4	0	17	3	5	7	4	6	12	4	1	1	1	1	8	3	1	1	3	9	11	3	1	1	30	1	1	3	1	1	3	2	1	4	1	7
	COG0252	AnsB, L-asparaginase/archaeal Glu-tRNAGln amidotransferase subunit D	EJ	Amino acid transport and metabolism / Translation, ribosomal structure and biogenesis	1	0	1	0	0	1	0	0	1	1	1	0	0	0	0	2	0	0	0	0	0	0	0	2	0	0	0	0	1	0	0	0	0	2	0	0	0	0	0	1	1	0	0	0	1
	COG0253	DapF, Diaminopimelate epimerase	E	Amino acid transport and metabolism	1	1	1	0	1	1	1	0	1	1	1	1	1	0	2	1	1	1	1	1	1	1	1	1	1	1	0	1	0	1	0	1	1	1	1	1	0	1	1	0	1	1	1	1	1
	COG0254	RpmE, Ribosomal protein L31	J	Translation, ribosomal structure and biogenesis	1	1	1	1	1	1	1	1	1	1	0	1	0	1	1	1	1	1	2	1	1	1	0	1	1	1	1	1	1	1	1	2	1	1	1	1	1	1	1	1	1	1	1	1	1
	COG0255	RpmC, Ribosomal protein L29	J	Translation, ribosomal structure and biogenesis	1	1	1	1	1	0	1	1	1	1	1	1	0	1	1	1	1	1	1	1	1	0	1	1	1	1	1	0	1	1	0	0	1	1	1	1	1	0	1	1	0	1	1	1	1
	COG0256	RplR, Ribosomal protein L18	J	Translation, ribosomal structure and biogenesis	1	1	1	1	1	1	1	1	1	1	1	1	1	1	1	1	1	1	1	1	1	1	1	1	1	1	1	1	1	1	1	1	1	1	1	1	1	1	1	1	1	1	1	1	1
	COG0257	RpmJ, Ribosomal protein L36	J	Translation, ribosomal structure and biogenesis	1	0	1	0	0	0	0	0	0	0	0	0	0	0	0	0	0	0	0	0	1	0	0	0	1	1	0	0	0	1	0	0	0	0	0	0	0	0	0	1	0	0	1	0	1
	COG0258	Exo, 5'-3' exonuclease (including N-terminal domain of PolI)	L	DNA replication, recombination, and repair	0	1	0	0	1	0	1	0	0	1	0	0	0	0	0	1	1	0	2	1	0	0	0	1	0	1	0	0	1	0	0	0	0	0	0	0	0	1	0	0	0	0	0	0	1
	COG0259	PdxH, Pyridoxamine-phosphate oxidase	H	Coenzyme metabolism	1	0	1	0	1	0	1	0	0	1	0	1	1	0	0	0	1	1	1	0	0	1	1	0	0	0	0	1	3	1	1	1	0	1	1	1	0	0	0	1	2	1	0	0	0
	COG0260	PepB, Leucyl aminopeptidase	E	Amino acid transport and metabolism	1	1	2	2	1	2	1	1	1	1	0	2	1	0	1	2	1	2	0	1	1	1	1	0	1	1	1	0	2	3	1	1	2	2	1	1	1	0	1	0	0	1	1	0	1
	COG0261	RplU, Ribosomal protein L21	J	Translation, ribosomal structure and biogenesis	1	1	1	1	1	1	0	1	1	1	1	1	1	1	1	1	1	1	1	1	1	1	1	1	1	1	1	1	0	1	1	1	1	0	1	1	1	1	1	1	1	1	1	1	1
	COG0262	FolA, Dihydrofolate reductase	H	Coenzyme metabolism	0	0	1	0	0	1	0	1	0	0	0	0	1	0	0	1	0	0	2	0	0	1	1	1	1	1	1	1	0	0	1	2	0	0	0	1	1	0	0	1	1	1	0	0	2
	COG0263	ProB, Glutamate 5-kinase	E	Amino acid transport and metabolism	1	1	1	0	0	0	1	0	1	0	0	1	0	1	1	1	1	1	0	1	1	1	1	1	1	1	1	0	0	1	1	1	1	0	1	1	1	1	1	0	2	1	0	1	0
	COG0264	Tsf, Translation elongation factor Ts	J	Translation, ribosomal structure and biogenesis	1	1	1	1	1	1	1	1	1	1	1	1	1	1	1	1	1	1	1	1	1	1	1	1	1	1	1	1	0	1	1	1	1	0	1	1	1	1	1	1	1	1	1	1	1
	COG0265	DegQ, Trypsin-like serine proteases, typically periplasmic, contain C-terminal PDZ domain	O	Posttranslational modification, protein turnover, chaperones	5	3	3	1	5	2	1	2	5	3	2	3	3	4	6	5	1	5	4	4	4	10	0	6	4	4	3	1	4	3	2	14	8	8	3	15	5	5	3	0	1	3	3	7	8
	COG0266	Nei, Formamidopyrimidine-DNA glycosylase	L	DNA replication, recombination, and repair	0	1	1	0	2	1	1	1	1	2	1	1	0	1	0	1	2	1	3	4	2	0	1	2	2	2	1	0	1	1	1	0	1	1	0	0	1	2	1	0	0	1	3	1	3
	COG0267	RpmG, Ribosomal protein L33	J	Translation, ribosomal structure and biogenesis	1	0	1	1	1	0	1	1	0	1	0	1	1	1	0	1	0	1	2	1	1	0	1	1	0	1	1	1	0	1	2	0	1	1	0	0	1	1	1	1	1	1	1	0	1
	COG0268	RpsT, Ribosomal protein S20	J	Translation, ribosomal structure and biogenesis	0	1	1	1	0	1	1	1	1	1	0	1	1	1	0	0	1	1	1	1	1	1	0	1	1	1	1	1	0	1	1	1	1	1	2	0	0	1	2	1	0	1	1	1	1
	COG0269	SgbH, 3-hexulose-6-phosphate synthase and related proteins	G	Carbohydrate transport and metabolism	0	0	0	0	0	0	0	0	0	0	0	0	0	2	0	0	0	0	0	0	0	0	0	0	0	0	1	0	0	0	0	0	0	0	0	0	1	0	0	0	0	0	0	0	0
	COG0271	BolA, Stress-induced morphogen (activity unknown)	T	Signal transduction mechanisms	0	0	1	1	0	1	2	1	1	0	0	2	0	0	0	0	0	2	1	0	1	0	0	0	0	0	0	0	1	2	0	0	1	1	0	0	0	0	1	0	0	1	0	1	0
	COG0272	Lig, NAD-dependent DNA ligase (contains BRCT domain type II)	L	DNA replication, recombination, and repair	1	2	0	1	1	1	1	1	1	1	0	1	1	1	1	1	1	1	1	1	2	1	0	2	1	1	1	1	1	1	1	1	1	1	1	0	1	1	3	2	1	1	1	0	1
	COG0274	DeoC, Deoxyribose-phosphate aldolase	F	Nucleotide transport and metabolism	0	0	0	0	1	0	0	1	0	1	0	0	1	1	0	0	1	0	1	1	1	0	0	0	0	0	0	0	0	0	1	0	0	0	0	0	0	0	1	0	1	0	1	0	2
	COG0275	COG0275, Predicted S-adenosylmethionine-dependent methyltransferase involved in cell envelope biogenesis	M	Cell envelope biogenesis, outer membrane	1	1	0	1	1	1	1	1	1	1	1	1	1	1	1	1	1	1	1	1	1	2	1	1	1	1	1	1	0	1	1	1	1	1	0	0	1	1	1	1	1	1	1	1	1
	COG0276	HemH, Protoheme ferro-lyase (ferrochelatase)	H	Coenzyme metabolism	1	0	1	0	0	1	1	1	1	1	0	1	1	0	1	0	0	1	1	1	1	1	1	0	0	0	0	0	0	1	1	1	0	1	1	1	0	0	1	1	1	1	1	1	2
	COG0277	GlcD, FAD/FMN-containing dehydrogenases	C	Energy production and conversion	3	6	6	0	5	1	7	0	6	5	1	6	3	3	1	7	3	7	6	3	3	4	5	6	3	3	3	1	3	5	6	4	1	5	3	3	5	2	3	0	2	3	3	1	8
	COG0278	COG0278, Glutaredoxin-related protein	O	Posttranslational modification, protein turnover, chaperones	0	0	1	1	0	1	1	1	1	0	0	1	0	0	0	0	0	1	2	0	1	0	1	0	0	0	0	0	0	1	0	0	1	1	2	0	0	0	1	0	0	1	0	1	0
	COG0279	GmhA, Phosphoheptose isomerase	G	Carbohydrate transport and metabolism	1	0	0	0	1	0	0	2	1	0	0	0	0	0	0	0	0	0	1	0	0	2	0	0	0	0	0	0	0	1	0	2	0	0	0	2	0	0	0	0	0	1	1	2	3
	COG0280	Pta, Phosphotransacetylase	C	Energy production and conversion	0	0	0	0	1	0	1	0	0	1	1	1	0	0	0	0	0	1	0	1	0	0	0	0	0	0	0	0	2	0	0	0	0	1	0	0	0	0	0	0	1	0	1	0	1
	COG0281	SfcA, Malic enzyme	C	Energy production and conversion	0	1	2	1	1	0	2	0	0	1	1	1	0	1	2	0	1	2	0	0	0	0	0	1	1	1	1	1	2	2	0	0	1	1	2	0	1	0	0	1	1	1	1	0	2
	COG0282	ackA, Acetate kinase	C	Energy production and conversion	0	0	0	0	0	0	0	0	0	0	0	0	0	0	0	0	1	0	0	0	1	1	0	0	0	0	0	0	0	1	0	1	0	0	0	1	0	0	1	0	1	0	1	0	2
	COG0283	Cmk, Cytidylate kinase	F	Nucleotide transport and metabolism	1	1	1	1	0	1	1	1	1	0	1	1	1	0	1	1	1	1	1	1	1	1	1	1	1	1	1	1	1	1	1	1	1	1	1	1	1	1	1	1	1	1	1	1	1
	COG0284	PyrF, Orotidine-5'-phosphate decarboxylase	F	Nucleotide transport and metabolism	1	1	1	0	1	1	1	1	1	1	0	1	1	1	1	1	2	1	1	1	1	1	1	1	1	1	1	1	0	2	1	2	1	1	1	1	0	0	1	0	1	1	1	1	1
	COG0285	FolC, Folylpolyglutamate synthase	H	Coenzyme metabolism	1	1	1	0	1	1	1	1	1	1	0	1	1	1	1	1	1	1	1	1	1	1	1	1	1	1	1	1	1	1	1	1	1	1	1	1	1	1	1	1	1	1	1	1	1
	COG0287	TyrA, Prephenate dehydrogenase	E	Amino acid transport and metabolism	1	1	0	0	1	0	1	0	1	1	0	2	1	2	1	1	2	1	1	2	1	1	1	1	1	1	2	1	1	1	1	1	1	1	1	1	2	1	1	1	1	0	1	1	1
	COG0288	CynT, Carbonic anhydrase	P	Inorganic ion transport and metabolism	0	0	1	0	0	0	0	1	1	0	0	0	0	0	0	0	0	1	0	1	1	0	1	0	0	0	0	1	1	0	0	0	1	0	0	0	0	0	1	1	3	1	1	1	3
	COG0289	DapB, Dihydrodipicolinate reductase	E	Amino acid transport and metabolism	1	1	1	0	1	1	2	1	1	1	0	1	1	0	1	1	1	1	0	1	1	1	1	1	1	1	0	1	0	1	0	2	1	1	1	1	0	1	1	1	1	1	1	2	1
	COG0290	InfC, Translation initiation factor 3 (IF-3)	J	Translation, ribosomal structure and biogenesis	1	1	1	1	1	1	1	1	1	1	1	1	1	1	1	1	1	1	0	1	1	1	1	1	1	1	1	1	1	1	1	1	1	1	1	1	1	1	1	1	1	1	1	1	1
	COG0291	RpmI, Ribosomal protein L35	J	Translation, ribosomal structure and biogenesis	1	1	1	0	1	1	1	0	1	0	1	1	1	0	1	1	1	1	1	1	1	1	0	1	1	1	1	0	1	1	1	1	1	1	1	1	0	1	1	1	1	1	1	1	1
	COG0292	RplT, Ribosomal protein L20	J	Translation, ribosomal structure and biogenesis	1	1	1	1	1	1	1	1	1	1	1	1	1	1	1	1	1	1	1	1	1	1	1	1	1	1	1	1	1	1	1	1	1	1	1	1	1	1	1	1	1	1	1	1	1
	COG0293	FtsJ, 23S rRNA methylase	J	Translation, ribosomal structure and biogenesis	0	0	0	1	0	0	1	1	1	0	0	0	0	0	0	0	0	1	0	0	0	0	0	0	0	0	0	0	1	1	0	0	0	1	0	0	0	0	0	0	0	1	0	0	0
	COG0294	FolP, Dihydropteroate synthase and related enzymes	H	Coenzyme metabolism	1	1	1	0	0	1	0	1	1	0	0	0	1	0	0	1	0	1	4	2	1	1	0	1	2	1	0	0	1	1	1	1	1	1	2	1	1	1	1	1	1	1	1	1	1
	COG0295	Cdd, Cytidine deaminase	F	Nucleotide transport and metabolism	0	0	0	0	1	0	0	0	0	1	0	0	1	1	0	0	1	0	1	1	0	0	0	0	0	0	1	0	0	0	1	0	0	0	0	0	1	1	0	0	1	0	1	0	1
	COG0296	GlgB, 1,4-alpha-glucan branching enzyme	G	Carbohydrate transport and metabolism	1	0	0	0	0	0	0	0	0	0	0	0	2	2	0	0	0	0	0	0	1	1	0	0	0	0	1	0	0	0	0	3	0	0	0	1	1	0	1	0	1	0	1	0	2
	COG0297	GlgA, Glycogen synthase	G	Carbohydrate transport and metabolism	1	0	0	0	0	0	0	0	0	0	0	0	1	1	0	0	0	0	0	0	0	0	0	0	0	0	0	1	0	0	1	0	0	0	0	0	0	1	1	1	2	0	1	1	1
	COG0298	HypC, Hydrogenase maturation factor	O	Posttranslational modification, protein turnover, chaperones	0	0	0	0	0	0	0	0	0	0	0	0	0	0	0	0	0	0	0	0	0	0	0	0	0	0	0	0	0	0	0	0	0	0	0	0	0	0	0	1	0	0	1	1	2
	COG0299	PurN, Folate-dependent phosphoribosylglycinamide formyltransferase PurN	F	Nucleotide transport and metabolism	1	1	0	0	1	1	0	1	1	1	1	0	1	0	0	1	0	1	1	1	1	1	0	1	1	1	1	1	0	1	0	1	1	1	3	1	1	1	0	1	1	1	1	1	1
	COG0300	DltE, Short-chain dehydrogenases of various substrate specificities	R	General function prediction only	0	1	2	0	0	0	1	0	6	0	2	1	0	1	1	0	3	2	3	4	1	1	0	0	1	0	1	2	1	5	2	0	1	2	0	0	1	0	0	3	2	6	2	0	8
	COG0301	ThiI, Thiamine biosynthesis ATP pyrophosphatase	H	Coenzyme metabolism	1	1	0	0	1	0	0	1	0	0	0	0	0	0	1	0	0	0	0	0	0	1	0	0	0	0	0	0	0	0	0	1	1	0	0	1	0	1	0	0	0	0	0	1	0
	COG0302	FolE, GTP cyclohydrolase I	H	Coenzyme metabolism	0	1	1	0	0	0	0	1	0	1	0	0	1	1	1	1	0	1	2	1	1	1	1	1	1	2	0	1	0	1	1	1	1	1	0	1	0	1	0	2	2	0	1	1	1
	COG0303	MoeA, Molybdopterin biosynthesis enzyme	H	Coenzyme metabolism	3	3	2	0	1	0	3	0	3	1	1	3	1	4	1	3	1	4	3	1	1	1	1	3	1	1	1	0	2	2	1	1	1	2	0	1	1	2	1	1	1	1	1	2	1
	COG0304	FabB, 3-oxoacyl-(acyl-carrier-protein) synthase	IQ	Lipid metabolism / Secondary metabolites biosynthesis, transport, and catabolism	5	2	2	1	1	2	3	2	1	1	1	2	1	3	2	2	1	4	6	1	1	1	2	2	5	2	3	1	0	1	1	1	1	1	1	1	3	2	1	1	2	3	1	3	4
	COG0305	DnaB, Replicative DNA helicase	L	DNA replication, recombination, and repair	1	4	1	1	1	3	1	1	2	1	1	1	2	1	2	1	1	1	0	3	1	1	1	1	1	2	1	1	1	1	1	1	1	0	1	1	1	1	1	1	1	1	1	1	1
	COG0306	PitA, Phosphate/sulphate permeases	P	Inorganic ion transport and metabolism	1	0	0	0	0	0	0	0	0	0	0	0	0	0	0	0	0	0	0	0	0	0	0	0	0	0	0	1	0	1	0	0	0	1	1	0	0	0	0	1	1	1	0	1	2
	COG0307	RibC, Riboflavin synthase alpha chain	H	Coenzyme metabolism	1	1	1	0	1	1	1	1	1	1	1	1	1	0	1	1	1	1	0	0	1	1	1	1	1	1	0	1	0	1	1	1	1	0	1	1	0	1	1	1	1	1	1	1	1
	COG0308	PepN, Aminopeptidase N	E	Amino acid transport and metabolism	0	1	1	0	3	0	0	1	1	2	1	1	1	1	1	1	2	0	1	2	0	0	1	1	1	1	0	2	0	1	0	0	1	0	0	0	1	0	0	2	5	1	3	1	3
	COG0309	HypE, Hydrogenase maturation factor	O	Posttranslational modification, protein turnover, chaperones	1	1	0	0	0	0	0	0	1	1	0	0	0	0	0	1	0	0	0	0	0	0	0	1	0	1	1	0	0	0	0	1	0	0	0	1	1	1	0	0	0	0	1	1	2
	COG0310	CbiM, ABC-type Co2+ transport system, permease component	P	Inorganic ion transport and metabolism	0	1	0	0	0	0	0	0	0	0	0	0	0	0	0	0	0	0	0	0	0	0	0	0	0	0	0	0	0	0	0	0	0	0	0	0	0	0	0	0	0	0	0	0	1
	COG0311	PDX2, Predicted glutamine amidotransferase involved in pyridoxine biosynthesis	H	Coenzyme metabolism	0	1	0	0	0	0	0	0	0	0	1	0	0	1	1	1	1	0	0	1	0	0	0	1	0	0	1	0	0	0	1	0	0	0	0	0	1	1	0	0	0	0	1	0	1
	COG0312	TldD, Predicted Zn-dependent proteases and their inactivated homologs	R	General function prediction only	0	0	2	0	0	0	2	2	4	0	2	2	0	0	2	2	0	2	8	2	2	0	4	2	2	2	0	0	2	2	2	0	2	2	0	0	4	0	2	0	0	2	2	1	6
	COG0313	COG0313, Predicted methyltransferases	R	General function prediction only	1	1	1	0	1	0	1	1	1	1	1	1	1	1	1	1	1	1	1	1	1	1	1	1	1	1	1	0	1	1	1	1	1	1	1	1	1	1	1	1	2	1	1	1	1
	COG0314	MoaE, Molybdopterin converting factor, large subunit	H	Coenzyme metabolism	1	1	1	0	1	0	1	0	1	1	0	1	1	1	1	1	1	1	2	1	1	1	1	1	1	1	0	0	1	1	1	1	1	1	0	1	1	1	2	1	1	1	1	1	1
	COG0315	MoaC, Molybdenum cofactor biosynthesis enzyme	H	Coenzyme metabolism	1	1	1	0	1	0	1	0	1	1	1	1	1	1	1	1	1	1	1	1	1	1	1	1	1	1	0	0	1	1	1	1	1	1	0	1	1	1	0	1	1	1	1	1	1
	COG0316	sufA, Fe-S cluster assembly scaffold protein	O	Posttranslational modification, protein turnover, chaperones	2	2	2	2	1	1	3	2	3	1	1	2	1	1	3	2	1	2	3	0	1	2	2	2	1	2	1	1	1	2	1	1	2	2	0	1	1	1	1	0	1	3	2	1	1
	COG0317	SpoT, Guanosine polyphosphate pyrophosphohydrolases/synthetases	TK	Signal transduction mechanisms / Transcription	1	1	2	0	1	1	1	2	1	1	1	1	1	1	1	1	1	1	2	1	1	3	2	1	1	1	1	1	0	1	1	3	2	1	1	3	1	1	1	1	1	2	1	2	1
	COG0319	COG0319, Predicted metal-dependent hydrolase	R	General function prediction only	1	1	1	1	1	1	1	1	1	1	1	1	1	1	1	1	1	1	0	1	1	1	1	1	1	1	1	1	1	1	1	1	1	1	2	1	1	1	1	1	1	1	1	1	1
	COG0320	LipA, Lipoate synthase	H	Coenzyme metabolism	1	1	1	1	1	1	1	1	1	1	1	1	1	1	1	1	1	1	1	1	2	1	1	1	1	1	1	1	1	1	1	1	1	1	1	1	1	1	4	1	1	1	1	1	2
	COG0321	LipB, Lipoate-protein ligase B	H	Coenzyme metabolism	1	1	1	1	1	1	1	1	1	1	1	1	1	0	1	1	0	1	1	1	1	0	1	1	1	1	0	1	1	1	1	0	1	1	1	0	0	0	1	1	1	1	1	0	1
	COG0322	UvrC, Nuclease subunit of the excinuclease complex	L	DNA replication, recombination, and repair	1	1	1	1	2	1	1	1	2	1	1	1	0	1	1	1	1	1	1	1	1	2	1	1	1	1	1	1	0	1	1	3	1	1	1	1	1	1	1	1	1	1	2	1	2
	COG0323	MutL, DNA mismatch repair enzyme (predicted ATPase)	L	DNA replication, recombination, and repair	1	1	1	1	1	1	1	1	2	1	2	2	3	1	1	3	0	1	2	0	0	1	1	1	1	1	2	1	1	1	2	1	2	2	1	2	1	1	0	1	1	1	1	1	1
	COG0324	MiaA, tRNA delta(2)-isopentenylpyrophosphate transferase	J	Translation, ribosomal structure and biogenesis	1	1	1	1	1	1	1	1	1	1	1	1	1	1	1	1	1	1	1	1	1	1	1	1	1	1	1	1	1	1	1	2	1	1	2	1	1	1	1	1	1	1	1	1	1
	COG0325	COG0325, Predicted enzyme with a TIM-barrel fold	R	General function prediction only	1	0	1	0	1	1	1	1	1	1	1	1	1	1	0	0	1	1	1	1	1	1	1	0	1	0	1	1	1	1	1	1	1	0	1	1	1	1	1	1	1	1	1	1	1
	COG0326	HtpG, Molecular chaperone, HSP90 family	O	Posttranslational modification, protein turnover, chaperones	0	0	1	0	0	1	4	1	1	0	0	1	3	1	0	0	0	0	0	0	1	0	2	0	2	0	1	1	0	1	0	0	0	1	2	0	0	1	1	1	1	2	0	0	0
	COG0327	COG0327, Uncharacterized conserved protein	S	Function unknown	0	0	0	0	1	1	0	1	0	1	0	1	2	0	0	0	0	0	0	0	0	0	0	0	0	0	0	0	0	0	1	0	0	0	0	0	1	0	0	1	1	1	0	1	2
	COG0328	RnhA, Ribonuclease HI	L	DNA replication, recombination, and repair	1	1	1	1	1	2	1	1	1	1	1	1	1	1	1	1	4	1	0	1	1	0	1	2	1	1	0	1	1	1	1	0	0	1	0	0	2	1	1	1	0	1	1	1	1
	COG0329	DapA, Dihydrodipicolinate synthase/N-acetylneuraminate lyase	EM	Amino acid transport and metabolism / Cell envelope biogenesis, outer membrane	5	6	8	0	1	1	3	1	3	2	0	9	3	9	1	1	3	4	1	2	1	4	1	2	2	6	7	2	3	4	2	4	1	4	1	4	9	4	1	2	1	1	3	1	9
	COG0330	HflC, Membrane protease subunits, stomatin/prohibitin homologs	O	Posttranslational modification, protein turnover, chaperones	6	3	3	2	2	3	3	2	4	2	3	3	1	2	3	3	1	6	8	1	4	4	4	3	1	3	1	2	3	5	1	3	3	5	3	3	4	2	3	2	3	3	1	3	3
	COG0331	FabD, (acyl-carrier-protein) S-malonyltransferase	I	Lipid metabolism	1	1	1	1	1	1	1	1	1	1	0	1	1	1	1	1	1	1	1	1	1	1	1	1	3	1	1	1	1	1	1	1	1	1	1	1	1	1	1	1	1	1	1	1	1
	COG0332	FabH, 3-oxoacyl-[acyl-carrier-protein] synthase III	I	Lipid transport and metabolism	1	0	1	0	2	1	2	0	1	1	1	1	1	1	0	0	1	1	2	1	1	1	0	0	0	0	1	1	1	1	1	1	2	1	1	1	1	2	1	3	3	1	1	2	3
	COG0333	RpmF, Ribosomal protein L32	J	Translation, ribosomal structure and biogenesis	0	0	1	1	1	0	2	1	0	1	0	1	1	1	1	0	0	0	1	1	1	1	1	0	1	0	1	0	1	1	1	0	0	1	1	0	1	0	1	1	1	1	1	1	1
	COG0334	GdhA, Glutamate dehydrogenase/leucine dehydrogenase	E	Amino acid transport and metabolism	1	0	0	0	2	1	1	0	3	2	1	1	1	0	2	1	1	2	1	0	0	1	0	1	2	0	1	1	0	0	0	2	1	0	0	1	1	1	0	1	2	2	1	4	2
	COG0335	RplS, Ribosomal protein L19	J	Translation, ribosomal structure and biogenesis	1	1	1	1	1	1	1	1	1	1	1	1	1	1	1	1	1	1	1	1	1	2	1	1	1	1	1	1	1	1	1	1	1	1	0	1	1	1	1	0	1	1	1	1	1
	COG0336	TrmD, tRNA-(guanine-N1)-methyltransferase	J	Translation, ribosomal structure and biogenesis	1	1	1	1	1	1	1	1	1	1	1	1	1	1	1	1	1	1	1	1	1	2	1	1	1	1	1	1	1	1	1	1	1	1	0	1	1	1	1	0	1	1	1	1	1
	COG0337	AroB, 3-dehydroquinate synthetase	E	Amino acid transport and metabolism	1	1	1	0	1	1	1	1	1	1	0	1	1	1	1	1	1	1	1	1	1	1	1	1	1	1	1	1	0	1	1	1	1	1	1	1	1	1	1	1	1	1	1	1	1
	COG0339	Dcp, Zn-dependent oligopeptidases	E	Amino acid transport and metabolism	0	0	0	0	1	1	1	0	0	1	1	0	0	0	0	0	1	0	1	0	1	0	0	0	1	0	0	1	0	0	1	0	0	0	0	0	0	0	0	1	1	1	1	0	2
	COG0340	BirA, Biotin-(acetyl-CoA carboxylase) ligase	H	Coenzyme metabolism	1	1	1	1	1	1	1	1	1	1	1	2	1	1	1	1	1	1	0	1	2	1	0	1	1	1	1	1	0	1	1	1	1	1	1	1	1	1	1	1	1	1	1	1	1
	COG0341	SecF, Preprotein translocase subunit SecF	U	Intracellular trafficking and secretion	1	1	0	1	1	0	1	1	1	1	0	1	1	1	1	1	1	1	1	1	1	1	1	1	1	1	1	0	2	1	0	1	1	1	1	1	1	1	1	0	0	1	1	1	1
	COG0342	SecD, Preprotein translocase subunit SecD	U	Intracellular trafficking and secretion	1	1	0	1	1	1	1	1	1	1	0	1	1	1	1	1	1	1	1	1	1	1	1	1	1	1	1	1	1	1	1	1	1	1	1	1	1	1	1	1	1	1	1	1	2
	COG0343	Tgt, Queuine/archaeosine tRNA-ribosyltransferase	J	Translation, ribosomal structure and biogenesis	1	1	1	0	1	1	1	1	1	1	0	1	1	1	0	1	1	1	1	1	1	1	0	1	2	0	1	1	1	1	1	4	1	1	1	1	1	1	1	1	1	1	1	1	1
	COG0344	COG0344, Predicted membrane protein	S	Function unknown	2	5	1	1	1	0	1	0	1	1	0	1	1	1	2	5	1	1	1	2	1	0	0	5	2	4	1	0	1	1	2	0	1	1	0	0	2	0	1	0	0	1	1	1	1
	COG0345	ProC, Pyrroline-5-carboxylate reductase	E	Amino acid transport and metabolism	1	1	1	0	1	0	1	1	1	1	0	1	1	1	1	1	1	1	1	1	1	1	1	1	1	1	1	1	1	2	1	1	1	1	1	1	1	1	1	1	2	1	1	1	0
	COG0347	GlnK, Nitrogen regulatory protein PII	E	Amino acid transport and metabolism	2	1	3	0	0	0	1	0	2	1	0	0	1	0	3	1	0	3	1	1	1	1	2	1	2	1	1	1	2	0	0	1	1	1	1	1	2	0	1	0	0	2	1	2	2
	COG0348	NapH, Polyferredoxin	C	Energy production and conversion	1	0	1	0	0	1	0	1	0	1	0	0	1	1	0	0	0	1	0	0	0	0	0	0	0	0	0	0	0	0	1	0	0	0	0	0	0	0	0	0	1	1	0	0	2
	COG0349	Rnd, Ribonuclease D	J	Translation, ribosomal structure and biogenesis	0	0	2	1	1	0	1	1	0	1	1	2	1	1	1	1	0	2	1	1	2	0	1	1	1	1	1	0	2	2	0	0	0	2	0	0	1	0	1	0	0	1	0	1	0
	COG0350	Ada, Methylated DNA-protein cysteine methyltransferase	L	DNA replication, recombination, and repair	1	1	1	0	2	1	1	1	2	1	1	1	1	1	1	1	1	1	4	1	0	1	0	1	1	1	1	1	3	3	0	1	1	2	1	1	1	0	0	1	1	0	1	1	2
	COG0351	ThiD, Hydroxymethylpyrimidine/phosphomethylpyrimidine kinase	H	Coenzyme metabolism	1	1	1	0	1	0	0	1	1	1	0	0	0	0	1	1	0	1	1	1	0	1	0	1	1	1	0	0	1	0	0	1	0	1	1	1	0	0	0	0	2	1	1	2	1
	COG0352	ThiE, Thiamine monophosphate synthase	H	Coenzyme metabolism	2	2	2	0	2	0	0	1	2	2	2	1	0	0	3	2	0	2	1	2	1	2	0	2	2	2	0	0	0	0	0	3	2	1	1	2	0	0	1	0	3	2	2	1	2
	COG0353	RecR, Recombinational DNA repair protein (RecF pathway)	L	DNA replication, recombination, and repair	1	0	0	1	1	0	1	0	1	1	0	1	1	1	1	1	1	1	1	1	1	1	1	1	1	1	1	1	0	1	1	1	1	1	1	1	1	1	2	1	1	1	1	1	1
	COG0354	COG0354, Predicted aminomethyltransferase related to GcvT	R	General function prediction only	0	0	1	1	0	0	1	1	0	1	1	1	0	0	1	0	1	1	1	1	1	0	0	0	0	0	1	0	0	1	1	0	0	1	0	0	1	0	1	0	0	1	1	0	1
	COG0355	AtpC, F0F1-type ATP synthase, epsilon subunit (mitochondrial delta subunit)	C	Energy production and conversion	1	1	1	0	1	1	1	1	1	1	1	1	1	1	1	1	1	1	1	1	1	1	1	1	1	1	1	1	1	1	0	1	1	0	1	0	1	1	1	1	1	1	1	1	1
	COG0356	AtpB, F0F1-type ATP synthase, subunit a	C	Energy production and conversion	1	1	1	1	1	1	1	1	1	1	1	1	1	1	1	1	1	1	1	1	1	1	1	1	1	1	1	1	0	1	0	1	1	1	1	0	1	1	1	1	1	1	1	1	1
	COG0357	GidB, Predicted S-adenosylmethionine-dependent methyltransferase involved in bacterial cell division	M	Cell envelope biogenesis, outer membrane	0	1	1	0	0	0	1	1	1	0	0	1	1	1	0	1	0	1	0	1	0	1	1	1	1	1	1	1	1	1	1	1	1	1	1	1	1	1	2	1	1	1	1	1	1
	COG0358	DnaG, DNA primase (bacterial type)	L	DNA replication, recombination, and repair	1	1	1	1	1	1	2	1	1	1	1	2	1	1	2	1	1	1	2	1	1	1	2	1	6	3	1	1	1	1	1	2	2	1	1	1	1	1	1	1	1	1	1	1	1
	COG0359	RplI, Ribosomal protein L9	J	Translation, ribosomal structure and biogenesis	1	1	1	1	1	1	1	1	1	1	1	1	1	1	1	1	1	1	0	1	1	1	1	1	1	1	1	1	1	1	1	1	1	1	1	1	1	1	1	1	1	1	1	1	1
	COG0360	RpsF, Ribosomal protein S6	J	Translation, ribosomal structure and biogenesis	1	1	1	1	1	1	1	1	1	1	1	1	1	1	1	1	1	1	0	1	1	1	1	1	1	1	1	1	1	1	1	1	1	1	1	1	1	1	0	1	1	1	1	1	1
	COG0361	InfA, Translation initiation factor 1 (IF-1)	J	Translation, ribosomal structure and biogenesis	1	1	1	1	2	1	1	1	1	3	1	1	1	1	1	1	0	1	1	1	1	2	1	1	1	1	1	1	1	1	1	2	1	0	1	2	1	1	1	1	1	1	1	1	2
	COG0362	Gnd, 6-phosphogluconate dehydrogenase	G	Carbohydrate transport and metabolism	0	0	0	0	0	0	0	0	0	0	0	1	1	1	0	0	1	0	0	0	1	1	0	0	0	0	1	0	0	0	1	1	0	0	0	1	1	1	1	1	0	0	0	0	1
	COG0363	NagB, 6-phosphogluconolactonase/Glucosamine-6-phosphate isomerase/deaminase	G	Carbohydrate transport and metabolism	0	0	0	0	1	0	1	1	0	2	0	0	2	0	1	0	2	0	0	1	1	2	0	0	0	0	0	1	0	0	2	2	1	0	0	2	1	0	1	1	1	0	1	0	2
	COG0364	Zwf, Glucose-6-phosphate 1-dehydrogenase	G	Carbohydrate transport and metabolism	0	2	0	0	0	0	1	0	0	0	0	1	0	1	1	1	1	0	0	0	1	0	0	1	0	1	0	0	0	1	1	0	1	0	0	0	1	1	1	0	0	0	2	1	1
	COG0365	Acs, Acyl-coenzyme A synthetases/AMP-(fatty) acid ligases	I	Lipid metabolism	5	2	5	1	3	0	3	0	2	2	0	5	1	1	3	2	4	4	5	2	1	1	2	2	2	1	2	1	4	3	3	3	1	9	1	1	2	2	3	1	1	3	1	2	3
	COG0366	AmyA, Glycosidases	G	Carbohydrate transport and metabolism	0	0	0	0	0	0	0	0	0	0	0	0	2	3	0	0	0	0	0	1	1	0	0	0	0	0	1	0	0	0	0	1	0	0	0	1	1	1	1	1	0	0	5	0	2
	COG0367	AsnB, Asparagine synthase (glutamine-hydrolyzing)	E	Amino acid transport and metabolism	2	0	0	0	2	0	0	0	0	1	0	0	0	1	0	0	0	0	0	0	0	0	0	0	0	0	1	1	0	0	0	0	0	1	2	0	0	0	0	1	0	0	3	2	4
	COG0368	CobS, Cobalamin-5-phosphate synthase	H	Coenzyme metabolism	1	1	1	0	0	0	1	0	2	0	0	1	0	0	1	1	0	1	0	0	1	0	0	1	1	1	1	0	0	1	0	0	1	1	0	0	1	1	1	0	0	1	0	1	0
	COG0369	CysJ, Sulfite reductase, alpha subunit (flavoprotein)	P	Inorganic ion transport and metabolism	0	0	0	0	0	0	0	0	0	0	0	0	0	0	0	0	0	0	0	0	1	0	0	0	0	0	0	0	1	0	0	0	0	0	0	0	0	1	1	0	1	1	0	0	0
	COG0370	FeoB, Fe2+ transport system protein B	P	Inorganic ion transport and metabolism	0	0	0	0	2	0	0	1	1	2	0	0	1	0	0	0	0	0	3	0	0	0	1	0	0	0	0	1	0	0	0	0	0	0	0	0	0	0	0	1	1	0	1	0	1
	COG0371	GldA, Glycerol dehydrogenase and related enzymes	C	Energy production and conversion	0	0	0	0	0	0	0	0	1	0	0	0	0	1	0	0	0	0	0	0	1	0	0	0	0	1	0	0	0	3	0	1	0	0	0	0	1	0	1	0	0	0	0	0	0
	COG0372	GltA, Citrate synthase	C	Energy production and conversion	2	2	1	0	1	1	2	1	1	1	0	1	1	1	1	1	1	2	2	3	1	0	2	1	1	2	1	1	1	1	1	0	1	4	1	0	1	2	1	1	1	2	1	2	3
	COG0373	HemA, Glutamyl-tRNA reductase	H	Coenzyme metabolism	1	1	1	0	0	1	0	1	1	1	0	0	1	0	1	1	0	0	1	1	1	1	1	1	0	1	0	0	0	1	1	1	1	0	1	1	0	0	1	1	1	1	1	1	1
	COG0374	HyaB, Ni,Fe-hydrogenase I large subunit	C	Energy production and conversion	0	0	0	0	0	0	0	0	0	0	0	0	0	0	0	0	0	0	0	0	0	0	0	0	0	0	0	0	0	0	0	0	0	0	0	0	0	0	0	1	0	0	1	0	2
	COG0375	HybF, Zn finger protein HypA/HybF (possibly regulating hydrogenase expression)	R	General function prediction only	0	0	0	0	0	0	0	0	0	0	0	0	0	0	0	0	0	0	0	0	0	0	0	0	0	0	0	0	0	0	0	0	0	0	0	0	0	0	2	0	0	0	0	1	2
	COG0376	KatG, Catalase (peroxidase I)	P	Inorganic ion transport and metabolism	1	0	1	0	1	0	0	1	1	1	1	0	1	0	1	1	0	1	1	1	0	1	0	0	1	0	1	0	1	2	1	1	0	1	1	1	0	1	0	1	1	0	1	0	1
	COG0377	NuoB, NADH:ubiquinone oxidoreductase 20 kD subunit and related Fe-S oxidoreductases	C	Energy production and conversion	2	2	1	0	1	0	1	0	2	1	1	1	1	2	2	2	2	1	0	2	1	2	1	2	3	1	2	0	1	1	0	1	2	0	1	2	2	0	1	0	0	0	2	2	2
	COG0378	HypB, Ni2+-binding GTPase involved in regulation of expression and maturation of urease and hydrogenase	OK	Posttranslational modification, protein turnover, chaperones / Transcription	1	0	2	0	0	0	1	0	1	0	0	1	0	0	0	1	0	0	0	0	2	0	0	1	0	0	1	0	0	1	0	0	1	0	0	0	0	1	3	0	0	1	1	0	3
	COG0379	NadA, Quinolinate synthase	H	Coenzyme metabolism	1	1	0	0	0	1	0	0	1	1	0	0	1	0	0	1	1	0	0	1	1	1	1	1	1	1	0	1	0	0	0	1	1	0	1	1	1	1	1	0	0	1	1	1	1
	COG0380	OtsA, Trehalose-6-phosphate synthase	G	Carbohydrate transport and metabolism	0	1	0	0	0	0	0	0	0	0	0	0	0	0	1	1	0	0	2	1	0	0	0	2	0	1	0	1	1	0	0	0	0	1	2	0	0	0	0	0	0	0	1	0	1
	COG0381	WecB, UDP-N-acetylglucosamine 2-epimerase	M	Cell envelope biogenesis, outer membrane	0	0	0	0	1	0	0	0	0	1	0	1	1	0	0	0	1	0	0	0	1	0	0	0	0	0	0	0	0	0	1	0	0	0	0	0	0	0	1	0	1	0	0	1	1
	COG0382	UbiA, 4-hydroxybenzoate polyprenyltransferase and related prenyltransferases	H	Coenzyme metabolism	1	2	1	0	0	1	1	1	1	0	1	1	0	2	0	2	0	1	1	0	2	3	1	2	0	2	1	0	1	1	1	2	1	1	1	3	1	0	2	1	1	1	1	1	1
	COG0383	AMS1, Alpha-mannosidase	G	Carbohydrate transport and metabolism	0	0	0	0	0	0	0	0	0	0	0	0	1	0	0	0	0	0	0	0	1	0	0	0	0	0	0	0	0	0	0	0	0	0	0	0	0	0	1	0	0	0	0	0	0
	COG0384	COG0384, Predicted epimerase, PhzC/PhzF homolog	R	General function prediction only	1	0	2	0	1	0	0	0	1	1	1	0	1	2	0	0	1	1	0	0	1	0	0	0	0	0	0	0	1	2	0	0	1	1	1	0	0	0	1	1	0	2	1	0	1
	COG0385	COG0385, Predicted Na+-dependent transporter	R	General function prediction only	0	0	0	0	0	0	0	0	0	0	0	0	0	0	0	0	0	1	0	0	1	0	0	0	0	0	0	1	0	1	0	0	1	1	1	0	0	1	1	1	1	1	0	1	0
	COG0386	BtuE, Glutathione peroxidase	O	Posttranslational modification, protein turnover, chaperones	0	0	0	0	0	0	0	0	0	0	0	0	0	0	0	0	0	0	0	0	0	0	1	0	0	0	0	1	0	0	0	0	1	0	0	0	0	0	0	1	2	1	0	0	1
	COG0387	ChaA, Ca2+/H+ antiporter	P	Inorganic ion transport and metabolism	0	0	0	0	0	0	0	0	0	0	0	0	0	0	0	0	0	0	0	0	0	0	0	0	0	0	0	0	0	0	0	0	0	0	0	0	0	0	0	0	0	0	0	0	2
	COG0388	COG0388, Predicted amidohydrolase	R	General function prediction only	2	0	4	0	1	0	2	0	5	2	4	5	3	6	0	1	3	6	2	5	1	1	1	1	1	0	3	1	1	4	5	3	3	3	4	1	6	1	1	1	2	4	1	2	6
	COG0389	DinP, Nucleotidyltransferase/DNA polymerase involved in DNA repair	L	DNA replication, recombination, and repair	2	3	2	0	2	0	2	1	0	1	0	2	0	1	1	2	2	1	1	1	0	0	0	2	1	0	0	1	0	1	0	0	1	1	0	0	2	0	0	1	2	2	3	1	1
	COG0390	COG0390, ABC-type uncharacterized transport system, permease component	R	General function prediction only	0	0	0	0	0	0	0	0	0	0	0	0	0	1	0	0	0	0	0	0	0	0	0	0	0	0	0	0	0	0	0	0	0	0	0	0	0	0	0	0	0	0	1	1	0
	COG0391	COG0391, Uncharacterized conserved protein	S	Function unknown	1	2	1	0	0	0	0	0	2	0	0	0	0	2	1	2	1	0	1	1	1	1	1	2	2	1	1	0	0	0	1	1	0	1	1	1	1	0	1	0	0	0	1	0	1
	COG0392	COG0392, Predicted integral membrane protein	S	Function unknown	0	0	0	0	0	0	0	0	1	1	0	0	0	0	0	0	0	0	0	0	0	0	0	3	1	1	0	0	1	0	0	1	0	0	0	0	1	0	0	0	0	0	0	0	0
	COG0393	COG0393, Uncharacterized conserved protein	S	Function unknown	0	0	0	0	1	0	0	0	1	1	0	0	0	1	1	0	1	0	1	0	0	1	0	0	1	2	0	1	0	0	0	1	0	0	0	1	1	0	0	1	0	0	0	0	1
	COG0394	Wzb, Protein-tyrosine-phosphatase	T	Signal transduction mechanisms	1	1	1	0	2	0	1	0	2	2	1	2	2	1	1	1	1	3	0	3	0	0	0	0	1	1	2	2	1	1	1	0	1	2	1	0	2	1	0	2	1	3	1	2	3
	COG0396	sufC, Cysteine desulfurase activator ATPase	O	Posttranslational modification, protein turnover, chaperones	0	1	1	0	1	1	1	0	0	1	1	1	0	1	1	1	2	1	1	2	0	1	1	1	1	1	1	1	1	1	1	1	0	1	1	1	1	1	2	1	1	1	0	1	1
	COG0397	COG0397, Uncharacterized conserved protein	S	Function unknown	0	0	1	0	0	0	1	0	1	0	0	1	0	0	0	0	0	0	0	0	1	0	1	0	0	0	0	0	0	0	0	0	1	0	1	0	0	0	1	0	1	1	0	1	0
	COG0398	COG0398, Uncharacterized conserved protein	S	Function unknown	2	0	1	0	1	0	1	0	1	1	1	1	0	1	0	0	0	1	1	0	1	2	1	0	1	0	0	0	0	0	1	3	1	0	0	2	0	0	1	0	0	1	0	2	0
	COG0399	WecE, Predicted pyridoxal phosphate-dependent enzyme apparently involved in regulation of cell wall biogenesis	M	Cell envelope biogenesis, outer membrane	1	0	0	0	1	0	1	0	1	1	1	2	1	3	0	0	1	1	2	2	1	6	1	0	0	0	3	1	0	0	7	7	1	0	0	7	10	2	1	2	2	1	2	3	7
	COG0400	COG0400, Predicted esterase	R	General function prediction only	0	1	1	0	0	1	1	0	1	0	2	1	0	0	1	1	0	0	0	0	1	0	1	1	1	0	0	1	0	1	1	1	1	1	0	0	0	0	1	1	1	1	0	1	1
	COG0401	COG0401, Uncharacterized homolog of Blt101	S	Function unknown	0	0	0	0	0	0	0	0	0	0	0	0	0	0	0	0	0	0	0	0	0	0	0	0	0	0	0	0	0	0	0	0	0	0	0	0	0	0	0	0	0	0	0	0	0
	COG0402	SsnA, Cytosine deaminase and related metal-dependent hydrolases	FR	Nucleotide transport and metabolism / General function prediction only	7	3	5	0	3	0	2	0	3	3	2	6	1	3	1	5	9	6	1	6	1	0	1	3	0	0	1	0	5	8	6	0	0	18	2	0	2	2	1	0	0	1	0	1	3
	COG0403	GcvP, Glycine cleavage system protein P (pyridoxal-binding), N-terminal domain	E	Amino acid transport and metabolism	0	1	1	0	0	0	0	0	1	0	0	0	0	1	1	1	0	0	1	0	0	0	0	1	1	1	0	0	1	1	1	0	0	1	0	0	0	1	0	0	0	1	1	2	1
	COG0404	GcvT, Glycine cleavage system T protein (aminomethyltransferase)	E	Amino acid transport and metabolism	4	4	9	0	7	1	11	1	5	5	1	14	2	1	1	2	8	12	6	5	1	2	0	2	1	4	1	1	5	20	2	2	2	10	2	2	3	4	1	1	1	1	1	2	1
	COG0405	Ggt, Gamma-glutamyltransferase	E	Amino acid transport and metabolism	3	6	7	0	9	0	1	0	4	11	7	2	2	1	2	6	3	1	6	0	0	3	3	5	1	5	3	1	4	6	4	5	1	4	1	5	5	3	0	0	1	1	0	2	4
	COG0406	phoE, Broad specificity phosphatase PhoE and related phosphatases	R	General function prediction only	2	2	4	0	0	0	1	0	3	1	0	1	0	4	3	4	5	2	2	4	0	1	2	2	2	5	2	0	2	3	1	0	0	3	0	0	4	3	1	0	1	4	0	1	2
	COG0407	HemE, Uroporphyrinogen-III decarboxylase	H	Coenzyme metabolism	1	1	1	0	0	0	3	2	1	1	0	1	1	0	1	0	1	1	2	1	1	2	1	0	1	1	1	0	0	1	1	1	1	1	1	2	1	1	1	1	1	1	1	1	3
	COG0408	HemF, Coproporphyrinogen III oxidase	H	Coenzyme metabolism	0	0	1	0	0	1	1	1	0	0	0	1	0	0	0	0	0	1	1	0	1	0	1	0	0	0	0	0	1	1	0	0	0	1	0	0	0	0	1	1	1	1	0	0	0
	COG0409	HypD, Hydrogenase maturation factor	O	Posttranslational modification, protein turnover, chaperones	0	0	0	0	0	0	0	0	0	0	0	0	0	0	0	0	0	0	0	0	0	0	0	0	0	0	0	0	0	0	0	0	0	0	0	0	0	0	0	0	0	0	1	1	2
	COG0410	LivF, ABC-type branched-chain amino acid transport systems, ATPase component	E	Amino acid transport and metabolism	15	2	11	0	1	0	4	0	1	1	0	12	0	4	3	2	6	24	2	14	2	1	1	2	1	2	3	0	13	9	3	1	1	18	0	1	4	5	2	0	0	2	0	0	0
	COG0411	LivG, ABC-type branched-chain amino acid transport systems, ATPase component	E	Amino acid transport and metabolism	14	2	11	0	1	0	4	0	0	1	1	12	0	4	3	1	6	25	2	15	1	1	1	1	1	2	3	0	11	7	3	1	0	18	0	1	4	4	2	0	0	0	0	0	0
	COG0412	COG0412, Dienelactone hydrolase and related enzymes	Q	Secondary metabolites biosynthesis, transport, and catabolism	5	3	3	0	3	0	0	0	5	2	1	2	1	1	10	5	2	6	3	4	0	1	3	7	4	3	1	0	3	4	1	3	2	10	0	2	3	3	0	1	0	2	2	1	6
	COG0413	PanB, Ketopantoate hydroxymethyltransferase	H	Coenzyme metabolism	1	1	1	0	1	1	0	1	1	0	0	2	1	0	4	1	1	3	0	1	1	1	1	1	0	1	0	1	0	4	0	1	1	2	1	1	0	1	1	2	1	1	1	1	0
	COG0414	PanC, Panthothenate synthetase	H	Coenzyme metabolism	1	1	0	0	0	1	0	1	1	0	0	0	1	0	1	1	1	1	0	1	1	0	1	1	0	0	0	1	2	1	0	0	1	1	1	0	0	1	0	1	1	1	1	1	0
	COG0415	PhrB, Deoxyribodipyrimidine photolyase	L	DNA replication, recombination, and repair	0	0	1	0	0	0	1	1	0	0	0	1	1	0	0	0	1	0	0	0	1	0	0	0	0	0	0	1	0	0	0	0	0	0	1	0	0	0	1	3	4	1	1	1	1
	COG0416	PlsX, Fatty acid/phospholipid biosynthesis enzyme	I	Lipid metabolism	1	1	1	1	1	0	2	0	1	1	0	1	1	1	1	1	1	1	2	1	1	0	0	1	1	1	1	0	1	1	1	0	1	1	0	0	1	0	1	0	0	1	1	1	1
	COG0417	PolB, DNA polymerase elongation subunit (family B)	L	DNA replication, recombination, and repair	0	0	0	0	0	0	0	0	0	0	0	0	0	0	0	0	0	0	0	0	0	0	0	0	0	0	0	0	0	0	0	0	1	0	1	0	0	1	0	0	1	0	0	0	1
	COG0418	PyrC, Dihydroorotase	F	Nucleotide transport and metabolism	0	0	0	0	0	0	1	1	0	0	0	1	0	0	0	0	0	0	0	0	0	0	0	0	0	0	0	0	0	0	0	0	0	0	0	0	0	0	0	0	0	1	0	0	0
	COG0419	SbcC, ATPase involved in DNA repair	L	DNA replication, recombination, and repair	0	4	1	0	2	0	2	0	3	2	1	4	2	1	2	2	1	0	2	1	0	2	0	1	0	1	3	2	0	0	2	6	0	0	1	2	2	2	0	0	1	0	1	0	0
	COG0420	SbcD, DNA repair exonuclease	L	DNA replication, recombination, and repair	1	2	0	0	3	2	1	1	2	1	1	2	2	1	1	4	2	0	4	1	0	1	2	5	1	0	2	0	1	2	2	2	1	0	2	1	1	1	0	0	1	0	0	1	0
	COG0421	SpeE, Spermidine synthase	E	Amino acid transport and metabolism	2	2	1	0	0	0	0	0	1	0	2	0	0	1	1	1	0	1	0	0	0	1	0	1	0	1	2	0	1	0	0	0	1	2	0	0	1	1	0	0	0	2	0	4	6
	COG0422	ThiC, Thiamine biosynthesis protein ThiC	H	Coenzyme metabolism	1	0	0	0	1	0	0	0	1	1	0	0	0	0	0	1	0	0	3	1	1	0	1	1	0	0	0	0	0	0	0	1	1	0	2	0	0	0	1	0	1	1	1	1	1
	COG0423	GRS1, Glycyl-tRNA synthetase (class II)	J	Translation, ribosomal structure and biogenesis	0	1	0	0	1	1	0	0	1	1	0	0	1	0	1	1	1	0	2	1	1	0	1	1	1	1	0	1	0	0	0	0	0	0	0	0	0	1	0	1	1	0	0	0	0
	COG0424	Maf, Nucleotide-binding protein implicated in inhibition of septum formation	D	Cell division and chromosome partitioning	1	1	2	1	1	1	1	0	1	1	0	2	1	1	0	0	0	1	1	0	1	1	2	0	0	1	1	1	1	2	1	1	0	2	1	1	1	0	1	1	1	2	1	1	1
	COG0425	SirA, Predicted redox protein, regulator of disulfide bond formation	O	Posttranslational modification, protein turnover, chaperones	1	0	1	0	0	0	1	1	2	0	0	1	0	0	0	0	0	1	0	0	0	0	1	0	0	0	0	0	1	2	0	0	2	0	1	0	0	0	0	0	0	3	0	0	0
	COG0426	FpaA, Uncharacterized flavoproteins	C	Energy production and conversion	2	0	0	0	0	0	0	0	1	2	1	0	0	0	0	0	0	0	0	0	2	0	0	0	0	0	0	0	0	0	0	0	0	0	0	0	0	0	2	0	0	1	0	0	0
	COG0427	ACH1, Acetyl-CoA hydrolase	C	Energy production and conversion	0	0	0	0	0	0	0	0	4	0	0	0	0	0	0	0	0	0	2	0	0	0	0	0	2	0	0	0	1	0	0	0	0	0	0	0	0	0	0	0	0	1	0	0	2
	COG0428	COG0428, Predicted divalent heavy-metal cations transporter	P	Inorganic ion transport and metabolism	0	0	0	0	0	0	0	0	1	0	0	0	0	0	0	0	0	0	2	0	0	1	1	0	0	0	0	1	0	0	0	1	1	0	0	0	0	0	0	0	0	0	1	1	0
	COG0429	COG0429, Predicted hydrolase of the alpha/beta-hydrolase fold	R	General function prediction only	1	0	1	0	0	0	0	0	0	1	0	0	0	0	0	0	0	1	0	0	0	0	0	0	0	0	0	0	0	0	0	0	1	1	0	0	1	0	0	0	1	1	1	1	1
	COG0430	RCL1, RNA 3'-terminal phosphate cyclase	A	RNA processing and modification	0	0	0	0	0	0	0	0	0	0	0	0	0	0	0	0	0	0	0	0	0	0	0	0	0	0	0	0	0	0	0	0	0	0	0	0	0	0	0	0	0	0	0	0	0
	COG0431	COG0431, Predicted flavoprotein	R	General function prediction only	1	0	1	0	1	1	0	0	1	1	1	1	0	0	0	0	1	1	0	0	1	1	0	2	0	1	1	1	1	0	0	1	0	1	0	1	0	1	1	0	1	2	0	1	2
	COG0432	COG0432, Uncharacterized conserved protein	S	Function unknown	1	0	0	0	1	0	0	0	0	0	0	0	0	1	1	1	1	0	0	0	1	1	1	0	1	0	1	0	0	0	0	1	1	0	2	1	0	1	1	0	0	1	1	1	2
	COG0433	COG0433, HerA helicase	L	Replication, recombination, and repair	0	5	0	0	0	0	2	1	2	1	1	0	0	0	1	1	0	0	1	0	1	0	0	1	0	1	3	1	0	1	4	1	1	0	0	1	2	0	1	0	0	0	0	0	0
	COG0434	SgcQ, Predicted TIM-barrel enzyme	R	General function prediction only	0	0	0	0	0	0	0	0	1	0	0	2	0	1	0	0	1	0	0	0	1	0	0	1	0	0	0	0	0	1	0	0	0	0	0	0	0	0	1	0	0	0	0	0	0
	COG0435	ECM4, Predicted glutathione S-transferase	O	Posttranslational modification, protein turnover, chaperones	0	0	0	0	0	0	0	0	1	0	0	1	0	0	0	0	0	2	0	0	1	0	0	0	0	0	0	0	0	0	0	0	0	2	0	0	0	0	1	0	0	1	0	0	0
	COG0436	COG0436, Aspartate/tyrosine/aromatic aminotransferase	E	Amino acid transport and metabolism	7	3	7	0	7	1	3	2	9	6	3	5	3	10	3	4	7	5	5	4	4	6	4	4	4	3	5	3	3	7	12	8	3	6	5	6	6	5	3	3	3	6	5	5	9
	COG0437	HybA, Fe-S-cluster-containing hydrogenase components 1	C	Energy production and conversion	1	1	1	0	1	1	1	0	4	2	0	2	1	0	1	1	1	1	3	1	0	0	1	2	0	1	0	1	1	1	1	0	1	2	0	0	0	0	0	1	1	0	0	0	9
	COG0438	RfaG, Glycosyltransferase	M	Cell envelope biogenesis, outer membrane	8	2	8	0	3	3	2	0	4	2	4	0	13	27	6	7	2	4	15	10	7	12	3	5	3	2	16	4	4	4	5	21	3	0	9	14	21	4	10	5	10	8	10	4	32
	COG0439	AccC, Biotin carboxylase	I	Lipid metabolism	1	0	1	1	0	0	1	1	0	0	0	2	0	0	0	1	0	1	1	0	1	2	1	0	0	0	1	1	0	1	1	2	1	1	0	2	1	0	1	1	0	1	1	0	3
	COG0440	IlvH, Acetolactate synthase, small (regulatory) subunit	E	Amino acid transport and metabolism	2	1	1	0	0	0	1	0	1	1	1	1	1	1	1	1	1	1	1	1	1	1	1	1	1	1	1	1	1	1	1	1	1	1	1	1	1	1	1	1	1	1	1	1	1
	COG0441	ThrS, Threonyl-tRNA synthetase	J	Translation, ribosomal structure and biogenesis	1	1	1	1	1	1	1	1	1	1	1	1	1	1	1	1	1	1	1	1	1	1	2	1	1	1	1	1	1	1	1	2	1	1	1	1	1	1	1	1	1	1	1	1	1
	COG0442	ProS, Prolyl-tRNA synthetase	J	Translation, ribosomal structure and biogenesis	1	1	1	1	1	1	1	1	1	1	0	1	1	1	1	1	1	1	1	1	1	1	1	1	1	1	1	1	2	1	1	1	1	0	1	1	1	2	1	1	1	1	1	1	2
	COG0443	DnaK, Molecular chaperone	O	Posttranslational modification, protein turnover, chaperones	2	1	2	2	2	1	1	2	3	1	1	2	2	1	1	1	1	1	1	1	4	2	1	1	1	1	1	1	1	1	1	4	2	1	1	1	0	1	3	1	2	2	2	1	5
	COG0444	DppD, ABC-type dipeptide/oligopeptide/nickel transport system, ATPase component	EP	Amino acid transport and metabolism / Inorganic ion transport and metabolism	4	6	13	1	0	1	3	1	1	1	0	19	0	15	5	7	17	5	1	3	0	1	2	8	2	13	17	0	6	19	4	2	1	6	1	2	25	14	0	0	0	0	1	3	1
	COG0445	GidA, Flavin-dependent tRNA uridine 5-carboxymethylaminomethyl modification enzyme GidA	D	Cell cycle control, cell division, chromosome partitioning	1	0	1	0	1	1	1	1	1	1	0	1	1	0	0	0	0	1	0	0	1	1	1	0	0	0	0	1	1	1	2	1	1	1	1	1	0	2	1	1	1	1	1	1	1
	COG0446	HcaD, Uncharacterized NAD(FAD)-dependent dehydrogenases	R	General function prediction only	0	0	2	0	0	0	1	0	1	0	0	2	0	0	0	0	1	1	0	1	0	0	1	0	1	1	0	1	1	2	0	0	0	1	1	0	0	0	0	1	1	2	1	0	2
	COG0447	MenB, Dihydroxynaphthoic acid synthase	H	Coenzyme metabolism	0	2	0	0	1	0	0	0	0	1	0	1	1	1	1	0	1	0	1	2	0	0	0	0	1	0	1	1	0	0	0	0	0	1	1	0	0	2	1	1	1	0	0	0	0
	COG0448	GlgC, ADP-glucose pyrophosphorylase	G	Carbohydrate transport and metabolism	1	0	1	0	0	0	0	0	0	0	0	0	1	1	0	0	0	0	0	0	1	1	0	0	0	0	2	0	0	0	1	1	0	0	0	1	2	0	1	0	1	0	1	1	2
	COG0449	GlmS, Glucosamine 6-phosphate synthetase, contains amidotransferase and phosphosugar isomerase domains	M	Cell envelope biogenesis, outer membrane	1	1	1	2	1	1	1	0	2	1	2	2	0	2	1	2	1	1	2	1	1	0	0	2	1	1	2	0	1	1	1	0	1	1	1	0	2	2	1	0	1	1	2	1	2
	COG0450	AhpC, Peroxiredoxin	O	Posttranslational modification, protein turnover, chaperones	2	1	0	2	1	1	1	1	1	1	0	1	0	0	1	1	0	0	1	1	2	1	0	1	0	1	0	0	1	1	0	2	1	1	0	1	0	1	2	0	2	3	2	2	2
	COG0451	WcaG, Nucleoside-diphosphate-sugar epimerases	MG	Cell envelope biogenesis, outer membrane / Carbohydrate transport and metabolism	5	9	4	0	10	0	2	0	11	7	3	9	7	17	8	12	4	5	10	8	5	13	6	7	5	10	21	1	3	7	14	15	4	10	7	12	23	22	5	3	6	3	13	11	23
	COG0452	Dfp, Phosphopantothenoylcysteine synthetase/decarboxylase	H	Coenzyme metabolism	1	1	1	0	1	1	1	1	1	1	0	1	1	1	1	1	1	1	0	1	1	1	1	1	1	1	0	1	1	1	1	4	1	1	1	1	0	1	1	1	1	1	1	1	1
	COG0455	flhG, Antiactivator of flagellar biosynthesis FleN, an ATPase	N	Cell motility	0	0	0	0	0	0	0	1	1	0	0	0	0	0	0	0	0	0	0	0	0	0	0	0	0	0	0	0	0	0	0	0	0	0	0	0	0	0	0	0	0	0	0	2	0
	COG0456	RimI, Acetyltransferases	R	General function prediction only	4	4	2	0	1	0	0	0	5	0	0	0	1	5	4	2	2	3	4	4	1	2	1	2	1	5	5	2	3	3	0	10	1	2	3	3	8	2	1	4	4	2	4	1	10
	COG0457	NrfG, FOG: TPR repeat	R	General function prediction only	1	9	2	0	5	0	0	0	11	1	9	1	5	3	0	8	0	2	13	1	1	17	0	4	0	2	4	1	2	2	3	37	10	1	4	35	8	4	1	0	0	1	3	15	20
	COG0458	CarB, Carbamoylphosphate synthase large subunit (split gene in MJ)	EF	Amino acid transport and metabolism / Nucleotide transport and metabolism	1	1	1	0	1	1	1	1	1	1	1	1	1	1	1	1	1	1	1	1	1	1	1	1	2	1	1	1	2	1	1	1	1	1	1	1	0	0	1	1	1	1	1	1	1
	COG0459	GroL, Chaperonin GroEL (HSP60 family)	O	Posttranslational modification, protein turnover, chaperones	1	2	2	1	1	1	1	1	2	1	1	1	0	3	2	3	1	1	1	2	1	2	1	2	2	1	2	1	1	2	1	2	1	3	1	2	3	1	3	0	1	1	1	1	1
	COG0460	ThrA, Homoserine dehydrogenase	E	Amino acid transport and metabolism	2	1	1	0	0	0	1	0	1	0	1	1	0	1	1	1	1	1	0	1	1	1	1	1	1	1	1	0	0	1	1	1	1	1	1	1	1	1	1	0	1	1	1	1	2
	COG0461	PyrE, Orotate phosphoribosyltransferase	F	Nucleotide transport and metabolism	1	1	1	0	1	1	1	1	1	1	1	1	2	1	1	2	2	1	1	1	1	1	1	1	2	1	1	2	0	1	1	2	2	0	1	1	1	1	1	1	1	1	1	2	2
	COG0462	PrsA, Phosphoribosylpyrophosphate synthetase	FE	Nucleotide transport and metabolism / Amino acid transport and metabolism	1	1	1	0	1	1	2	1	1	1	1	1	1	1	1	1	1	1	1	1	1	1	1	1	1	1	1	1	1	1	1	1	1	1	1	1	1	1	1	1	1	1	1	1	1
	COG0463	WcaA, Glycosyltransferases involved in cell wall biogenesis	M	Cell envelope biogenesis, outer membrane	4	2	4	0	4	0	6	2	9	7	3	3	3	11	3	2	1	2	9	3	2	4	1	2	0	3	4	3	1	1	3	5	4	1	2	5	8	5	2	4	3	4	12	10	26
	COG0464	SpoVK, ATPases of the AAA+ class	O	Posttranslational modification, protein turnover, chaperones	0	0	2	0	1	0	2	0	1	0	3	3	2	0	0	0	2	0	1	2	2	4	1	1	1	0	0	5	1	1	0	2	2	0	2	2	0	1	2	0	1	1	1	3	2
	COG0465	HflB, ATP-dependent Zn proteases	O	Posttranslational modification, protein turnover, chaperones	2	1	1	1	1	1	2	1	2	1	0	2	1	2	1	1	1	1	2	1	4	1	1	1	1	1	3	1	1	1	2	1	1	1	1	1	3	3	4	1	1	1	1	1	1
	COG0466	Lon, ATP-dependent Lon protease, bacterial type	O	Posttranslational modification, protein turnover, chaperones	0	0	1	1	3	1	1	2	2	1	1	1	1	2	0	0	0	1	3	0	0	2	1	0	0	0	1	1	2	1	2	2	1	0	1	2	1	1	0	1	1	2	2	1	2
	COG0467	RAD55, RecA-superfamily ATPases implicated in signal transduction	T	Signal transduction mechanisms	0	0	0	0	0	0	0	0	0	0	0	0	0	0	0	0	0	0	0	0	1	0	0	0	0	0	0	0	0	0	0	0	0	0	0	0	0	0	1	0	0	0	0	0	1
	COG0468	RecA, RecA/RadA recombinase	L	DNA replication, recombination, and repair	1	1	1	1	1	1	1	1	1	1	0	1	1	1	1	1	1	1	2	1	1	1	1	1	1	2	1	1	0	1	2	1	1	0	1	1	4	1	1	1	1	1	3	1	3
	COG0469	PykF, Pyruvate kinase	G	Carbohydrate transport and metabolism	0	1	1	0	1	2	1	2	0	1	1	1	1	1	1	1	1	1	1	1	1	0	1	1	1	1	1	1	0	0	1	0	0	1	3	0	1	0	1	1	1	1	1	0	1
	COG0471	CitT, Di- and tricarboxylate transporters	P	Inorganic ion transport and metabolism	0	1	0	1	2	0	2	0	1	5	1	1	3	1	0	2	3	2	5	1	2	0	1	2	0	1	1	0	1	1	0	0	1	1	1	0	2	0	1	1	2	1	0	2	1
	COG0472	Rfe, UDP-N-acetylmuramyl pentapeptide phosphotransferase/UDP-N- acetylglucosamine-1-phosphate transferase	M	Cell envelope biogenesis, outer membrane	1	0	2	1	1	1	1	1	1	1	1	1	1	3	0	0	1	1	1	2	2	2	1	0	1	0	2	1	1	1	2	1	1	1	0	1	2	2	2	2	1	1	1	2	2
	COG0473	LeuB, Isocitrate/isopropylmalate dehydrogenase	E	Amino acid transport and metabolism	5	3	2	0	3	0	1	0	2	2	0	2	1	3	4	2	1	2	6	1	1	1	1	2	4	3	1	1	2	2	1	2	1	1	1	2	1	3	1	1	2	3	3	1	4
	COG0474	MgtA, Cation transport ATPase	P	Inorganic ion transport and metabolism	0	0	0	0	0	0	0	0	0	0	0	0	0	2	1	0	0	0	0	1	0	1	0	0	1	0	0	0	0	0	0	2	1	0	0	1	0	0	0	0	0	0	1	1	0
	COG0475	KefB, Kef-type K+ transport systems, membrane components	P	Inorganic ion transport and metabolism	3	3	1	1	0	1	1	2	2	0	0	0	0	1	2	2	1	1	0	2	1	0	1	4	1	2	1	0	1	2	2	0	2	1	2	0	1	2	1	0	0	2	2	1	2
	COG0476	ThiF, Dinucleotide-utilizing enzymes involved in molybdopterin and thiamine biosynthesis family 2	H	Coenzyme metabolism	4	1	1	0	3	0	1	0	5	2	0	2	2	1	1	3	2	3	2	2	1	3	2	4	2	3	1	0	1	1	2	4	2	1	1	3	1	4	1	1	2	1	2	1	2
	COG0479	FrdB, Succinate dehydrogenase/fumarate reductase, Fe-S protein subunit	C	Energy production and conversion	2	1	1	0	1	1	1	1	2	1	0	1	1	1	2	1	1	3	1	1	0	1	1	2	1	1	1	1	2	1	1	1	1	2	2	1	1	1	0	1	1	1	1	2	1
	COG0480	FusA, Translation elongation factors (GTPases)	J	Translation, ribosomal structure and biogenesis	3	2	2	1	2	2	1	1	2	2	2	2	2	2	2	2	2	2	2	2	1	3	2	2	2	2	2	1	1	2	2	4	2	2	1	3	2	3	1	1	1	1	2	2	2
	COG0481	LepA, Membrane GTPase LepA	M	Cell envelope biogenesis, outer membrane	1	1	1	1	1	1	1	1	1	1	0	1	1	1	1	1	1	1	2	1	1	1	1	1	1	1	1	1	1	1	1	1	1	1	1	2	1	1	1	1	1	1	1	1	1
	COG0482	TrmU, Predicted tRNA(5-methylaminomethyl-2-thiouridylate) methyltransferase, contains the PP-loop ATPase domain	J	Translation, ribosomal structure and biogenesis	1	1	1	1	1	1	1	1	1	1	0	1	1	1	1	1	1	1	1	1	1	1	2	1	1	1	1	1	1	1	1	2	1	1	1	1	1	1	1	1	2	2	1	1	1
	COG0483	SuhB, Archaeal fructose-1,6-bisphosphatase and related enzymes of inositol monophosphatase family	G	Carbohydrate transport and metabolism	3	1	3	0	1	1	3	1	4	1	2	4	2	1	4	2	2	3	1	5	2	1	2	2	3	3	0	0	1	3	2	1	1	3	0	1	2	0	2	0	0	1	1	1	2
	COG0484	DnaJ, DnaJ-class molecular chaperone with C-terminal Zn finger domain	O	Posttranslational modification, protein turnover, chaperones	3	3	3	2	2	3	1	1	2	2	2	1	2	3	3	5	2	3	2	3	6	3	2	2	3	4	2	2	3	2	3	4	4	3	3	4	2	1	6	1	3	2	2	7	4
	COG0486	ThdF, Predicted GTPase	R	General function prediction only	1	0	1	0	1	1	1	1	1	1	0	1	1	0	0	0	0	1	0	0	2	1	1	0	0	0	0	1	1	1	1	2	1	2	1	1	0	2	1	0	1	1	1	1	1
	COG0488	Uup, ATPase components of ABC transporters with duplicated ATPase domains	R	General function prediction only	0	1	3	0	1	1	2	3	2	1	1	2	1	3	1	1	0	2	1	1	1	1	1	1	0	1	2	1	2	2	1	1	1	2	1	1	2	2	0	4	4	4	3	3	5
	COG0489	Mrp, ATPases involved in chromosome partitioning	D	Cell division and chromosome partitioning	1	1	1	1	1	2	1	1	2	2	0	2	2	2	1	1	3	1	2	1	2	3	1	1	1	1	2	1	2	1	1	3	3	2	1	3	2	1	1	1	1	2	1	2	4
	COG0490	COG0490, Putative regulatory, ligand-binding protein related to C-terminal domains of K+ channels	P	Inorganic ion transport and metabolism	0	0	0	0	0	0	0	0	0	0	0	0	0	0	0	0	0	0	0	0	0	0	0	0	0	0	0	0	0	0	0	0	0	0	0	0	0	0	0	0	0	0	0	0	0
	COG0491	GloB, Zn-dependent hydrolases, including glyoxylases	R	General function prediction only	15	10	5	0	8	2	5	2	13	8	2	10	4	6	8	9	5	9	16	6	2	3	6	11	11	4	5	1	6	9	2	3	2	10	3	3	4	3	2	1	3	6	3	5	12
	COG0492	TrxB, Thioredoxin reductase	O	Posttranslational modification, protein turnover, chaperones	1	2	2	2	2	0	1	1	1	3	2	1	1	1	1	3	1	1	2	1	1	2	2	2	1	1	2	2	0	2	3	2	2	1	1	2	2	2	1	3	4	2	3	1	4
	COG0493	GltD, NADPH-dependent glutamate synthase beta chain and related oxidoreductases	ER	Amino acid transport and metabolism / General function prediction only	2	1	1	0	2	0	2	0	2	2	0	2	2	0	1	1	0	3	2	1	0	0	1	1	1	1	2	1	2	3	2	0	1	3	2	0	2	2	0	1	1	1	1	1	4
	COG0494	MutT, NTP pyrophosphohydrolases including oxidative damage repair enzymes	LR	DNA replication, recombination, and repair / General function prediction only	0	3	2	0	0	2	2	1	5	2	1	3	1	2	1	3	3	2	1	4	1	0	2	3	5	1	0	0	0	3	0	2	1	1	1	1	1	0	1	1	2	2	1	2	1
	COG0495	LeuS, Leucyl-tRNA synthetase	J	Translation, ribosomal structure and biogenesis	1	1	1	1	1	1	1	1	1	1	1	1	1	1	1	1	1	1	2	1	1	1	1	1	1	1	1	1	0	1	1	1	1	1	1	1	1	1	1	3	1	1	1	1	1
	COG0496	SurE, Predicted acid phosphatase	R	General function prediction only	1	1	2	0	2	0	1	0	1	1	0	1	1	2	0	1	0	1	2	0	1	0	0	1	1	0	0	0	0	0	1	0	1	0	1	0	1	1	1	1	1	0	0	1	0
	COG0497	RecN, ATPase involved in DNA repair	L	DNA replication, recombination, and repair	1	0	0	1	1	0	1	0	1	1	1	1	1	1	1	0	1	1	1	1	1	1	1	0	1	0	1	1	1	1	0	2	1	2	2	1	1	1	1	1	1	1	1	1	1
	COG0498	ThrC, Threonine synthase	E	Amino acid transport and metabolism	4	4	3	0	2	0	1	0	2	2	1	1	1	3	3	3	3	1	3	1	2	4	1	3	3	4	3	1	2	2	3	5	2	3	2	4	4	2	3	1	1	1	3	2	2
	COG0499	SAM1, S-adenosylhomocysteine hydrolase	H	Coenzyme metabolism	1	1	1	0	1	1	1	0	1	1	0	1	1	1	1	1	1	2	0	1	3	1	1	1	1	1	1	1	1	1	1	2	1	1	1	1	1	1	1	2	1	1	1	1	1
	COG0500	SmtA, SAM-dependent methyltransferases	QR	Secondary metabolites biosynthesis, transport, and catabolism / General function prediction only	0	0	0	0	0	0	0	0	2	0	0	0	0	0	0	0	0	1	1	1	1	0	0	0	0	0	1	0	0	1	0	0	0	0	0	0	2	0	1	0	0	0	0	0	0
	COG0501	HtpX, Zn-dependent protease with chaperone function	O	Posttranslational modification, protein turnover, chaperones	2	1	0	0	1	3	1	1	1	1	0	1	1	0	1	1	1	0	1	2	1	2	0	0	1	2	0	0	0	0	0	2	1	0	1	1	0	2	1	0	0	2	1	1	1
	COG0502	BioB, Biotin synthase and related enzymes	H	Coenzyme metabolism	1	0	0	0	0	1	0	1	1	0	0	0	0	0	0	0	0	1	0	1	1	1	1	0	0	0	0	0	0	0	0	1	1	1	1	1	0	0	1	0	0	1	0	1	0
	COG0503	Apt, Adenine/guanine phosphoribosyltransferases and related PRPP-binding proteins	F	Nucleotide transport and metabolism	1	1	2	0	1	0	1	0	1	1	1	1	2	2	1	1	2	2	1	1	0	2	0	1	1	1	1	0	1	1	2	1	1	1	1	2	1	1	1	0	0	0	1	1	1
	COG0504	PyrG, CTP synthase (UTP-ammonia lyase)	F	Nucleotide transport and metabolism	1	1	1	1	1	1	1	1	1	1	1	1	1	1	1	1	1	1	1	1	1	1	1	1	1	1	1	1	1	1	1	1	1	1	1	1	1	1	1	1	1	1	1	1	2
	COG0505	CarA, Carbamoylphosphate synthase small subunit	EF	Amino acid transport and metabolism / Nucleotide transport and metabolism	1	1	1	0	1	1	1	1	1	1	1	1	1	1	1	1	1	1	1	1	1	1	1	1	1	1	1	1	1	1	1	1	1	1	1	1	1	0	1	1	1	1	1	1	1
	COG0506	PutA, Proline dehydrogenase	E	Amino acid transport and metabolism	0	0	0	0	1	1	0	0	0	1	0	0	1	0	0	0	0	0	1	0	0	0	0	0	2	0	0	0	0	1	1	0	0	0	0	0	0	0	0	0	0	0	1	1	1
	COG0507	RecD, ATP-dependent exoDNAse (exonuclease V), alpha subunit - helicase superfamily I member	L	DNA replication, recombination, and repair	11	0	4	0	0	1	1	0	0	1	2	2	0	1	1	0	0	0	3	0	0	1	0	0	0	0	1	1	6	14	0	1	0	11	0	1	1	2	0	1	2	1	3	0	0
	COG0508	AceF, Pyruvate/2-oxoglutarate dehydrogenase complex, dihydrolipoamide acyltransferase (E2) component, and related enzymes	C	Energy production and conversion	3	4	2	1	2	3	3	3	3	2	1	4	1	2	1	2	7	4	3	3	2	1	1	3	1	4	2	3	3	2	3	3	0	3	3	1	6	3	2	2	3	2	1	2	1
	COG0509	GcvH, Glycine cleavage system H protein (lipoate-binding)	E	Amino acid transport and metabolism	1	1	1	0	1	1	0	1	1	1	0	1	1	1	1	1	1	2	1	1	1	2	0	1	1	1	1	1	1	1	1	2	1	1	1	2	1	2	1	1	1	1	1	1	4
	COG0510	ycfN, Thiamine kinase and related kinases	H	Coenzyme transport and metabolism	0	1	0	0	0	0	0	0	0	0	0	0	0	0	1	0	0	0	0	1	0	0	1	1	0	0	0	0	0	1	0	1	0	0	0	1	3	0	0	0	0	0	0	0	2
	COG0511	AccB, Biotin carboxyl carrier protein	I	Lipid metabolism	0	1	2	1	1	1	1	1	2	1	2	2	1	0	0	0	0	1	2	0	1	1	0	0	1	0	0	1	1	1	1	1	1	2	0	1	0	0	1	1	1	1	2	0	3
	COG0512	PabA, Anthranilate/para-aminobenzoate synthases component II	EH	Amino acid transport and metabolism / Coenzyme metabolism	1	1	1	0	1	1	1	1	0	1	0	1	2	1	1	1	1	0	1	1	1	1	1	1	1	1	1	1	0	1	1	1	1	0	1	1	1	1	1	1	1	1	1	1	0
	COG0513	SrmB, Superfamily II DNA and RNA helicases	LKJ	DNA replication, recombination, and repair / Transcription / Translation, ribosomal structure and biogenesis	2	2	1	0	2	1	1	2	2	2	0	2	1	2	3	3	1	1	5	5	1	1	0	1	2	0	1	0	2	3	1	3	2	2	1	1	2	3	1	2	8	5	1	1	1
	COG0514	RecQ, Superfamily II DNA helicase	L	DNA replication, recombination, and repair	2	3	3	0	2	1	2	2	3	3	1	2	3	0	2	2	2	1	2	4	2	1	0	2	3	1	3	2	2	1	2	2	2	1	1	2	4	3	2	2	2	2	1	0	2
	COG0515	SPS1, Serine/threonine protein kinase	RTKL	General function prediction only / Signal transduction mechanisms / Transcription / DNA replication, recombination, and repair	0	1	0	0	0	4	0	2	3	1	1	0	0	3	0	0	1	0	3	2	0	1	2	0	0	0	6	0	0	0	3	3	0	0	0	1	3	0	0	0	0	1	4	0	77
	COG0516	GuaB, IMP dehydrogenase/GMP reductase	F	Nucleotide transport and metabolism	1	1	1	0	1	1	1	1	1	1	0	1	1	0	0	1	2	1	1	1	0	1	1	0	1	1	1	1	1	0	0	2	1	1	1	1	1	1	0	0	1	1	1	1	1
	COG0517	COG0517, FOG: CBS domain	R	General function prediction only	0	1	1	0	2	0	1	0	4	1	0	1	0	0	0	1	0	1	1	3	1	2	0	1	1	1	0	0	0	0	2	2	0	2	1	2	2	2	1	1	0	2	0	1	1
	COG0518	GuaA, GMP synthase - Glutamine amidotransferase domain	F	Nucleotide transport and metabolism	1	0	0	0	1	0	2	1	2	0	1	3	1	0	0	1	3	1	0	1	1	0	1	1	0	0	0	0	1	5	0	0	1	1	2	0	0	0	1	0	0	2	0	0	1
	COG0519	GuaA, GMP synthase, PP-ATPase domain/subunit	F	Nucleotide transport and metabolism	1	1	1	0	1	1	1	1	1	1	1	1	1	1	1	1	1	1	1	1	1	1	1	1	1	1	1	1	1	0	1	1	1	1	1	1	1	1	1	1	1	1	1	1	1
	COG0520	csdA, Selenocysteine lyase/Cysteine desulfurase	O	Posttranslational modification, protein turnover, chaperones	2	1	2	0	12	1	1	1	3	12	5	2	3	2	2	1	4	2	1	1	2	2	1	1	2	0	3	2	1	2	2	2	1	1	0	2	5	1	2	2	2	2	1	2	4
	COG0521	MoaB, Molybdopterin biosynthesis enzymes	H	Coenzyme metabolism	1	1	1	0	1	0	1	0	1	1	1	1	1	1	1	1	1	1	1	1	1	1	0	1	1	1	2	0	1	1	1	1	3	1	0	1	2	1	1	0	0	1	1	1	1
	COG0522	RpsD, Ribosomal protein S4 and related proteins	J	Translation, ribosomal structure and biogenesis	1	1	1	1	1	1	1	1	1	1	1	1	1	1	1	1	1	1	1	1	1	1	1	1	1	1	1	1	2	1	1	1	1	0	1	1	1	1	2	1	1	1	1	1	1
	COG0523	COG0523, Putative GTPases (G3E family)	R	General function prediction only	1	0	7	0	0	0	1	0	3	0	0	2	0	1	1	1	0	6	0	1	2	1	0	1	0	0	1	0	4	3	1	1	3	4	0	1	2	3	2	0	1	2	0	1	1
	COG0524	RbsK, Sugar kinases, ribokinase family	G	Carbohydrate transport and metabolism	3	5	3	0	1	1	6	0	1	3	1	13	3	16	2	2	3	1	1	3	2	6	3	2	1	3	11	4	1	3	6	8	1	2	1	7	10	4	2	4	1	1	6	2	10
	COG0525	ValS, Valyl-tRNA synthetase	J	Translation, ribosomal structure and biogenesis	1	1	1	1	1	1	1	1	1	1	0	1	1	1	1	1	1	1	0	1	1	1	1	1	1	1	1	1	2	1	1	1	2	1	1	0	1	1	1	1	1	1	1	1	1
	COG0526	TrxA, Thiol-disulfide isomerase and thioredoxins	OC	Posttranslational modification, protein turnover, chaperones / Energy production and conversion	2	2	2	0	3	1	2	1	1	2	2	2	3	2	3	2	4	2	11	2	0	2	3	3	2	2	3	1	1	2	1	1	1	2	2	3	3	3	0	1	6	4	4	2	5
	COG0527	LysC, Aspartokinases	E	Amino acid transport and metabolism	1	1	1	0	1	0	1	1	1	1	0	1	2	2	1	1	1	1	1	1	1	1	1	1	1	1	1	2	1	1	1	1	1	1	1	1	1	1	1	2	3	1	1	1	2
	COG0528	PyrH, Uridylate kinase	F	Nucleotide transport and metabolism	1	1	1	1	1	1	1	1	1	1	1	1	1	1	1	1	1	1	1	1	1	0	1	1	1	1	1	1	0	1	1	0	1	0	1	0	1	1	2	0	1	1	1	1	1
	COG0529	CysC, Adenylylsulfate kinase and related kinases	P	Inorganic ion transport and metabolism	0	0	0	0	0	0	0	0	0	0	1	0	0	0	0	2	0	0	0	0	1	1	2	0	0	1	0	0	1	0	1	1	0	1	0	1	0	1	1	0	0	1	1	0	1
	COG0530	ECM27, Ca2+/Na+ antiporter	P	Inorganic ion transport and metabolism	1	2	1	0	1	1	0	1	0	1	1	0	1	2	1	1	1	1	1	1	1	1	1	1	1	0	1	1	0	0	1	1	1	1	1	0	1	1	1	0	1	1	0	1	0
	COG0531	PotE, Amino acid transporters	E	Amino acid transport and metabolism	1	0	0	1	7	1	0	0	1	6	2	0	3	1	0	0	1	0	1	0	1	1	2	1	0	0	1	0	0	0	2	1	0	0	0	1	0	0	0	0	0	1	9	0	18
	COG0532	InfB, Translation initiation factor 2 (IF-2; GTPase)	J	Translation, ribosomal structure and biogenesis	1	1	1	1	1	1	1	1	0	1	0	1	1	1	0	1	1	1	0	1	1	1	0	1	1	1	1	1	1	1	1	2	1	1	1	1	1	1	1	1	1	1	1	1	1
	COG0533	QRI7, Metal-dependent proteases with possible chaperone activity	O	Posttranslational modification, protein turnover, chaperones	1	1	1	1	1	1	2	1	1	1	1	1	1	1	1	1	1	1	1	1	0	1	2	1	1	1	1	1	1	1	1	1	1	1	2	0	0	1	1	1	1	1	1	1	1
	COG0534	NorM, Na+-driven multidrug efflux pump	V	Defense mechanisms	3	1	1	0	3	0	2	2	3	3	1	3	2	1	1	1	1	2	4	1	0	2	4	0	0	0	0	2	1	3	3	3	0	1	0	2	1	1	0	2	3	3	1	0	2
	COG0535	COG0535, Predicted Fe-S oxidoreductases	R	General function prediction only	2	1	1	0	1	0	1	0	1	2	0	0	1	0	1	5	0	0	7	1	0	3	0	3	1	0	0	1	2	0	0	2	3	2	4	3	0	0	1	1	1	1	5	6	13
	COG0536	Obg, Predicted GTPase	R	General function prediction only	1	1	1	1	1	1	1	1	1	1	1	1	1	1	1	1	1	1	1	1	1	1	1	1	1	1	1	1	0	1	1	1	1	0	1	1	1	1	1	1	1	1	1	1	1
	COG0537	Hit, Diadenosine tetraphosphate (Ap4A) hydrolase and other HIT family hydrolases	FGR	Nucleotide transport and metabolism / Carbohydrate transport and metabolism / General function prediction only	1	3	1	1	1	1	1	2	2	2	1	1	1	3	2	2	1	2	0	2	1	2	1	2	1	1	2	1	1	1	1	2	1	1	1	2	2	1	1	1	1	3	2	2	3
	COG0538	Icd, Isocitrate dehydrogenases	C	Energy production and conversion	1	0	0	0	1	0	1	1	0	1	0	1	1	1	0	0	1	1	1	1	1	1	1	0	0	0	1	1	1	1	1	1	0	1	4	0	1	1	2	1	0	1	1	0	0
	COG0539	RpsA, Ribosomal protein S1	J	Translation, ribosomal structure and biogenesis	1	1	1	1	1	1	1	1	2	1	1	1	1	4	1	1	1	1	2	2	1	2	1	1	1	1	3	1	1	1	1	1	1	1	1	1	3	1	2	1	1	1	1	1	2
	COG0540	PyrB, Aspartate carbamoyltransferase, catalytic chain	F	Nucleotide transport and metabolism	1	2	1	0	1	1	1	1	1	1	1	1	1	1	1	1	1	1	1	1	1	1	1	1	1	1	1	1	1	1	1	1	1	1	1	1	1	0	1	1	1	1	1	1	1
	COG0541	Ffh, Signal recognition particle GTPase	U	Intracellular trafficking and secretion	1	1	1	1	1	1	1	1	0	1	0	1	1	1	0	1	1	1	1	1	1	2	1	1	1	1	1	1	1	1	1	1	1	1	0	2	1	1	1	1	1	1	1	2	1
	COG0542	clpA, ATP-binding subunits of Clp protease and DnaK/DnaJ chaperones	O	Posttranslational modification, protein turnover, chaperones	2	2	2	2	2	2	2	2	3	2	1	2	2	4	5	2	2	2	4	3	4	1	2	2	2	2	2	2	2	2	2	1	2	2	2	1	3	3	3	2	1	3	2	3	8
	COG0543	UbiB, 2-polyprenylphenol hydroxylase and related flavodoxin oxidoreductases	HC	Coenzyme metabolism / Energy production and conversion	1	1	0	0	0	0	0	1	0	0	0	0	0	0	0	0	0	1	1	0	0	1	0	0	1	0	0	0	1	0	0	1	0	2	0	1	1	0	0	0	0	1	0	1	0
	COG0544	Tig, FKBP-type peptidyl-prolyl cis-trans isomerase (trigger factor)	O	Posttranslational modification, protein turnover, chaperones	1	1	1	1	1	0	1	1	1	1	0	1	1	1	1	1	1	1	1	1	1	1	1	1	1	1	1	1	1	1	1	1	1	0	1	1	1	0	1	1	1	1	1	2	1
	COG0545	FkpA, FKBP-type peptidyl-prolyl cis-trans isomerases 1	O	Posttranslational modification, protein turnover, chaperones	0	0	0	0	5	1	0	1	0	2	1	0	1	0	0	0	0	0	2	0	1	0	0	1	0	2	0	1	0	0	0	0	1	0	0	0	0	0	1	1	2	1	0	0	2
	COG0546	Gph, Predicted phosphatases	R	General function prediction only	3	2	2	0	2	0	2	1	3	2	1	2	2	1	2	1	1	1	2	0	2	1	1	0	2	0	0	0	2	3	1	3	1	3	1	1	2	1	3	0	0	4	2	1	7
	COG0547	TrpD, Anthranilate phosphoribosyltransferase	E	Amino acid transport and metabolism	1	1	1	0	1	0	1	1	1	1	1	1	1	1	1	1	1	1	1	1	2	2	1	1	1	1	2	1	0	1	1	2	2	1	1	2	2	1	2	1	1	2	1	2	1
	COG0548	ArgB, Acetylglutamate kinase	E	Amino acid transport and metabolism	1	1	1	0	1	0	1	0	1	1	1	1	1	2	1	1	1	1	2	1	1	1	3	1	1	1	2	1	0	1	2	1	1	0	1	1	2	2	1	1	1	2	1	1	1
	COG0549	ArcC, Carbamate kinase	E	Amino acid transport and metabolism	1	0	0	0	0	0	0	0	0	0	0	1	0	1	0	0	0	0	0	0	0	0	0	0	0	0	0	0	0	0	0	0	0	1	0	0	0	0	0	0	0	0	0	1	0
	COG0550	TopA, Topoisomerase IA	L	DNA replication, recombination, and repair	1	0	2	1	1	1	1	1	1	1	0	1	1	1	1	1	1	1	1	1	1	1	1	1	1	1	1	1	1	1	1	1	1	1	1	1	1	1	1	0	2	1	1	1	2
	COG0551	TopA, Zn-finger domain associated with topoisomerase type I	L	DNA replication, recombination, and repair	0	1	0	0	0	0	0	0	0	0	0	0	0	0	0	0	0	0	0	0	0	0	0	0	0	0	0	0	0	0	0	0	0	0	0	0	0	0	0	0	0	0	0	0	0
	COG0552	FtsY, Signal recognition particle GTPase	U	Intracellular trafficking and secretion	1	1	1	1	1	1	1	1	1	1	0	1	1	1	1	1	1	1	1	1	1	2	1	1	1	1	1	1	1	1	1	1	1	1	0	1	1	1	1	1	1	1	1	1	1
	COG0554	GlpK, Glycerol kinase	C	Energy production and conversion	0	1	1	0	1	1	5	0	1	1	1	2	1	1	0	0	1	1	1	1	0	1	1	0	1	1	1	1	1	2	2	2	0	0	0	1	1	2	0	1	1	1	1	0	1
	COG0555	CysU, ABC-type sulfate transport system, permease component	O	Posttranslational modification, protein turnover, chaperones	0	0	0	0	0	0	0	0	0	0	0	0	0	1	0	1	0	0	0	0	0	0	0	1	0	0	0	0	0	0	0	0	0	0	0	0	0	0	0	0	0	0	0	0	0
	COG0556	UvrB, Helicase subunit of the DNA excision repair complex	L	DNA replication, recombination, and repair	1	1	1	1	1	1	1	1	1	1	1	1	1	1	1	1	1	1	1	1	1	1	1	1	1	1	1	1	1	1	1	1	1	1	2	1	1	1	1	1	1	1	1	1	1
	COG0557	VacB, Exoribonuclease R	K	Transcription	1	1	1	0	0	0	0	1	1	0	1	0	0	0	0	0	0	1	0	0	2	0	2	0	0	0	0	1	1	1	1	0	0	1	2	0	0	0	2	1	1	1	2	1	2
	COG0558	PgsA, Phosphatidylglycerophosphate synthase	I	Lipid metabolism	2	1	1	2	2	1	1	2	6	2	3	1	2	1	2	1	3	1	1	3	1	4	3	1	1	1	1	0	1	1	0	4	3	1	1	3	2	1	1	1	1	1	3	2	3
	COG0559	LivH, Branched-chain amino acid ABC-type transport system, permease components	E	Amino acid transport and metabolism	14	2	12	0	1	0	4	0	1	1	1	12	0	4	3	2	6	25	2	7	3	1	1	2	1	2	3	0	14	9	3	1	1	19	0	1	4	5	2	0	0	2	0	0	0
	COG0560	SerB, Phosphoserine phosphatase	E	Amino acid transport and metabolism	0	0	1	0	0	1	1	0	0	0	1	1	0	1	0	0	0	1	0	2	0	2	0	0	0	0	1	0	1	0	0	3	2	1	0	2	1	0	0	0	0	3	2	2	0
	COG0561	Cof, Predicted hydrolases of the HAD superfamily	R	General function prediction only	0	1	0	0	0	0	0	1	0	0	0	0	0	0	0	0	0	0	0	1	1	1	0	1	1	1	2	0	0	0	3	1	0	0	0	1	3	2	1	0	1	0	1	1	1
	COG0562	Glf, UDP-galactopyranose mutase	M	Cell envelope biogenesis, outer membrane	0	0	0	0	0	0	0	0	0	0	0	0	0	0	0	0	0	0	0	1	0	0	0	0	0	0	0	0	0	0	0	0	0	0	0	0	0	0	0	0	0	0	1	0	0
	COG0563	Adk, Adenylate kinase and related kinases	F	Nucleotide transport and metabolism	1	1	1	1	1	1	1	1	2	3	1	1	1	1	1	2	1	1	2	1	1	1	1	1	1	2	1	1	1	1	1	1	1	1	1	1	2	1	1	1	1	1	1	1	2
	COG0564	RluA, Pseudouridylate synthases, 23S RNA-specific	J	Translation, ribosomal structure and biogenesis	1	1	2	2	1	3	2	2	1	1	1	3	2	1	1	1	1	2	0	1	1	1	3	1	1	1	1	1	1	2	1	1	1	2	1	1	1	2	1	2	4	3	2	3	2
	COG0565	LasT, rRNA methylase	J	Translation, ribosomal structure and biogenesis	1	0	1	0	1	0	1	1	1	1	1	1	0	0	0	0	0	1	1	0	1	1	1	0	0	0	0	0	1	1	1	1	0	1	0	1	0	1	1	0	0	2	1	0	1
	COG0566	SpoU, rRNA methylases	J	Translation, ribosomal structure and biogenesis	1	0	1	1	1	1	1	1	1	1	2	1	2	5	0	0	3	2	3	3	2	3	2	1	3	2	2	2	1	1	3	3	0	2	1	2	3	3	1	4	6	2	2	2	3
	COG0567	SucA, 2-oxoglutarate dehydrogenase complex, dehydrogenase (E1) component, and related enzymes	C	Energy production and conversion	0	0	1	0	2	1	1	1	0	2	0	1	1	0	0	0	0	1	1	1	0	0	1	0	0	1	0	1	0	1	1	0	0	0	1	0	0	0	0	0	1	1	1	0	1
	COG0568	RpoD, DNA-directed RNA polymerase, sigma subunit (sigma70/sigma32)	K	Transcription	2	5	2	1	3	2	3	3	2	3	3	2	1	4	1	6	2	4	3	2	6	9	3	1	2	2	5	1	4	1	1	3	5	3	5	3	2	3	6	1	2	2	1	3	2
	COG0569	TrkA, K+ transport systems, NAD-binding component	P	Inorganic ion transport and metabolism	1	1	1	0	1	1	1	1	1	2	1	1	1	2	3	1	2	1	2	1	1	2	2	3	3	4	2	0	1	1	2	2	1	1	0	2	3	2	2	1	2	2	1	1	1
	COG0571	Rnc, dsRNA-specific ribonuclease	K	Transcription	0	1	1	1	0	1	1	1	1	0	1	1	1	1	1	1	1	1	2	1	1	0	1	0	1	1	1	2	1	1	0	0	1	1	1	0	1	1	1	1	1	1	1	1	1
	COG0572	Udk, Uridine kinase	F	Nucleotide transport and metabolism	0	0	1	0	0	0	0	1	0	0	0	0	0	0	0	0	0	0	0	1	0	1	0	0	0	0	0	0	0	0	0	3	0	0	0	1	0	1	0	0	1	0	1	0	1
	COG0573	PstC, ABC-type phosphate transport system, permease component	P	Inorganic ion transport and metabolism	0	1	1	0	2	1	1	0	0	1	0	1	0	1	1	1	1	1	1	1	1	1	0	1	1	1	1	0	1	1	1	1	0	1	0	1	1	1	1	0	0	1	1	2	0
	COG0574	PpsA, Phosphoenolpyruvate synthase/pyruvate phosphate dikinase	G	Carbohydrate transport and metabolism	1	0	1	0	0	0	1	0	1	0	0	1	0	0	1	1	2	1	2	1	0	3	4	0	3	0	0	0	0	1	0	3	1	1	0	4	2	2	0	0	0	1	0	1	1
	COG0575	CdsA, CDP-diglyceride synthetase	I	Lipid metabolism	1	1	1	1	1	1	1	1	1	0	1	1	1	1	1	1	1	1	2	1	1	1	1	1	1	1	1	1	0	1	1	1	1	0	2	1	1	1	1	1	1	1	1	1	1
	COG0576	GrpE, Molecular chaperone GrpE (heat shock protein)	O	Posttranslational modification, protein turnover, chaperones	1	1	2	1	1	1	1	1	1	1	1	1	1	1	1	1	1	1	1	1	1	2	1	1	1	1	1	1	1	1	1	1	1	1	1	1	1	0	1	0	1	1	1	2	2
	COG0577	SalY, ABC-type antimicrobial peptide transport system, permease component	V	Defense mechanisms	2	1	0	0	6	0	0	0	0	5	5	0	3	1	2	0	0	0	2	2	3	8	5	1	3	2	3	2	2	0	2	12	0	1	2	20	5	2	2	2	2	0	14	1	90
	COG0578	GlpA, Glycerol-3-phosphate dehydrogenase	C	Energy production and conversion	0	0	1	0	1	1	1	0	0	0	0	1	0	1	0	0	0	0	0	1	0	1	0	0	1	0	1	0	0	0	1	1	0	0	0	1	1	1	0	1	1	2	1	0	1
	COG0579	COG0579, Predicted dehydrogenase	R	General function prediction only	1	1	1	0	0	0	0	2	1	0	0	0	1	0	0	1	0	0	1	0	1	0	1	1	1	1	0	0	1	1	0	0	0	1	1	0	0	0	1	0	0	0	0	1	1
	COG0580	GlpF, Glycerol uptake facilitator and related permeases (Major Intrinsic Protein Family)	G	Carbohydrate transport and metabolism	2	1	0	0	1	0	0	0	0	0	1	0	1	1	1	1	1	1	2	1	1	1	1	1	1	1	1	1	0	1	1	1	0	1	2	1	1	1	1	1	2	0	1	0	2
	COG0581	PstA, ABC-type phosphate transport system, permease component	P	Inorganic ion transport and metabolism	1	1	1	0	2	1	1	0	1	1	0	1	0	1	1	1	1	1	1	1	1	2	1	1	1	1	1	0	1	1	1	2	1	1	1	2	1	1	1	0	0	1	1	2	0
	COG0582	XerC, Integrase	L	DNA replication, recombination, and repair	2	0	2	0	21	0	1	0	1	21	8	0	0	0	1	5	8	5	12	3	0	0	0	1	0	0	0	0	5	3	1	0	7	1	0	0	0	3	0	0	0	0	1	0	1
	COG0583	LysR, Transcriptional regulator	K	Transcription	4	2	6	1	0	0	1	2	3	0	1	16	0	0	1	1	2	18	2	1	1	0	2	2	1	0	0	0	5	13	0	0	1	17	0	0	0	0	1	2	4	14	7	1	7
	COG0584	UgpQ, Glycerophosphoryl diester phosphodiesterase	C	Energy production and conversion	0	1	2	0	1	1	2	0	2	1	1	4	0	1	1	0	1	1	2	4	0	2	1	0	1	0	1	1	0	1	1	3	0	0	1	2	1	0	0	1	1	2	0	0	2
	COG0585	COG0585, Uncharacterized conserved protein	S	Function unknown	1	1	0	0	0	0	0	0	0	0	0	0	0	0	0	0	0	0	0	0	0	1	1	0	0	0	1	0	0	0	1	1	0	0	0	1	1	0	0	0	0	1	0	0	0
	COG0586	DedA, Uncharacterized membrane-associated protein	S	Function unknown	1	1	0	1	2	1	0	1	1	1	0	0	1	0	0	0	1	1	1	0	1	0	0	0	0	1	0	0	0	0	0	0	0	0	0	0	0	0	1	0	0	0	2	1	3
	COG0587	DnaE, DNA polymerase III, alpha subunit	L	DNA replication, recombination, and repair	1	2	2	1	2	1	1	1	1	2	2	3	1	1	1	2	2	2	3	1	1	3	1	2	2	1	1	1	2	2	1	1	1	1	2	2	2	3	1	1	2	1	3	2	2
	COG0588	GpmA, Phosphoglycerate mutase 1	G	Carbohydrate transport and metabolism	0	0	0	0	0	0	0	0	1	0	0	0	0	0	1	0	1	0	0	1	0	0	0	0	1	0	0	0	1	0	0	0	1	0	0	0	0	0	0	0	0	1	0	1	1
	COG0589	UspA, Universal stress protein UspA and related nucleotide-binding proteins	T	Signal transduction mechanisms	1	1	1	0	0	0	0	1	1	0	0	0	2	1	1	3	1	1	0	1	3	3	0	2	1	1	1	0	3	0	0	1	2	2	0	1	0	0	2	1	4	4	4	1	2
	COG0590	CumB, Cytosine/adenosine deaminases	FJ	Nucleotide transport and metabolism / Translation, ribosomal structure and biogenesis	3	2	2	1	1	1	1	1	1	1	0	1	0	2	0	0	4	2	1	1	1	1	1	0	0	0	1	1	2	2	4	1	1	4	1	1	0	0	1	1	2	1	2	0	2
	COG0591	PutP, Na+/proline symporter	ER	Amino acid transport and metabolism / General function prediction only	2	1	0	0	10	1	0	1	8	9	8	0	5	0	2	3	0	1	13	0	1	1	2	2	0	0	0	3	0	1	0	1	1	0	0	0	0	0	0	3	3	3	1	2	5
	COG0592	DnaN, DNA polymerase sliding clamp subunit (PCNA homolog)	L	DNA replication, recombination, and repair	1	2	1	1	1	1	1	1	1	1	1	1	1	1	1	1	2	1	1	1	1	4	1	2	1	1	1	1	1	1	1	3	1	1	1	3	1	1	1	1	1	1	1	1	1
	COG0593	DnaA, ATPase involved in DNA replication initiation	L	DNA replication, recombination, and repair	1	1	2	3	1	1	1	2	1	1	1	2	1	0	1	1	1	2	1	1	1	1	1	1	1	1	1	1	0	2	1	1	1	3	1	1	1	1	1	0	1	2	1	2	2
	COG0594	RnpA, RNase P protein component	J	Translation, ribosomal structure and biogenesis	0	1	0	0	0	1	0	0	0	0	0	1	0	0	1	1	0	0	0	0	0	1	0	1	0	1	1	0	0	0	0	0	1	0	1	0	0	0	0	1	1	1	1	1	0
	COG0595	COG0595, mRNA degradation ribonucleases J1/J2 (metallo-beta-lactamase superfamily)	JL	Translation, ribosomal structure and biogenesis / Replication, recombination and repair	0	1	1	1	0	1	1	0	1	0	0	1	0	1	1	1	1	1	0	1	1	1	0	1	1	1	1	0	3	1	1	1	0	1	0	1	1	0	2	0	0	0	1	0	2
	COG0597	LspA, Lipoprotein signal peptidase	MU	Cell envelope biogenesis, outer membrane / Intracellular trafficking and secretion	1	1	1	1	1	1	1	1	1	1	1	1	1	1	1	1	1	1	0	1	1	1	1	1	0	1	1	1	1	1	1	1	1	1	1	1	1	0	1	1	1	2	1	1	1
	COG0598	CorA, Mg2+ and Co2+ transporters	P	Inorganic ion transport and metabolism	0	0	0	0	0	0	0	1	0	0	0	0	0	1	0	0	0	0	0	0	0	1	0	0	0	0	1	0	0	0	0	1	0	0	0	1	0	0	0	0	1	2	0	0	1
	COG0599	COG0599, Uncharacterized homolog of gamma-carboxymuconolactone decarboxylase subunit	S	Function unknown	8	2	3	0	0	0	1	1	5	0	1	1	0	0	1	5	0	2	1	2	0	1	1	6	2	1	0	1	2	1	0	1	0	2	3	1	0	0	0	2	2	0	0	0	2
	COG0600	TauC, ABC-type nitrate/sulfonate/bicarbonate transport system, permease component	P	Inorganic ion transport and metabolism	11	1	8	0	0	0	5	2	0	0	0	12	0	3	0	0	13	14	0	5	1	1	1	0	2	1	0	0	9	7	4	1	1	22	0	1	5	2	2	0	0	2	0	0	1
	COG0602	NrdG, Organic radical activating enzymes	O	Posttranslational modification, protein turnover, chaperones	1	0	0	0	1	2	0	1	0	1	0	0	1	0	0	0	0	0	1	0	1	1	0	0	2	1	0	1	0	0	0	1	1	0	1	1	0	0	1	1	1	1	1	1	1
	COG0603	COG0603, Predicted PP-loop superfamily ATPase	R	General function prediction only	1	1	0	0	0	0	0	1	0	0	0	0	0	0	0	0	0	0	1	0	1	1	0	1	3	2	0	0	0	0	0	2	1	0	1	1	0	0	1	0	0	1	1	1	1
	COG0604	Qor, NADPH:quinone reductase and related Zn-dependent oxidoreductases	CR	Energy production and conversion / General function prediction only	11	3	11	0	5	0	5	0	10	3	1	5	1	4	6	6	3	17	4	10	0	2	4	6	3	0	3	0	9	8	0	3	2	17	2	3	2	7	0	0	1	6	4	1	7
	COG0605	SodA, Superoxide dismutase	P	Inorganic ion transport and metabolism	1	0	0	1	1	1	1	1	0	1	0	1	1	2	0	0	0	0	2	1	0	2	0	0	0	0	0	1	0	0	1	2	0	0	1	1	0	1	0	1	1	1	1	0	1
	COG0606	COG0606, Predicted ATPase with chaperone activity	O	Posttranslational modification, protein turnover, chaperones	1	1	0	0	1	0	0	1	1	1	0	0	0	1	1	1	1	1	1	1	1	0	0	1	1	1	0	0	1	0	0	1	1	1	0	1	2	1	1	3	1	1	1	1	3
	COG0607	PspE, Rhodanese-related sulfurtransferase	P	Inorganic ion transport and metabolism	2	2	4	1	1	0	1	1	4	1	1	3	1	1	2	2	0	4	2	1	0	5	2	2	1	1	2	2	2	4	2	3	4	4	0	3	1	1	0	2	2	3	1	4	3
	COG0608	RecJ, Single-stranded DNA-specific exonuclease	L	DNA replication, recombination, and repair	1	1	1	1	1	3	1	1	1	1	0	1	3	3	1	1	0	1	0	0	1	2	1	1	1	1	1	1	0	1	1	1	1	1	0	1	2	1	2	1	1	1	1	1	1
	COG0609	FepD, ABC-type Fe3+-siderophore transport system, permease component	P	Inorganic ion transport and metabolism	1	0	1	0	1	0	1	0	2	0	1	1	1	1	1	1	3	0	1	1	1	0	0	1	2	1	1	0	0	0	1	1	1	1	1	0	1	1	1	0	1	1	0	1	0
	COG0611	ThiL, Thiamine monophosphate kinase	H	Coenzyme metabolism	1	1	1	0	1	0	0	0	1	1	1	0	1	0	1	1	0	1	1	0	1	0	1	1	0	1	0	1	0	1	0	0	1	0	1	0	0	0	1	0	1	1	1	1	1
	COG0612	PqqL, Predicted Zn-dependent peptidases	R	General function prediction only	4	3	3	1	11	4	3	1	3	12	1	2	3	3	1	2	2	3	16	1	2	3	2	2	3	2	1	3	1	1	4	3	3	3	1	3	6	3	2	2	3	2	2	1	16
	COG0613	COG0613, Predicted metal-dependent phosphoesterases (PHP family)	R	General function prediction only	1	4	0	0	1	0	0	1	2	3	1	0	3	0	2	3	1	0	1	0	1	1	0	1	3	1	1	0	0	0	0	1	1	0	0	2	3	0	2	0	0	1	1	1	1
	COG0614	FepB, ABC-type Fe3+-hydroxamate transport system, periplasmic component	P	Inorganic ion transport and metabolism	2	1	1	0	2	0	1	0	3	1	1	1	1	1	1	4	2	2	2	1	0	0	0	4	3	1	1	0	0	0	2	0	1	1	2	0	2	1	0	0	2	1	1	2	1
	COG0615	TagD, Cytidylyltransferase	MI	Cell envelope biogenesis, outer membrane / Lipid metabolism	0	0	0	0	0	0	0	0	0	0	0	0	0	0	0	0	0	0	0	0	0	0	0	0	0	0	0	0	0	0	0	0	0	0	0	0	0	0	0	0	2	0	0	0	0
	COG0616	SppA, Periplasmic serine proteases (ClpP class)	OU	Posttranslational modification, protein turnover, chaperones / Intracellular trafficking and secretion	0	1	2	0	0	1	2	2	2	0	1	3	5	1	0	2	1	2	0	1	1	3	1	2	1	1	0	1	2	1	0	4	2	3	1	4	0	1	1	1	0	2	0	2	1
	COG0617	PcnB, tRNA nucleotidyltransferase/poly(A) polymerase	J	Translation, ribosomal structure and biogenesis	1	3	0	1	1	1	1	2	1	1	0	2	1	2	1	2	1	1	2	1	1	2	2	2	2	1	2	1	0	1	1	3	1	0	1	2	1	2	1	1	1	2	2	1	2
	COG0618	COG0618, Exopolyphosphatase-related proteins	R	General function prediction only	1	0	0	0	1	1	0	0	2	1	0	0	1	1	0	0	1	0	1	0	0	1	0	0	0	0	1	1	0	0	1	2	0	0	2	1	1	1	0	1	1	0	1	0	0
	COG0619	CbiQ, ABC-type cobalt transport system, permease component CbiQ and related transporters	P	Inorganic ion transport and metabolism	0	1	0	0	0	0	0	0	0	0	0	1	0	0	0	0	0	0	0	0	0	1	0	0	0	0	0	0	0	0	0	1	1	0	0	1	0	0	0	0	0	0	0	0	0
	COG0620	MetE, Methionine synthase II (cobalamin-independent)	E	Amino acid transport and metabolism	5	2	4	0	0	0	1	0	9	0	0	3	1	1	9	4	1	10	0	0	0	1	0	3	1	0	1	0	4	1	0	3	1	12	0	2	2	1	0	0	1	1	1	0	3
	COG0621	MiaB, 2-methylthioadenine synthetase	J	Translation, ribosomal structure and biogenesis	3	2	2	1	3	3	2	1	3	2	2	2	2	3	1	2	1	2	1	2	2	2	1	2	3	2	2	2	1	2	2	3	2	2	3	3	3	2	2	2	2	1	2	3	3
	COG0622	COG0622, Predicted phosphoesterase	R	General function prediction only	1	3	0	0	1	0	0	0	4	0	0	0	0	4	1	2	0	0	1	0	0	1	3	2	3	1	3	0	1	0	1	1	0	0	0	0	5	1	0	1	1	0	1	0	2
	COG0623	FabI, Enoyl-[acyl-carrier-protein] reductase (NADH)	I	Lipid transport and metabolism	0	1	2	1	0	1	2	1	1	1	0	2	1	1	1	1	1	2	5	1	1	0	0	1	0	1	0	1	1	1	1	0	0	0	0	0	1	0	1	1	1	1	1	1	1
	COG0624	ArgE, Acetylornithine deacetylase/Succinyl-diaminopimelate desuccinylase and related deacylases	E	Amino acid transport and metabolism	15	1	9	0	9	0	5	1	5	10	4	11	3	11	1	3	8	6	8	3	0	2	3	2	2	3	11	3	5	9	16	1	0	14	0	2	14	4	0	6	2	2	5	1	18
	COG0626	MetC, Cystathionine beta-lyases/cystathionine gamma-synthases	E	Amino acid transport and metabolism	2	2	3	0	4	1	1	0	1	3	2	2	2	2	0	1	0	4	2	2	0	1	1	1	0	0	2	2	2	4	1	2	0	2	0	1	2	2	0	3	4	1	1	0	3
	COG0627	COG0627, Predicted esterase	R	General function prediction only	0	0	0	0	0	0	0	0	0	0	0	1	0	0	0	0	0	1	0	0	0	0	0	0	0	0	0	1	0	1	0	0	0	0	0	0	0	0	0	2	0	1	0	0	0
	COG0628	yhhT, Predicted permease, member of the PurR regulon	R	General function prediction only	1	1	1	0	2	1	1	1	1	2	0	1	1	1	1	1	2	1	2	1	1	1	2	1	1	1	3	1	0	2	1	1	0	1	0	1	1	1	1	1	1	2	3	1	4
	COG0629	Ssb, Single-stranded DNA-binding protein	L	DNA replication, recombination, and repair	6	1	0	1	3	1	1	1	2	2	1	1	1	1	3	1	1	1	3	1	2	1	0	2	11	3	1	0	9	1	1	1	1	5	1	1	3	3	2	1	2	1	4	1	2
	COG0630	VirB11, Type IV secretory pathway, VirB11 components, and related ATPases involved in archaeal flagella biosynthesis	NU	Cell motility and secretion / Intracellular trafficking and secretion	0	0	0	0	0	0	0	0	2	0	0	0	0	0	0	0	0	0	0	0	0	0	0	0	0	0	0	0	0	0	0	0	0	0	0	0	0	0	0	0	0	0	0	0	0
	COG0631	PTC1, Serine/threonine protein phosphatase	T	Signal transduction mechanisms	0	0	0	0	0	2	0	0	1	0	0	0	0	1	0	1	2	1	1	1	0	1	0	1	0	0	2	0	0	0	1	1	0	1	0	1	0	1	0	0	0	0	2	0	4
	COG0632	RuvA, Holliday junction resolvasome, DNA-binding subunit	L	DNA replication, recombination, and repair	1	1	1	1	1	1	1	1	1	1	0	1	1	1	1	1	1	1	0	1	1	2	1	1	1	1	1	1	1	1	1	1	1	1	0	1	1	1	1	1	1	1	1	1	1
	COG0633	Fdx, Ferredoxin	C	Energy production and conversion	1	0	2	1	0	2	1	2	2	0	0	2	1	0	0	0	0	1	0	1	4	0	1	0	1	0	1	1	0	1	1	0	2	1	0	0	1	0	2	1	1	1	1	3	0
	COG0634	Hpt, Hypoxanthine-guanine phosphoribosyltransferase	F	Nucleotide transport and metabolism	1	1	0	0	1	0	0	1	1	1	1	0	1	1	1	1	2	1	0	2	0	1	0	0	0	0	1	0	0	0	1	1	0	1	1	1	1	2	0	0	0	1	1	0	2
	COG0635	HemN, Coproporphyrinogen III oxidase and related Fe-S oxidoreductases	H	Coenzyme metabolism	1	1	1	1	1	1	1	1	1	1	1	0	0	1	1	1	1	1	2	0	1	2	1	1	1	1	1	1	1	1	1	2	1	1	1	2	1	1	1	1	1	2	1	1	1
	COG0636	AtpE, F0F1-type ATP synthase, subunit c/Archaeal/vacuolar-type H+-ATPase, subunit K	C	Energy production and conversion	0	0	0	1	0	0	0	0	1	0	0	0	1	0	0	0	0	0	0	0	1	1	0	0	0	0	0	0	0	0	0	1	1	0	0	0	1	0	1	0	0	0	0	0	0
	COG0637	COG0637, Predicted phosphatase/phosphohexomutase	R	General function prediction only	1	1	1	0	1	0	0	1	3	0	0	0	2	3	3	1	1	0	0	0	1	0	0	1	1	1	2	0	0	1	0	0	0	0	5	0	1	0	1	3	2	0	2	1	2
	COG0638	PRE1, 20S proteasome, alpha and beta subunits	O	Posttranslational modification, protein turnover, chaperones	0	0	0	0	0	0	0	0	0	0	0	0	0	0	0	0	2	1	0	2	0	3	1	0	0	0	2	0	0	0	0	3	2	0	0	3	0	0	0	0	0	0	0	1	0
	COG0639	ApaH, Diadenosine tetraphosphatase and related serine/threonine protein phosphatases	T	Signal transduction mechanisms	0	0	0	0	0	0	0	0	0	0	0	0	0	0	0	0	0	0	0	0	0	0	0	0	0	0	0	0	0	0	0	0	0	0	0	0	0	0	0	0	0	0	0	1	0
	COG0640	ArsR, Predicted transcriptional regulators	K	Transcription	1	0	2	0	2	0	0	0	0	2	1	2	0	0	0	0	0	3	4	0	0	0	0	0	0	0	0	0	2	1	1	0	0	1	0	0	1	1	0	0	0	3	3	1	9
	COG0641	AslB, Arylsulfatase regulator (Fe-S oxidoreductase)	R	General function prediction only	0	0	0	0	1	0	1	0	1	1	1	1	0	1	0	0	0	0	0	0	0	1	0	0	0	0	1	0	0	0	1	2	1	0	0	1	1	0	0	0	0	0	0	0	3
	COG0642	BaeS, Signal transduction histidine kinase	T	Signal transduction mechanisms	3	8	5	0	6	2	6	2	6	5	0	6	6	6	2	5	4	7	5	5	4	8	3	5	4	5	7	5	3	6	7	6	6	9	3	6	3	5	4	3	10	25	20	28	64
	COG0643	CheA, Chemotaxis protein histidine kinase and related kinases	NT	Cell motility and secretion / Signal transduction mechanisms	0	0	0	0	0	0	0	0	0	0	0	0	0	0	0	0	0	0	0	0	0	0	1	0	0	0	0	0	0	0	0	0	0	0	0	0	0	0	0	0	0	1	1	0	1
	COG0644	FixC, Dehydrogenases (flavoproteins)	C	Energy production and conversion	1	2	1	0	3	0	1	0	2	2	2	2	0	0	0	1	1	2	3	2	1	3	2	1	3	0	0	0	1	1	1	1	0	1	0	2	1	0	2	0	1	2	1	1	3
	COG0645	COG0645, Predicted kinase	R	General function prediction only	0	0	0	0	0	0	0	0	0	0	0	0	0	0	0	1	0	0	0	0	0	0	0	1	0	0	0	0	0	0	0	0	0	0	0	0	0	0	0	0	0	0	0	0	1
	COG0646	MetH, Methionine synthase I (cobalamin-dependent), methyltransferase domain	E	Amino acid transport and metabolism	0	1	1	0	1	0	1	1	0	1	1	1	1	1	1	0	1	1	1	0	0	2	0	0	0	2	1	0	4	6	0	3	0	1	0	2	1	1	0	1	0	0	1	0	2
	COG0647	NagD, Predicted sugar phosphatases of the HAD superfamily	G	Carbohydrate transport and metabolism	1	1	1	2	0	1	2	1	0	0	0	2	0	1	0	0	1	1	0	1	0	0	0	1	0	1	0	0	1	1	1	1	0	0	1	1	1	0	0	0	0	0	0	0	0
	COG0648	Nfo, Endonuclease IV	L	DNA replication, recombination, and repair	1	1	0	0	1	0	0	0	0	1	0	0	0	0	1	1	1	0	0	0	0	1	0	1	1	1	1	0	0	0	1	1	0	0	2	1	1	1	0	0	0	0	1	0	1
	COG0649	NuoD, NADH:ubiquinone oxidoreductase 49 kD subunit 7	C	Energy production and conversion	2	2	1	1	1	0	1	0	2	1	1	1	1	2	2	2	2	1	0	2	1	2	1	2	2	1	2	0	1	1	0	2	2	0	2	2	2	0	1	0	0	0	2	2	2
	COG0650	HyfC, Formate hydrogenlyase subunit 4	C	Energy production and conversion	0	0	0	0	0	0	0	0	0	0	0	0	0	0	0	0	0	0	0	0	0	0	0	0	0	0	0	0	0	0	0	0	0	0	0	0	0	0	0	0	0	0	0	0	0
	COG0651	HyfB, Formate hydrogenlyase subunit 3/Multisubunit Na+/H+ antiporter, MnhD subunit	CP	Energy production and conversion / Inorganic ion transport and metabolism	1	0	3	0	3	0	0	0	1	3	0	0	0	1	3	0	0	3	1	0	0	0	0	0	0	0	1	0	0	3	1	0	1	3	0	0	1	0	0	0	0	1	0	1	0
	COG0652	PpiB, Peptidyl-prolyl cis-trans isomerase (rotamase) - cyclophilin family	O	Posttranslational modification, protein turnover, chaperones	2	2	1	0	4	1	1	2	2	4	3	1	1	2	1	2	2	1	3	2	1	1	0	2	2	2	2	1	1	1	0	3	3	1	0	3	2	1	2	3	4	2	2	2	7
	COG0653	SecA, Preprotein translocase subunit SecA (ATPase, RNA helicase)	U	Intracellular trafficking and secretion	1	1	1	1	1	1	1	1	1	1	0	1	1	1	1	2	1	1	3	1	1	1	0	2	1	1	2	1	1	1	1	1	2	1	1	1	0	1	2	1	1	1	1	2	1
	COG0654	UbiH, 2-polyprenyl-6-methoxyphenol hydroxylase and related FAD-dependent oxidoreductases	HC	Coenzyme metabolism / Energy production and conversion	0	0	6	0	0	0	5	3	6	0	0	7	0	0	1	0	1	8	2	1	2	0	1	0	1	0	0	0	7	1	1	1	1	20	1	0	0	2	1	0	2	3	1	0	2
	COG0655	WrbA, Multimeric flavodoxin WrbA	R	General function prediction only	0	0	1	0	0	0	0	0	0	0	0	0	0	0	0	0	0	1	0	1	0	0	1	0	1	0	0	0	0	1	0	0	0	0	0	0	0	0	0	0	0	1	0	0	1
	COG0656	ARA1, Aldo/keto reductases, related to diketogulonate reductase	R	General function prediction only	0	0	2	0	0	0	1	0	0	1	0	0	0	0	1	1	0	1	0	0	0	1	0	0	0	0	1	0	1	0	1	1	1	1	2	1	1	0	0	0	0	1	0	0	3
	COG0657	Aes, Esterase/lipase	I	Lipid metabolism	0	1	2	0	0	0	0	0	6	0	0	2	0	2	4	2	2	7	11	6	0	0	7	4	10	1	1	1	3	5	1	1	0	7	0	0	1	1	0	3	0	4	4	0	12
	COG0658	ComEC, Predicted membrane metal-binding protein	R	General function prediction only	1	0	0	0	0	0	0	0	0	0	0	0	0	0	0	1	0	1	0	1	1	0	0	0	0	0	0	0	0	0	0	0	0	1	0	0	0	0	1	1	1	0	0	0	0
	COG0659	SUL1, Sulfate permease and related transporters (MFS superfamily)	P	Inorganic ion transport and metabolism	3	2	2	0	3	0	1	2	1	3	0	1	1	1	2	4	2	2	2	0	2	0	0	1	1	1	2	0	4	1	3	0	2	1	2	0	0	3	2	3	5	3	1	3	3
	COG0661	AarF, Predicted unusual protein kinase	R	General function prediction only	0	0	2	0	0	1	1	1	1	1	0	1	0	0	0	0	0	2	0	1	3	0	1	0	0	0	0	0	1	0	0	1	0	2	0	0	0	0	3	1	1	5	0	0	1
	COG0662	{ManC}, Mannose-6-phosphate isomerase	G	Carbohydrate transport and metabolism	8	2	0	0	0	0	3	0	8	1	2	0	0	2	7	2	0	0	0	0	0	7	0	3	2	1	1	1	2	1	3	6	1	4	0	10	3	2	0	0	2	0	3	2	5
	COG0663	PaaY, Carbonic anhydrases/acetyltransferases, isoleucine patch superfamily	R	General function prediction only	1	1	2	0	1	0	1	0	1	1	0	1	0	0	1	2	1	1	0	1	1	1	1	2	0	1	0	1	1	1	0	1	0	2	0	1	0	1	1	1	1	3	1	2	0
	COG0664	Crp, cAMP-binding proteins - catabolite gene activator and regulatory subunit of cAMP-dependent protein kinases	T	Signal transduction mechanisms	1	1	1	0	0	0	0	0	1	0	0	0	0	0	1	0	0	4	0	0	2	1	0	1	2	0	3	0	1	1	3	0	1	1	0	1	4	0	2	1	3	7	2	7	9
	COG0665	DadA, Glycine/D-amino acid oxidases (deaminating)	E	Amino acid transport and metabolism	3	5	16	0	5	0	5	1	5	4	4	20	2	7	3	7	7	10	2	3	2	5	2	8	3	7	4	2	12	25	4	5	0	7	0	5	4	4	2	3	2	2	2	1	4
	COG0666	Arp, FOG: Ankyrin repeat	R	General function prediction only	17	6	3	0	8	0	5	10	10	17	5	2	4	0	2	1	1	1	7	0	5	1	8	1	0	0	9	1	2	1	29	5	5	0	0	5	1	5	15	0	1	1	1	7	11
	COG0667	Tas, Predicted oxidoreductases (related to aryl-alcohol dehydrogenases)	C	Energy production and conversion	4	8	2	0	4	1	2	0	9	3	1	9	4	10	6	5	2	0	2	3	1	9	3	6	8	12	12	2	2	2	7	15	0	2	2	9	18	27	1	1	3	2	6	3	21
	COG0668	MscS, Small-conductance mechanosensitive channel	M	Cell envelope biogenesis, outer membrane	0	2	1	0	3	1	0	0	1	3	2	0	2	1	1	4	4	1	2	1	0	0	0	1	1	1	0	1	0	1	1	2	1	1	2	0	1	0	1	2	2	6	5	4	5
	COG0669	CoaD, Phosphopantetheine adenylyltransferase	H	Coenzyme metabolism	1	1	1	0	1	1	1	1	1	1	1	1	1	1	1	1	1	1	3	1	1	1	1	1	1	1	1	1	1	1	1	1	1	0	1	1	1	1	1	1	1	1	1	1	1
	COG0670	COG0670, Integral membrane protein, interacts with FtsH	R	General function prediction only	1	1	1	1	0	0	1	1	1	0	0	1	1	1	0	0	0	1	0	0	0	0	1	1	0	0	0	0	1	1	0	0	0	1	0	0	0	1	0	0	0	1	0	1	0
	COG0671	PgpB, Membrane-associated phospholipid phosphatase	I	Lipid metabolism	0	0	0	0	0	0	0	0	0	0	0	0	0	0	0	0	0	0	0	0	0	2	0	1	0	0	0	0	0	0	0	2	0	0	0	2	0	0	0	1	0	1	1	0	4
	COG0672	FTR1, High-affinity Fe2+/Pb2+ permease	P	Inorganic ion transport and metabolism	0	0	0	0	0	0	0	0	0	0	0	0	0	0	0	0	0	0	0	0	0	0	0	0	0	0	0	0	0	0	0	0	0	0	1	0	0	0	0	0	0	1	0	1	0
	COG0674	PorA, Pyruvate:ferredoxin oxidoreductase and related 2-oxoacid:ferredoxin oxidoreductases, alpha subunit	C	Energy production and conversion	2	1	1	0	1	1	0	0	1	1	1	0	1	1	2	2	1	1	2	2	0	2	1	4	1	1	2	0	0	0	1	2	2	1	0	2	3	1	0	0	0	0	2	2	4
	COG0675	COG0675, Transposase and inactivated derivatives	L	DNA replication, recombination, and repair	0	23	12	0	0	0	0	1	0	3	0	0	6	0	0	9	4	0	0	0	6	5	7	11	0	0	44	8	0	1	0	33	0	0	13	9	4	0	14	0	0	0	0	0	0
	COG0676	COG0676, Uncharacterized enzymes related to aldose 1-epimerase	G	Carbohydrate transport and metabolism	0	0	0	0	0	0	0	0	0	0	0	0	0	0	0	0	0	0	0	0	0	0	0	0	0	0	0	0	0	0	0	0	0	0	0	0	0	0	0	0	0	1	1	0	1
	COG0677	WecC, UDP-N-acetyl-D-mannosaminuronate dehydrogenase	M	Cell envelope biogenesis, outer membrane	1	0	1	0	1	0	0	0	0	1	0	0	1	1	0	0	0	1	0	0	0	1	1	0	0	0	0	0	1	1	0	1	0	0	0	1	1	0	0	0	2	1	1	0	1
	COG0678	AHP1, Peroxiredoxin	O	Posttranslational modification, protein turnover, chaperones	0	0	1	0	0	0	1	0	0	0	0	1	0	0	0	0	0	2	1	0	0	0	1	0	1	0	0	0	1	1	0	0	0	1	0	0	0	0	0	0	0	2	0	0	0
	COG0679	COG0679, Predicted permeases	R	General function prediction only	1	0	1	0	0	0	2	2	0	0	0	1	0	0	1	0	0	2	0	0	0	0	0	0	0	0	0	0	1	1	1	0	0	2	1	0	0	0	0	0	0	0	0	1	0
	COG0680	HyaD, Ni,Fe-hydrogenase maturation factor	C	Energy production and conversion	0	0	0	0	0	0	0	0	0	0	0	0	0	0	0	0	0	0	0	0	0	0	0	0	0	0	0	0	0	0	0	0	0	0	0	0	0	0	0	1	0	0	1	1	3
	COG0681	LepB, Signal peptidase I	U	Intracellular trafficking and secretion	1	1	1	1	2	1	1	1	1	2	0	1	1	1	1	0	1	1	2	1	2	2	0	1	1	2	1	1	1	1	1	2	2	1	1	1	2	1	2	1	1	1	3	1	4
	COG0682	Lgt, Prolipoprotein diacylglyceryltransferase	M	Cell envelope biogenesis, outer membrane	1	2	1	1	1	2	1	1	1	1	1	1	1	1	1	1	1	1	1	1	1	2	1	1	1	1	2	1	1	1	1	1	1	1	1	2	1	1	1	1	1	1	2	1	1
	COG0683	LivK, ABC-type branched-chain amino acid transport systems, periplasmic component	E	Amino acid transport and metabolism	21	5	14	0	6	1	6	0	6	6	0	15	4	7	9	11	10	34	8	14	2	8	1	6	5	6	6	0	11	14	13	11	3	20	10	9	10	7	4	0	0	2	0	2	1
	COG0684	MenG, Demethylmenaquinone methyltransferase	H	Coenzyme metabolism	4	4	2	0	0	0	0	0	1	0	0	6	0	4	3	2	1	2	0	0	0	3	0	2	1	5	4	1	2	2	2	3	0	3	0	2	7	5	0	0	0	1	0	0	7
	COG0685	MetF, 5,10-methylenetetrahydrofolate reductase	E	Amino acid transport and metabolism	1	2	1	0	1	0	2	0	1	1	0	1	1	0	0	2	1	2	2	2	0	0	0	2	1	1	0	0	3	2	1	0	1	3	1	0	1	1	1	1	0	1	0	1	0
	COG0686	Ald, Alanine dehydrogenase	E	Amino acid transport and metabolism	1	0	0	0	1	1	0	0	1	1	1	0	0	1	0	0	1	1	1	1	2	0	1	0	0	0	0	1	0	1	0	0	1	1	0	0	0	0	1	2	3	0	1	1	2
	COG0687	PotD, Spermidine/putrescine-binding periplasmic protein	E	Amino acid transport and metabolism	1	0	4	0	1	0	3	0	1	3	0	15	1	1	0	0	0	6	2	1	0	1	1	0	0	0	0	0	4	44	0	1	0	4	0	1	0	3	0	0	0	0	0	0	1
	COG0688	Psd, Phosphatidylserine decarboxylase	I	Lipid metabolism	1	0	0	1	1	0	0	1	1	1	1	0	1	0	0	0	0	0	1	0	0	0	2	0	0	0	0	1	0	0	0	0	2	0	1	0	0	0	0	1	1	1	1	1	1
	COG0689	Rph, RNase PH	J	Translation, ribosomal structure and biogenesis	1	1	1	1	0	1	1	1	0	0	0	0	0	0	1	1	1	1	1	0	0	1	1	1	1	1	0	0	1	1	1	1	0	1	0	1	1	0	0	0	0	1	1	1	1
	COG0690	SecE, Preprotein translocase subunit SecE	U	Intracellular trafficking and secretion	1	0	1	1	1	0	0	1	0	1	1	1	1	1	0	0	0	1	1	1	0	0	0	1	1	1	1	0	1	1	1	0	1	0	1	0	0	0	0	0	1	1	1	1	1
	COG0691	SmpB, tmRNA-binding protein	O	Posttranslational modification, protein turnover, chaperones	1	1	1	1	1	1	1	1	1	1	1	1	1	1	1	1	1	1	1	1	1	0	1	1	1	1	1	1	1	1	1	1	1	1	1	1	1	1	0	1	1	1	1	1	1
	COG0692	Ung, Uracil DNA glycosylase	L	DNA replication, recombination, and repair	0	0	0	0	0	1	0	0	0	0	0	0	0	0	0	0	0	0	0	0	0	0	1	0	0	0	0	1	0	0	0	0	0	0	0	0	0	0	0	1	1	1	0	0	0
	COG0693	ThiJ, Putative intracellular protease/amidase	R	General function prediction only	0	0	1	0	0	0	0	1	0	0	0	0	0	0	0	0	0	0	0	0	0	0	0	0	0	0	0	0	0	0	0	0	0	0	0	0	1	0	0	0	1	2	1	1	5
	COG0694	COG0694, Thioredoxin-like proteins and domains	O	Posttranslational modification, protein turnover, chaperones	2	0	1	1	2	2	1	1	0	2	1	1	1	0	0	0	2	1	0	2	0	0	0	0	1	0	0	2	1	1	1	1	0	1	0	1	0	1	1	2	2	0	0	6	0
	COG0695	GrxC, Glutaredoxin and related proteins	O	Posttranslational modification, protein turnover, chaperones	1	1	1	2	0	1	1	1	0	0	0	1	0	0	0	2	0	2	1	1	1	0	1	2	1	1	1	0	1	1	1	0	1	2	1	0	1	1	1	0	0	1	2	0	0
	COG0696	GpmI, Phosphoglyceromutase	G	Carbohydrate transport and metabolism	2	0	1	3	1	1	1	1	0	0	0	1	1	1	0	0	0	1	0	0	1	1	1	0	0	1	0	1	0	1	1	1	0	0	0	1	0	0	1	1	1	0	1	0	0
	COG0697	RhaT, Permeases of the drug/metabolite transporter (DMT) superfamily	GER	Carbohydrate transport and metabolism / Amino acid transport and metabolism / General function prediction only	5	1	8	1	1	0	5	0	2	1	1	4	0	2	0	0	3	12	0	0	1	2	1	0	1	1	0	1	7	9	0	3	1	12	2	2	1	0	1	1	4	1	3	1	5
	COG0698	RpiB, Ribose 5-phosphate isomerase RpiB	G	Carbohydrate transport and metabolism	1	1	1	0	0	1	0	0	0	0	0	0	1	0	1	1	1	1	1	2	0	0	0	1	1	1	0	1	0	1	0	0	0	1	1	0	0	0	0	1	1	0	1	1	3
	COG0699	COG0699, Predicted GTPases (dynamin-related)	R	General function prediction only	0	0	0	0	0	0	0	0	0	0	0	0	0	0	0	0	0	0	0	0	0	0	0	0	0	0	0	0	0	0	0	0	0	0	0	0	0	0	0	0	0	0	0	0	0
	COG0700	SpmB, Uncharacterized membrane protein	S	Function unknown	0	0	0	0	0	0	0	0	0	1	0	0	0	0	0	0	0	0	0	0	0	0	0	0	0	0	0	0	0	0	0	0	0	0	0	0	0	0	0	0	0	1	0	0	0
	COG0701	COG0701, Predicted permeases	R	General function prediction only	2	0	1	0	1	0	0	0	0	0	0	1	0	1	0	0	1	0	1	0	1	0	1	0	0	0	0	0	1	1	0	0	0	1	2	0	1	2	1	0	0	0	0	1	0
	COG0702	COG0702, Predicted nucleoside-diphosphate-sugar epimerases	MG	Cell envelope biogenesis, outer membrane / Carbohydrate transport and metabolism	2	1	1	0	0	0	1	0	1	0	0	1	0	2	2	2	1	1	0	0	1	0	1	1	1	0	3	1	1	1	0	0	0	2	1	0	1	1	1	1	2	2	2	3	6
	COG0703	AroK, Shikimate kinase	E	Amino acid transport and metabolism	1	1	1	0	1	1	1	1	1	1	0	1	1	1	0	1	1	2	0	1	1	1	1	1	0	1	0	1	1	1	1	1	1	1	1	1	0	0	1	1	1	1	1	1	1
	COG0704	PhoU, Phosphate uptake regulator	P	Inorganic ion transport and metabolism	1	1	1	0	2	0	1	0	1	0	0	1	0	0	1	1	1	1	1	1	1	1	1	1	1	1	1	0	1	1	1	1	1	1	1	1	1	1	1	0	0	1	2	1	0
	COG0705	COG0705, Membrane associated serine protease	E	Amino acid transport and metabolism	0	3	0	0	2	1	1	1	1	2	1	1	2	3	0	1	1	1	1	1	2	0	1	2	1	1	0	3	0	0	1	0	1	1	1	0	1	0	2	2	5	1	2	1	3
	COG0706	YidC, Preprotein translocase subunit YidC	U	Intracellular trafficking and secretion	1	1	1	0	1	1	1	1	1	1	1	1	1	1	1	0	1	1	1	1	1	1	1	0	1	1	1	1	0	1	1	2	1	0	1	1	1	1	1	1	1	1	1	1	1
	COG0707	MurG, UDP-N-acetylglucosamine:LPS N-acetylglucosamine transferase	M	Cell envelope biogenesis, outer membrane	1	0	1	1	1	1	1	1	1	1	1	1	1	2	0	0	1	1	1	1	2	2	1	0	1	0	2	1	1	1	3	1	1	1	0	1	2	1	1	1	1	1	1	1	3
	COG0708	XthA, Exonuclease III	L	DNA replication, recombination, and repair	1	2	2	1	2	0	3	1	2	1	2	2	1	1	0	2	0	2	4	1	1	0	2	1	1	0	0	1	1	5	0	0	2	3	0	0	0	1	1	1	1	1	0	1	1
	COG0709	SelD, Selenophosphate synthase	E	Amino acid transport and metabolism	1	1	0	0	1	0	0	1	0	1	0	0	0	1	1	1	1	0	0	1	1	1	1	1	1	1	1	0	1	1	0	2	0	0	0	1	1	1	1	0	1	0	0	0	1
	COG0710	AroD, 3-dehydroquinate dehydratase	E	Amino acid transport and metabolism	0	0	0	0	0	0	0	0	0	0	0	0	0	0	0	0	0	0	0	0	0	0	0	0	0	0	0	0	0	0	0	0	0	0	0	0	0	0	0	0	0	0	0	0	0
	COG0711	AtpF, F0F1-type ATP synthase, subunit b	C	Energy production and conversion	0	1	2	0	1	0	2	1	1	1	0	1	1	1	1	0	1	1	0	1	1	1	1	1	1	0	1	1	0	1	0	1	1	1	2	0	1	0	1	1	1	1	0	1	0
	COG0712	AtpH, F0F1-type ATP synthase, delta subunit (mitochondrial oligomycin sensitivity protein)	C	Energy production and conversion	1	1	1	1	1	1	1	1	1	1	1	1	1	0	1	1	1	1	1	1	1	1	1	1	1	1	1	1	1	1	0	1	1	0	1	0	1	1	1	1	1	1	1	1	1
	COG0713	NuoK, NADH:ubiquinone oxidoreductase subunit 11 or 4L (chain K)	C	Energy production and conversion	2	2	1	0	1	0	1	0	2	1	1	1	1	2	2	2	2	1	0	2	1	2	1	2	2	1	2	0	0	1	0	2	2	0	1	2	2	0	1	0	0	0	2	2	2
	COG0714	COG0714, MoxR-like ATPases	R	General function prediction only	4	4	5	0	6	2	2	2	8	7	4	4	3	4	3	4	5	5	7	3	1	7	6	4	4	3	4	1	5	3	5	8	2	2	2	7	4	6	0	1	3	4	0	4	5
	COG0715	TauA, ABC-type nitrate/sulfonate/bicarbonate transport systems, periplasmic components	P	Inorganic ion transport and metabolism	12	2	6	0	0	0	4	4	1	0	0	9	0	2	7	5	4	13	0	3	1	1	1	3	2	2	0	0	6	9	2	1	1	21	0	3	5	3	2	0	2	3	0	0	1
	COG0716	FldA, Flavodoxins	C	Energy production and conversion	0	0	0	0	0	0	0	0	0	0	0	0	0	0	0	0	0	1	0	1	1	0	0	0	0	0	0	0	0	0	0	0	0	0	0	0	0	0	1	0	1	0	0	0	0
	COG0717	Dcd, Deoxycytidine deaminase	F	Nucleotide transport and metabolism	1	4	1	1	1	1	2	1	1	1	0	1	0	1	2	4	2	1	1	2	1	1	1	3	0	1	0	1	1	1	1	1	1	1	1	1	0	1	1	0	0	1	1	2	0
	COG0718	COG0718, Uncharacterized protein conserved in bacteria	S	Function unknown	1	0	0	1	1	0	1	1	1	1	0	0	1	1	1	1	0	1	1	0	1	1	1	1	0	1	1	0	0	1	1	1	1	1	1	1	1	1	1	0	0	1	1	1	1
	COG0719	SufB, Cysteine desulfurase activator SufB	O	Posttranslational modification, protein turnover, chaperones	0	2	2	0	2	2	2	0	0	2	2	2	0	2	2	2	2	2	4	2	1	2	2	2	2	2	2	2	1	2	2	2	0	2	2	2	2	2	2	1	2	2	0	2	2
	COG0720	COG0720, 6-pyruvoyl-tetrahydropterin synthase	H	Coenzyme metabolism	0	0	1	0	1	0	0	0	2	1	1	0	1	0	2	0	0	0	2	0	2	1	1	0	3	2	0	1	0	0	0	1	2	0	2	1	1	0	2	2	2	1	3	2	3
	COG0721	GatC, Asp-tRNAAsn/Glu-tRNAGln amidotransferase C subunit	J	Translation, ribosomal structure and biogenesis	1	1	1	2	0	0	1	1	1	0	0	1	1	1	1	1	1	1	1	1	1	1	1	1	1	1	1	0	0	1	1	1	1	1	1	1	1	1	1	0	0	1	1	1	1
	COG0722	AroG, 3-deoxy-D-arabino-heptulosonate 7-phosphate (DAHP) synthase	E	Amino acid transport and metabolism	0	1	0	0	0	0	0	0	1	0	0	0	0	0	1	1	0	0	0	0	1	0	1	0	0	1	0	0	0	0	0	0	1	0	0	0	0	1	1	0	0	2	1	0	0
	COG0723	QcrA, Rieske Fe-S protein	C	Energy production and conversion	3	0	2	0	1	0	1	1	3	0	1	1	0	1	0	0	1	1	0	1	1	2	1	0	1	0	1	0	1	1	1	1	1	1	0	2	1	1	1	0	0	1	1	1	5
	COG0724	COG0724, RNA-binding proteins (RRM domain)	R	General function prediction only	0	0	0	0	0	1	0	1	4	0	0	0	0	0	2	0	0	0	1	0	1	1	0	0	1	0	0	0	0	0	0	1	2	0	0	1	1	1	2	0	0	0	0	0	4
	COG0725	ModA, ABC-type molybdate transport system, periplasmic component	P	Inorganic ion transport and metabolism	0	1	1	0	1	0	0	0	1	1	0	1	1	1	1	1	0	1	0	1	0	1	0	1	0	1	0	0	1	0	1	1	1	1	0	1	1	1	0	0	0	1	2	1	1
	COG0726	CDA1, Predicted xylanase/chitin deacetylase	G	Carbohydrate transport and metabolism	2	3	6	0	1	0	0	0	7	1	0	4	1	1	1	8	1	4	0	1	0	2	1	6	3	0	2	0	4	6	0	5	0	12	0	3	2	3	0	0	1	0	2	0	6
	COG0727	COG0727, Predicted Fe-S-cluster oxidoreductase	R	General function prediction only	0	0	0	0	0	0	0	0	0	0	0	0	0	0	0	0	0	0	0	0	0	1	0	0	0	0	0	0	0	0	0	2	0	0	0	1	0	1	0	0	1	0	0	0	1
	COG0728	MviN, Uncharacterized membrane protein, putative virulence factor	R	General function prediction only	1	0	1	1	1	1	1	1	2	1	0	1	1	3	0	0	1	1	0	1	1	4	1	0	1	0	2	0	1	1	1	3	1	1	0	3	2	1	1	0	0	1	1	2	2
	COG0729	COG0729, Outer membrane protein	M	Cell envelope biogenesis, outer membrane	0	0	0	1	0	0	0	0	0	1	0	0	0	0	0	0	0	0	0	0	0	0	0	0	0	0	0	0	0	0	0	0	0	0	0	0	0	0	0	0	0	1	0	0	1
	COG0730	COG0730, Predicted permeases	R	General function prediction only	4	2	1	0	0	0	0	1	1	0	0	1	1	1	0	1	1	4	1	0	1	2	1	0	0	1	1	0	2	1	0	2	0	1	2	1	1	1	1	1	2	2	2	0	3
	COG0731	COG0731, Fe-S oxidoreductases	C	Energy production and conversion	0	1	0	0	0	0	0	0	0	0	0	0	0	0	0	0	0	0	0	0	0	0	0	0	0	0	0	0	0	0	0	0	0	0	0	0	0	0	0	0	0	0	0	0	0
	COG0733	COG0733, Na+-dependent transporters of the SNF family	R	General function prediction only	0	0	0	0	3	0	0	1	1	2	2	0	2	0	0	0	0	0	2	0	1	0	1	0	0	0	0	0	0	0	0	0	1	0	1	0	0	0	1	0	0	1	0	1	0
	COG0735	Fur, Fe2+/Zn2+ uptake regulation proteins	P	Inorganic ion transport and metabolism	2	5	1	0	2	1	1	1	1	3	0	2	0	2	2	5	2	3	0	3	2	1	1	5	0	1	0	1	2	2	4	1	2	4	3	1	1	2	2	1	3	2	1	1	2
	COG0736	AcpS, Phosphopantetheinyl transferase (holo-ACP synthase)	I	Lipid metabolism	1	1	1	1	0	0	1	1	1	0	0	1	0	1	1	1	1	1	0	0	0	1	0	1	2	0	1	1	1	0	1	1	0	1	1	1	1	1	0	0	0	0	0	1	1
	COG0737	UshA, 5'-nucleotidase/2',3'-cyclic phosphodiesterase and related esterases	F	Nucleotide transport and metabolism	0	1	2	0	2	0	1	1	0	0	0	1	0	1	1	1	1	1	0	1	0	0	0	1	1	0	0	0	1	0	1	5	0	1	0	2	0	1	0	0	3	1	0	1	2
	COG0738	FucP, Fucose permease	G	Carbohydrate transport and metabolism	0	0	0	0	0	0	0	0	0	0	0	0	1	1	0	0	0	0	0	0	1	0	0	0	0	0	1	1	0	0	0	0	0	0	0	0	0	1	0	1	3	0	3	0	4
	COG0739	NlpD, Membrane proteins related to metalloendopeptidases	M	Cell envelope biogenesis, outer membrane	2	0	2	1	8	3	2	3	2	5	1	1	5	5	0	0	3	1	9	3	2	2	3	0	5	0	6	4	0	3	3	3	4	2	2	2	4	5	1	4	5	3	1	3	5
	COG0740	ClpP, Protease subunit of ATP-dependent Clp proteases	OU	Posttranslational modification, protein turnover, chaperones / Intracellular trafficking and secretion	1	1	1	1	1	2	2	1	1	1	0	1	2	1	2	2	1	1	1	1	3	1	2	1	1	2	1	1	1	2	1	1	1	0	1	1	1	1	3	1	1	1	1	1	1
	COG0741	MltE, Soluble lytic murein transglycosylase and related regulatory proteins (some contain LysM/invasin domains)	M	Cell envelope biogenesis, outer membrane	3	0	2	0	2	1	1	0	1	2	0	1	0	3	1	0	0	1	5	0	0	2	1	0	1	0	1	1	1	2	1	2	2	1	2	2	3	0	1	1	1	2	2	2	6
	COG0742	COG0742, N6-adenine-specific methylase	L	DNA replication, recombination, and repair	1	1	1	1	1	1	1	1	1	1	1	1	1	1	1	1	1	1	1	1	0	1	2	1	1	1	1	1	0	1	1	1	1	1	1	1	1	1	1	1	1	1	1	0	1
	COG0743	Dxr, 1-deoxy-D-xylulose 5-phosphate reductoisomerase	I	Lipid metabolism	1	1	1	0	1	0	0	0	1	1	0	0	1	0	1	1	0	1	2	1	1	1	0	1	1	1	0	0	0	1	1	1	1	0	1	1	0	0	2	0	0	1	1	1	1
	COG0744	MrcB, Membrane carboxypeptidase (penicillin-binding protein)	M	Cell envelope biogenesis, outer membrane	0	0	0	0	1	3	2	0	1	1	1	2	0	3	0	0	1	2	0	1	1	1	0	0	1	0	1	1	0	2	1	1	0	1	0	1	3	0	1	0	0	2	2	1	3
	COG0745	OmpR, Response regulators consisting of a CheY-like receiver domain and a winged-helix DNA-binding domain	TK	Signal transduction mechanisms / Transcription	7	11	8	0	4	3	4	1	3	8	2	8	3	8	5	21	7	8	12	7	5	1	3	10	9	8	10	2	4	9	7	3	3	13	1	2	18	12	5	2	5	12	8	6	19
	COG0746	MobA, Molybdopterin-guanine dinucleotide biosynthesis protein A	H	Coenzyme metabolism	1	1	1	0	0	0	1	0	1	1	0	1	0	1	0	1	1	1	1	1	1	1	1	1	0	1	0	0	1	1	1	1	1	1	0	1	1	0	1	0	1	1	1	0	1
	COG0748	HugZ, Putative heme iron utilization protein	P	Inorganic ion transport and metabolism	0	0	0	0	0	0	0	0	0	0	0	0	0	0	0	0	0	1	0	0	0	0	0	0	0	0	0	0	0	0	0	0	0	0	0	0	0	1	1	0	0	0	0	0	1
	COG0749	PolA, DNA polymerase I - 3'-5' exonuclease and polymerase domains	L	DNA replication, recombination, and repair	1	1	1	1	1	1	1	1	1	1	1	1	1	1	1	1	1	1	2	1	1	2	1	1	1	2	1	1	1	1	1	1	1	1	1	1	1	1	1	1	1	1	1	1	1
	COG0750	COG0750, Predicted membrane-associated Zn-dependent proteases 1	M	Cell envelope biogenesis, outer membrane	1	1	1	1	2	1	1	1	2	1	0	1	2	1	1	1	1	1	2	1	2	1	1	1	1	1	1	1	1	1	1	1	1	0	1	1	1	1	1	1	1	1	1	1	2
	COG0751	GlyS, Glycyl-tRNA synthetase, beta subunit	J	Translation, ribosomal structure and biogenesis	1	0	1	1	0	0	1	1	0	0	1	1	0	1	0	0	0	1	0	0	1	1	0	0	0	0	1	0	1	1	1	1	1	1	1	1	1	0	1	0	0	1	1	1	1
	COG0752	GlyQ, Glycyl-tRNA synthetase, alpha subunit	J	Translation, ribosomal structure and biogenesis	1	0	1	1	0	0	1	1	0	0	1	1	0	0	0	0	0	1	0	0	1	0	0	0	0	0	0	0	1	1	1	0	1	1	1	0	0	0	1	0	0	1	1	1	1
	COG0753	KatE, Catalase	P	Inorganic ion transport and metabolism	0	0	0	0	0	0	1	0	1	0	0	1	0	0	0	0	0	1	0	0	0	0	0	0	0	0	0	1	1	0	0	0	0	0	0	0	1	0	0	0	0	1	1	0	1
	COG0754	Gsp, Glutathionylspermidine synthase	E	Amino acid transport and metabolism	0	0	1	0	0	0	0	0	0	0	0	0	0	0	0	0	0	0	0	0	0	0	0	0	0	0	0	0	1	0	0	0	0	0	0	0	0	0	0	0	0	0	0	0	1
	COG0755	CcmC, ABC-type transport system involved in cytochrome c biogenesis, permease component	O	Posttranslational modification, protein turnover, chaperones	1	1	1	0	1	1	1	1	2	1	1	1	1	1	1	1	1	1	1	1	1	2	1	1	1	1	1	1	0	1	1	2	1	1	1	2	1	1	1	1	1	1	1	1	1
	COG0756	Dut, dUTPase	F	Nucleotide transport and metabolism	0	0	1	1	0	1	1	1	0	0	0	1	0	0	0	0	1	1	2	1	0	1	0	0	1	0	0	0	0	0	0	1	0	1	0	1	0	0	0	1	1	1	1	1	1
	COG0757	AroQ, 3-dehydroquinate dehydratase II	E	Amino acid transport and metabolism	1	2	1	0	1	1	1	1	1	1	0	1	1	1	1	2	1	1	0	1	0	2	0	2	1	1	1	1	1	1	1	1	1	1	0	1	1	0	1	1	1	1	0	0	0
	COG0758	Smf, Predicted Rossmann fold nucleotide-binding protein involved in DNA uptake	LU	DNA replication, recombination, and repair / Intracellular trafficking and secretion	1	1	0	0	1	0	1	2	2	2	0	1	3	2	1	1	2	1	4	2	1	2	1	1	1	1	1	1	1	0	1	4	2	1	0	2	1	2	1	1	1	1	1	1	1
	COG0759	COG0759, Uncharacterized conserved protein	S	Function unknown	0	1	1	0	1	0	1	0	0	0	0	1	0	0	1	1	0	1	1	1	0	1	0	0	0	1	1	0	0	1	1	1	0	0	1	1	0	1	0	0	0	1	0	1	0
	COG0760	SurA, Parvulin-like peptidyl-prolyl isomerase	O	Posttranslational modification, protein turnover, chaperones	5	0	2	0	2	1	0	2	2	2	1	2	5	1	0	0	1	3	2	0	0	2	2	0	0	0	1	1	2	2	2	2	1	3	1	1	1	1	0	0	2	3	2	8	4
	COG0761	lytB, 4-Hydroxy-3-methylbut-2-enyl diphosphate reductase IspH	I	Lipid metabolism	1	1	1	0	1	0	1	0	1	1	1	1	1	0	1	1	1	1	2	1	1	1	0	1	1	1	0	0	1	1	1	2	1	1	1	0	0	0	1	0	0	1	1	1	1
	COG0762	COG0762, Predicted integral membrane protein	S	Function unknown	1	0	1	0	0	0	0	1	0	0	0	0	0	1	0	0	0	0	0	0	3	0	0	1	1	0	1	0	0	0	0	0	1	1	1	0	1	0	3	0	0	1	0	1	0
	COG0763	LpxB, Lipid A disaccharide synthetase	M	Cell envelope biogenesis, outer membrane	1	0	1	0	1	0	1	1	1	1	0	1	0	0	0	0	0	1	1	0	2	1	1	0	0	0	0	1	1	1	1	1	1	1	0	1	0	0	2	1	1	1	1	1	1
	COG0764	FabA, 3-hydroxymyristoyl/3-hydroxydecanoyl-(acyl carrier protein) dehydratases	I	Lipid metabolism	3	0	2	1	0	1	2	1	1	0	2	2	0	0	0	0	0	3	1	1	1	0	1	0	1	0	0	0	2	1	1	0	1	0	1	0	0	1	1	0	1	2	1	2	1
	COG0765	HisM, ABC-type amino acid transport system, permease component	E	Amino acid transport and metabolism	3	1	3	0	2	1	4	0	0	0	2	13	0	2	1	1	1	7	0	1	2	1	0	1	1	1	1	0	3	5	2	2	0	5	1	1	5	3	2	0	0	0	0	2	0
	COG0766	MurA, UDP-N-acetylglucosamine enolpyruvyl transferase	M	Cell envelope biogenesis, outer membrane	1	0	1	1	1	1	1	1	1	1	0	1	1	1	0	0	1	1	1	1	1	1	1	0	1	0	1	1	1	0	1	1	1	1	1	1	1	2	1	1	1	1	1	1	1
	COG0767	Ttg2B, ABC-type transport system involved in resistance to organic solvents, permease component	Q	Secondary metabolites biosynthesis, transport, and catabolism	1	0	1	1	2	2	1	1	2	2	0	1	2	0	0	0	0	2	1	0	1	1	0	0	0	0	0	1	1	1	0	1	0	0	1	1	0	0	1	1	1	0	1	1	1
	COG0768	FtsI, Cell division protein FtsI/penicillin-binding protein 2	M	Cell envelope biogenesis, outer membrane	2	0	1	2	2	2	2	2	2	2	3	2	2	4	0	0	3	2	3	2	3	2	1	0	3	0	2	2	1	2	2	1	2	2	1	0	2	2	2	1	2	2	3	2	7
	COG0769	MurE, UDP-N-acetylmuramyl tripeptide synthase	M	Cell envelope biogenesis, outer membrane	1	0	0	1	1	1	1	1	1	1	1	1	1	1	0	0	1	1	1	2	1	2	1	0	2	0	1	1	0	1	1	1	1	1	0	0	1	1	1	1	1	1	1	1	1
	COG0770	MurF, UDP-N-acetylmuramyl pentapeptide synthase	M	Cell envelope biogenesis, outer membrane	1	0	1	1	1	1	1	1	1	1	1	1	1	1	0	0	1	1	1	1	1	2	1	0	1	0	1	1	1	1	1	2	1	1	0	0	1	1	1	1	1	1	1	1	1
	COG0771	MurD, UDP-N-acetylmuramoylalanine-D-glutamate ligase	M	Cell envelope biogenesis, outer membrane	1	0	1	1	1	1	1	1	1	1	1	1	1	1	0	0	1	1	1	1	1	2	1	0	1	0	1	1	1	1	1	1	1	1	0	1	1	1	1	1	1	1	1	2	1
	COG0772	FtsW, Bacterial cell division membrane protein	D	Cell division and chromosome partitioning	2	0	2	2	2	1	2	2	2	2	2	2	2	2	0	0	2	2	2	2	2	2	1	0	2	0	2	2	2	2	2	1	2	2	1	1	2	2	2	2	2	2	2	2	2
	COG0773	MurC, UDP-N-acetylmuramate-alanine ligase	M	Cell envelope biogenesis, outer membrane	1	0	1	1	1	1	1	2	2	2	2	1	2	1	0	0	1	1	3	1	0	2	1	0	1	0	1	1	1	1	1	1	1	1	0	1	1	1	1	2	2	2	2	2	1
	COG0774	LpxC, UDP-3-O-acyl-N-acetylglucosamine deacetylase	M	Cell envelope biogenesis, outer membrane	0	0	1	0	1	0	1	1	1	1	0	1	0	0	0	0	0	1	1	0	1	1	1	0	0	0	0	1	1	1	1	1	1	1	0	1	0	0	1	1	1	1	1	0	1
	COG0775	Pfs, Nucleoside phosphorylase	F	Nucleotide transport and metabolism	0	1	1	0	0	0	2	0	1	0	0	2	0	0	1	0	0	1	2	0	0	0	0	0	0	0	0	0	1	1	1	1	1	0	0	0	0	2	0	0	0	0	0	1	0
	COG0776	HimA, Bacterial nucleoid DNA-binding protein	L	DNA replication, recombination, and repair	6	8	5	1	7	3	4	2	3	4	4	4	1	2	1	0	0	4	3	1	1	1	2	0	2	1	0	2	11	4	1	1	3	4	3	1	0	1	1	2	2	4	3	5	3
	COG0777	AccD, Acetyl-CoA carboxylase beta subunit	I	Lipid metabolism	0	0	1	1	1	0	1	1	1	1	0	1	1	0	0	0	0	1	0	0	1	2	0	0	0	1	0	1	1	1	1	3	1	1	0	2	0	0	1	1	1	1	1	1	1
	COG0778	NfnB, Nitroreductase	C	Energy production and conversion	3	3	6	0	1	0	3	0	12	2	1	2	1	5	3	7	5	2	4	7	0	1	2	1	6	2	1	0	6	3	2	2	1	1	4	2	3	5	0	1	4	3	3	2	0
	COG0779	COG0779, Uncharacterized protein conserved in bacteria	S	Function unknown	1	0	1	0	1	0	1	1	0	0	0	1	1	0	0	0	1	1	0	1	0	1	0	0	0	0	0	1	1	1	1	2	1	1	1	1	0	1	0	1	1	1	1	1	1
	COG0780	COG0780, Enzyme related to GTP cyclohydrolase I	R	General function prediction only	1	0	0	0	0	0	0	0	0	0	0	0	0	0	0	0	0	1	0	0	1	1	0	1	0	0	0	0	0	0	0	1	1	0	1	1	0	0	1	0	0	0	1	1	1
	COG0781	NusB, Transcription termination factor	K	Transcription	1	1	1	1	1	1	1	1	1	1	1	1	1	1	1	1	0	1	1	1	1	1	0	1	1	1	1	1	0	1	1	1	1	0	1	1	1	1	1	1	1	1	1	1	1
	COG0782	COG0782, Uncharacterized conserved protein, YhbC family	S	Function unknown	1	1	1	1	1	1	1	2	1	1	0	1	1	2	2	1	1	1	0	1	0	0	1	1	2	1	1	1	1	2	2	0	1	1	1	0	1	0	0	1	1	3	1	1	2
	COG0783	Dps, DNA-binding ferritin-like protein (oxidative damage protectant)	P	Inorganic ion transport and metabolism	0	1	0	0	0	0	0	0	0	0	0	0	0	0	0	0	0	1	0	0	1	0	0	0	0	0	0	0	0	0	0	0	0	1	0	0	0	0	1	0	1	1	0	0	0
	COG0784	CheY, FOG: CheY-like receiver	T	Signal transduction mechanisms	1	2	0	0	1	2	0	0	0	0	0	0	1	0	0	4	0	0	0	0	0	3	0	0	0	0	0	0	0	1	0	1	1	0	0	0	0	0	0	0	2	3	3	4	16
	COG0785	CcdA, Cytochrome c biogenesis protein	O	Posttranslational modification, protein turnover, chaperones	1	1	1	0	1	0	1	0	1	1	0	1	0	1	1	0	1	1	0	0	0	0	0	1	1	1	1	0	0	1	2	0	1	0	2	0	1	0	0	0	0	0	2	0	0
	COG0786	GltS, Na+/glutamate symporter	E	Amino acid transport and metabolism	0	0	0	0	0	0	0	0	1	1	0	0	0	0	0	0	0	0	0	0	0	0	0	0	0	0	0	0	0	0	0	0	0	0	0	0	0	0	0	0	0	1	0	0	1
	COG0787	Alr, Alanine racemase	M	Cell envelope biogenesis, outer membrane	1	0	1	1	2	1	1	1	0	1	1	1	1	1	0	0	1	1	0	1	1	1	1	0	0	0	1	1	2	1	1	1	1	0	1	1	1	1	1	1	1	1	1	1	1
	COG0788	PurU, Formyltetrahydrofolate hydrolase	F	Nucleotide transport and metabolism	0	0	0	0	0	0	0	0	0	0	0	0	0	0	0	0	0	0	1	0	0	0	0	0	0	0	0	1	0	0	0	0	0	0	2	0	0	0	0	0	1	1	0	0	1
	COG0789	SoxR, Predicted transcriptional regulators	K	Transcription	2	2	3	0	2	0	2	0	2	2	1	2	3	0	4	2	4	3	1	2	0	0	2	2	1	1	0	1	4	3	4	0	1	1	1	1	1	1	0	1	2	7	4	5	7
	COG0790	COG0790, FOG: TPR repeat, SEL1 subfamily	R	General function prediction only	1	0	5	0	4	0	11	1	5	1	0	0	5	0	0	0	0	3	4	0	0	0	1	0	0	0	0	0	1	3	1	0	4	4	0	1	0	0	0	0	0	0	0	5	3
	COG0791	Spr, Cell wall-associated hydrolases (invasion-associated proteins)	M	Cell envelope biogenesis, outer membrane	0	0	1	0	0	0	1	0	0	0	0	1	1	0	0	0	0	0	0	0	1	0	0	0	0	1	0	0	0	0	0	0	0	0	0	0	0	0	1	1	2	1	0	0	1
	COG0792	COG0792, Predicted endonuclease distantly related to archaeal Holliday junction resolvase	L	DNA replication, recombination, and repair	1	1	0	0	1	0	0	1	1	1	0	0	0	1	1	1	1	1	2	1	1	1	0	1	1	0	0	0	1	0	0	1	1	1	0	1	1	1	1	1	1	0	1	1	1
	COG0793	Prc, Periplasmic protease	M	Cell envelope biogenesis, outer membrane	2	1	2	0	2	9	1	1	1	2	2	1	2	2	1	1	1	3	5	0	2	2	0	1	1	1	2	5	0	1	3	3	2	0	4	1	3	2	2	3	7	2	2	2	10
	COG0794	GutQ, Predicted sugar phosphate isomerase involved in capsule formation	M	Cell envelope biogenesis, outer membrane	1	0	1	0	1	0	2	1	1	1	0	1	0	1	0	0	0	1	0	0	0	0	0	0	0	0	0	1	1	1	0	0	1	1	0	0	0	0	0	0	1	1	1	1	1
	COG0795	COG0795, Predicted permeases	R	General function prediction only	2	0	2	0	2	0	2	2	3	2	0	2	2	0	0	0	0	2	2	0	1	0	2	0	0	0	0	2	1	2	0	2	4	2	0	2	0	2	1	2	2	2	1	2	1
	COG0796	MurI, Glutamate racemase	M	Cell envelope biogenesis, outer membrane	0	0	0	0	0	0	1	0	1	0	0	1	0	0	0	0	0	0	1	0	1	0	0	0	0	0	0	0	0	0	0	0	0	0	1	0	0	0	1	0	1	1	1	0	1
	COG0797	RlpA, Lipoproteins	M	Cell envelope biogenesis, outer membrane	1	0	1	1	0	0	0	1	1	1	1	0	0	0	0	0	0	0	1	0	0	0	1	0	0	0	0	0	1	1	1	0	1	1	1	0	0	1	0	0	0	1	2	2	1
	COG0798	ACR3, Arsenite efflux pump ACR3 and related permeases	P	Inorganic ion transport and metabolism	0	0	2	0	0	0	0	0	1	0	0	1	0	0	0	0	0	0	0	0	0	0	0	0	0	0	0	0	0	1	0	0	0	0	0	0	0	0	0	0	0	1	1	0	1
	COG0799	COG0799, Uncharacterized homolog of plant Iojap protein	S	Function unknown	0	1	1	1	1	1	1	1	1	1	1	0	1	1	1	1	1	1	1	1	1	2	1	1	1	1	1	1	0	1	1	1	1	0	0	1	1	1	1	1	1	1	1	1	1
	COG0800	Eda, 2-keto-3-deoxy-6-phosphogluconate aldolase	G	Carbohydrate transport and metabolism	0	0	2	0	0	0	1	0	0	1	0	2	1	2	0	0	0	0	1	0	1	1	0	0	0	1	1	1	0	0	0	1	0	1	1	1	2	1	1	2	0	0	1	1	1
	COG0801	FolK, 7,8-dihydro-6-hydroxymethylpterin-pyrophosphokinase	H	Coenzyme metabolism	1	1	0	0	0	1	0	1	1	0	0	0	1	1	0	1	0	1	1	1	1	1	0	1	1	1	0	0	1	1	1	1	1	1	2	1	0	1	1	1	0	2	1	1	1
	COG0802	COG0802, Predicted ATPase or kinase	R	General function prediction only	1	1	1	1	1	1	1	1	1	1	1	1	1	1	1	1	1	0	1	1	1	1	1	1	1	1	2	1	1	1	1	1	1	1	1	1	1	1	1	1	1	1	1	1	1
	COG0803	LraI, ABC-type metal ion transport system, periplasmic component/surface adhesin	P	Inorganic ion transport and metabolism	0	2	4	1	0	0	0	0	1	0	0	1	1	2	2	5	2	1	0	1	2	3	0	4	5	1	3	0	2	0	2	3	0	3	3	2	5	3	2	0	1	0	0	1	1
	COG0804	UreC, Urea amidohydrolase (urease) alpha subunit	E	Amino acid transport and metabolism	1	0	2	0	0	0	1	0	2	0	0	0	0	0	0	1	0	0	0	0	1	0	0	1	0	0	1	0	0	2	0	0	1	0	0	0	0	1	1	0	0	1	0	0	0
	COG0805	TatC, Sec-independent protein secretion pathway component TatC	U	Intracellular trafficking and secretion	1	1	1	0	1	1	1	1	1	1	1	1	1	1	1	1	1	1	1	1	1	1	1	1	1	1	1	1	1	1	1	1	2	1	1	1	1	1	1	1	1	1	1	1	2
	COG0806	RimM, RimM protein, required for 16S rRNA processing	J	Translation, ribosomal structure and biogenesis	1	1	1	0	1	1	1	1	1	1	1	1	1	1	1	1	1	1	1	1	0	1	1	1	1	0	1	1	1	1	1	0	1	1	0	0	1	1	1	1	1	1	1	1	1
	COG0807	RibA, GTP cyclohydrolase II	H	Coenzyme metabolism	0	0	2	0	0	0	1	1	1	0	0	1	1	0	1	0	2	0	1	1	0	0	0	0	0	0	0	0	1	0	0	0	0	1	0	0	1	1	0	0	0	0	1	0	1
	COG0809	QueA, S-adenosylmethionine:tRNA-ribosyltransferase-isomerase (queuine synthetase)	J	Translation, ribosomal structure and biogenesis	1	1	1	0	1	1	1	1	1	1	0	1	1	1	0	1	1	1	1	1	1	1	1	1	0	0	1	1	1	1	1	1	1	1	1	1	1	1	1	1	1	1	1	1	1
	COG0810	TonB, Periplasmic protein TonB, links inner and outer membranes	M	Cell envelope biogenesis, outer membrane	2	0	0	0	4	2	0	1	4	5	3	0	7	0	0	0	0	0	8	0	1	1	3	0	0	0	0	1	0	0	0	4	2	0	1	5	0	1	2	2	0	3	3	5	6
	COG0811	TolQ, Biopolymer transport proteins	U	Intracellular trafficking and secretion	3	0	1	1	3	2	1	2	6	3	2	1	1	0	0	0	0	1	4	0	1	2	5	0	0	0	0	1	1	1	1	2	2	1	1	1	0	1	1	1	2	3	2	4	2
	COG0812	MurB, UDP-N-acetylmuramate dehydrogenase	M	Cell envelope biogenesis, outer membrane	1	0	1	1	1	1	1	1	1	2	0	1	1	1	0	0	1	1	1	1	1	2	1	0	1	0	1	1	1	1	1	2	1	1	0	1	1	1	1	1	1	1	1	1	1
	COG0813	DeoD, Purine-nucleoside phosphorylase	F	Nucleotide transport and metabolism	0	0	0	0	0	0	0	1	0	0	0	0	0	0	0	0	0	0	0	0	0	0	0	0	0	0	0	0	0	0	1	0	0	0	0	0	0	0	0	0	0	0	0	0	0
	COG0814	SdaC, Amino acid permeases	E	Amino acid transport and metabolism	0	0	0	2	0	0	0	0	0	0	0	0	0	0	0	0	0	0	0	0	0	0	0	0	0	0	0	0	0	0	0	0	0	0	0	0	0	0	0	0	0	0	0	0	0
	COG0815	Lnt, Apolipoprotein N-acyltransferase	M	Cell envelope biogenesis, outer membrane	1	0	1	1	1	0	1	1	1	1	0	1	0	0	0	0	1	1	1	1	1	1	1	0	0	0	0	0	1	1	1	1	1	1	1	1	0	2	1	1	0	1	1	1	1
	COG0816	COG0816, Predicted endonuclease involved in recombination (possible Holliday junction resolvase in Mycoplasmas and B. subtilis)	L	DNA replication, recombination, and repair	1	1	1	1	0	0	1	1	0	1	0	1	1	1	1	1	1	1	2	1	1	1	1	1	1	1	1	1	1	1	1	1	0	1	1	1	1	1	1	1	1	1	1	0	1
	COG0817	RuvC, Holliday junction resolvasome, endonuclease subunit	L	DNA replication, recombination, and repair	1	1	1	1	1	3	2	0	1	1	0	1	1	1	1	1	1	1	1	1	1	2	1	2	1	1	1	1	1	1	1	1	0	1	0	1	1	1	1	1	1	1	1	1	1
	COG0818	DgkA, Diacylglycerol kinase	M	Cell envelope biogenesis, outer membrane	0	1	0	0	0	0	0	0	0	0	0	0	0	1	0	0	0	0	0	0	0	0	0	0	0	0	1	0	0	0	1	0	0	1	0	0	1	0	1	0	1	0	0	0	0
	COG0819	TenA, Putative transcription activator	K	Transcription	1	3	1	0	0	0	0	0	2	0	1	0	0	0	1	3	0	1	0	0	0	1	0	2	1	1	0	0	0	0	0	1	1	1	0	1	0	0	0	0	1	0	0	1	0
	COG0820	COG0820, Predicted Fe-S-cluster redox enzyme	R	General function prediction only	1	0	1	0	1	1	1	1	1	1	1	1	1	1	0	0	1	1	0	0	1	0	1	0	1	2	1	1	1	1	0	0	1	1	0	0	1	1	1	1	1	1	1	1	1
	COG0821	gcpE, 1-hydroxy-2-methyl-2-(e)-butenyl 4-diphosphate synthase	I	Lipid metabolism	1	1	1	0	0	0	1	0	1	1	1	1	1	0	1	1	1	1	2	1	1	1	0	1	1	1	0	0	2	1	1	1	1	1	1	1	0	0	1	0	0	1	1	1	1
	COG0822	IscU, NifU homolog involved in Fe-S cluster formation	C	Energy production and conversion	2	2	2	1	1	0	1	1	2	1	1	1	0	1	1	2	1	0	1	1	0	2	0	2	2	1	1	0	2	1	1	2	1	1	1	2	1	1	0	0	0	0	1	1	2
	COG0824	FcbC, Predicted thioesterase	R	General function prediction only	2	1	5	0	0	0	3	1	2	1	2	1	0	3	0	1	1	5	6	0	1	1	0	1	0	0	1	1	2	5	2	1	1	4	1	1	1	1	1	2	3	7	2	0	2
	COG0825	AccA, Acetyl-CoA carboxylase alpha subunit	I	Lipid metabolism	0	1	1	1	1	0	1	1	1	1	1	1	1	0	0	1	0	1	0	0	1	1	1	1	0	0	0	1	1	1	1	1	1	2	0	2	0	0	0	1	1	1	1	1	1
	COG0826	COG0826, Collagenase and related proteases	O	Posttranslational modification, protein turnover, chaperones	0	0	0	0	0	0	0	1	0	0	0	0	0	0	0	0	0	0	0	0	0	0	0	0	0	0	0	0	0	0	0	0	0	0	0	0	0	0	0	0	0	0	0	1	1
	COG0827	COG0827, Adenine-specific DNA methylase	L	DNA replication, recombination, and repair	0	0	0	0	0	0	0	0	0	0	0	0	0	0	0	0	0	0	1	1	0	0	0	0	0	0	0	0	0	0	0	0	0	0	0	0	0	0	0	0	0	0	0	0	0
	COG0828	RpsU, Ribosomal protein S21	J	Translation, ribosomal structure and biogenesis	1	0	0	0	0	1	1	1	1	0	1	0	0	0	0	0	0	0	1	0	1	1	1	0	0	0	0	0	0	0	0	1	0	1	0	1	0	0	1	0	0	1	0	0	1
	COG0829	UreH, Urease accessory protein UreH	O	Posttranslational modification, protein turnover, chaperones	1	0	2	0	0	0	1	0	2	0	0	0	0	0	0	1	0	0	0	0	1	0	0	1	0	0	0	0	0	1	0	0	1	0	0	0	0	1	1	0	0	1	0	0	0
	COG0830	UreF, Urease accessory protein UreF	O	Posttranslational modification, protein turnover, chaperones	1	0	2	0	0	0	1	0	2	0	0	0	0	0	0	1	0	0	0	0	1	0	0	1	0	0	1	0	0	1	0	0	1	0	0	0	0	1	1	0	0	1	0	0	0
	COG0831	UreA, Urea amidohydrolase (urease) gamma subunit	E	Amino acid transport and metabolism	1	0	1	0	0	0	1	0	1	0	0	0	0	0	0	1	0	0	0	0	1	0	0	1	0	0	1	0	0	0	0	0	1	0	0	0	0	1	1	0	0	1	0	0	0
	COG0832	UreB, Urea amidohydrolase (urease) beta subunit	E	Amino acid transport and metabolism	1	0	2	0	0	0	1	0	2	0	0	0	0	0	0	1	0	0	0	0	1	0	0	1	0	0	1	0	0	1	0	0	1	0	0	0	0	1	1	0	0	1	0	0	0
	COG0834	HisJ, ABC-type amino acid transport/signal transduction systems, periplasmic component/domain	ET	Amino acid transport and metabolism / Signal transduction mechanisms	6	3	3	1	1	1	3	0	5	0	1	11	0	4	1	5	4	6	0	2	1	1	0	5	2	2	2	0	3	4	2	3	0	7	3	2	5	5	1	0	0	0	0	1	0
	COG0835	CheW, Chemotaxis signal transduction protein	NT	Cell motility and secretion / Signal transduction mechanisms	0	0	0	0	0	0	0	0	0	0	0	0	0	0	0	0	0	0	0	0	0	0	0	0	0	0	0	0	0	0	0	0	0	0	0	0	0	0	0	0	0	1	1	0	1
	COG0836	{ManC}, Mannose-1-phosphate guanylyltransferase	M	Cell envelope biogenesis, outer membrane	1	1	1	0	1	0	1	0	0	1	0	1	2	1	0	0	1	0	1	0	1	0	0	0	0	0	1	1	0	0	1	0	0	0	0	0	1	1	1	0	0	1	1	1	1
	COG0837	Glk, Glucokinase	G	Carbohydrate transport and metabolism	0	0	0	0	0	0	0	0	1	0	0	1	0	0	0	0	0	0	0	0	0	0	0	0	0	0	0	0	1	1	0	0	1	0	0	0	0	0	0	0	0	0	1	0	0
	COG0838	NuoA, NADH:ubiquinone oxidoreductase subunit 3 (chain A)	C	Energy production and conversion	2	2	1	0	1	0	1	0	2	1	1	1	1	2	2	2	2	1	0	2	1	2	1	2	2	1	2	0	1	1	0	1	2	0	1	2	2	0	1	0	0	0	2	2	2
	COG0839	NuoJ, NADH:ubiquinone oxidoreductase subunit 6 (chain J)	C	Energy production and conversion	2	1	1	0	1	0	1	0	2	1	1	1	1	2	1	2	1	1	0	2	1	2	1	1	2	1	2	0	1	1	0	2	2	0	1	2	2	0	1	0	0	0	2	2	2
	COG0840	Tar, Methyl-accepting chemotaxis protein	NT	Cell motility and secretion / Signal transduction mechanisms	0	0	0	0	0	0	0	0	0	0	0	0	0	0	0	0	0	0	0	0	0	0	0	0	0	0	0	0	0	0	0	0	0	0	0	0	0	0	0	0	0	1	2	0	4
	COG0841	AcrB, Cation/multidrug efflux pump	V	Defense mechanisms	3	1	5	2	7	1	1	2	3	7	6	2	5	0	1	3	0	3	14	0	0	1	5	1	0	0	3	1	3	1	1	2	4	3	2	2	0	3	0	2	3	5	9	3	17
	COG0842	COG0842, ABC-type multidrug transport system, permease component	V	Defense mechanisms	1	2	2	0	0	1	0	1	2	1	0	1	0	2	1	1	6	1	0	0	0	1	0	1	3	4	2	0	0	0	3	1	2	0	0	1	3	2	0	0	0	3	2	0	6
	COG0843	CyoB, Heme/copper-type cytochrome/quinol oxidases, subunit 1	C	Energy production and conversion	1	1	1	0	2	1	1	0	1	2	1	1	2	1	1	1	1	1	2	2	1	1	1	1	1	1	1	1	1	1	1	1	0	1	1	1	1	1	1	1	1	2	1	0	4
	COG0845	AcrA, Membrane-fusion protein	M	Cell envelope biogenesis, outer membrane	4	2	5	2	9	0	1	1	5	6	9	1	7	1	2	0	0	2	14	0	1	3	9	1	0	1	2	2	2	1	0	4	4	2	4	4	7	3	1	2	5	9	14	6	18
	COG0846	SIR2, NAD-dependent protein deacetylases, SIR2 family	K	Transcription	2	0	0	0	1	0	0	0	1	1	1	1	0	0	0	1	0	1	1	1	1	0	2	0	1	1	1	0	0	1	0	0	1	1	3	0	1	1	2	0	1	1	1	1	1
	COG0847	DnaQ, DNA polymerase III, epsilon subunit and related 3'-5' exonucleases	L	DNA replication, recombination, and repair	1	0	4	1	2	1	7	2	3	3	0	1	0	2	0	0	1	0	0	0	1	0	3	3	2	1	4	2	0	2	0	0	1	1	1	0	1	1	1	1	2	3	0	0	0
	COG0848	ExbD, Biopolymer transport protein	U	Intracellular trafficking and secretion	3	0	1	1	3	1	1	1	6	1	3	1	1	0	0	0	0	1	3	0	2	3	4	0	0	0	0	0	1	1	1	4	2	1	1	2	0	1	2	1	1	3	3	5	3
	COG0849	ftsA, Cell division ATPase FtsA	D	Cell division and chromosome partitioning	1	1	1	1	1	1	1	1	1	1	1	1	1	1	1	1	0	1	1	0	0	2	0	1	1	1	1	1	1	1	1	1	1	1	0	1	1	1	0	1	1	1	1	1	1
	COG0850	MinC, Septum formation inhibitor	D	Cell division and chromosome partitioning	0	0	0	0	0	0	0	1	1	0	0	0	0	1	0	1	0	0	0	0	1	1	0	1	0	0	0	0	0	0	1	1	0	0	0	1	1	0	1	0	0	1	0	0	0
	COG0851	MinE, Septum formation topological specificity factor	D	Cell division and chromosome partitioning	0	0	0	0	0	0	0	1	0	0	0	0	0	1	0	0	0	0	0	0	1	1	0	1	0	0	0	0	0	0	1	1	0	0	0	1	0	0	1	0	0	1	0	0	0
	COG0852	NuoC, NADH:ubiquinone oxidoreductase 27 kD subunit	C	Energy production and conversion	2	2	1	0	1	0	1	0	2	1	1	1	1	1	2	2	2	1	0	2	1	2	0	2	2	1	0	0	1	1	0	2	1	0	1	2	0	0	1	0	0	0	2	2	2
	COG0853	PanD, Aspartate 1-decarboxylase	H	Coenzyme metabolism	0	0	0	0	0	0	0	1	0	0	0	0	0	0	0	1	0	0	0	0	0	0	0	2	0	0	0	1	0	0	0	0	1	0	1	0	0	0	0	1	1	1	0	1	0
	COG0854	PdxJ, Pyridoxal phosphate biosynthesis protein	H	Coenzyme metabolism	1	0	1	0	1	1	1	0	1	1	0	1	1	0	0	0	0	1	2	0	1	1	0	0	0	0	0	1	1	0	0	2	1	1	1	1	0	0	1	1	1	1	0	1	0
	COG0855	Ppk, Polyphosphate kinase	P	Inorganic ion transport and metabolism	1	0	1	0	1	0	1	1	1	1	1	1	1	1	0	0	1	1	1	1	1	0	1	0	0	0	1	1	1	1	1	0	1	1	1	0	1	0	1	1	0	1	1	0	1
	COG0857	Pta, BioD-like N-terminal domain of phosphotransacetylase	R	General function prediction only	0	1	0	0	0	0	0	0	0	0	0	0	0	0	1	1	0	0	0	0	1	0	0	1	0	1	0	0	0	0	0	0	0	0	0	0	0	1	1	0	0	0	0	0	0
	COG0858	RbfA, Ribosome-binding factor A	J	Translation, ribosomal structure and biogenesis	1	1	1	1	1	1	1	1	0	1	1	1	1	1	0	1	1	1	0	1	1	1	0	1	1	1	1	1	1	1	0	2	1	1	1	1	1	1	1	1	1	1	1	1	1
	COG0859	RfaF, ADP-heptose:LPS heptosyltransferase	M	Cell envelope biogenesis, outer membrane	3	0	1	0	2	0	0	2	3	2	0	0	0	2	0	0	0	0	0	0	1	7	0	0	0	0	0	2	0	2	0	12	0	0	0	6	0	0	1	0	1	3	3	4	5
	COG0860	AmiC, N-acetylmuramoyl-L-alanine amidase	M	Cell envelope biogenesis, outer membrane	2	0	0	1	0	4	0	1	1	1	1	0	1	1	0	0	1	1	4	1	0	3	1	0	1	0	0	1	0	1	3	4	1	1	1	2	1	1	0	1	1	1	2	1	1
	COG0861	TerC, Membrane protein TerC, possibly involved in tellurium resistance	P	Inorganic ion transport and metabolism	0	0	0	0	1	0	2	1	1	1	0	2	1	0	0	0	0	1	2	0	0	0	0	0	0	1	0	1	0	1	1	0	0	0	0	0	1	0	0	1	1	0	1	1	2
	COG0864	NikR, Predicted transcriptional regulators containing the CopG/Arc/MetJ DNA-binding domain and a metal-binding domain	K	Transcription	1	2	0	0	0	0	0	0	0	0	1	0	0	0	0	0	0	0	0	0	0	0	0	2	0	0	1	0	0	0	0	0	1	0	0	0	0	1	0	0	0	0	0	0	1
	COG1001	AdeC, Adenine deaminase	F	Nucleotide transport and metabolism	1	0	0	0	0	0	1	0	0	0	0	1	0	1	0	0	0	0	0	2	0	0	0	0	0	0	2	0	0	0	2	0	0	1	0	0	1	1	0	0	1	0	0	0	0
	COG1002	COG1002, Type II restriction enzyme, methylase subunits	V	Defense mechanisms	0	0	0	0	0	0	0	0	1	1	2	1	1	1	0	2	0	0	4	0	2	0	1	0	2	2	1	0	0	2	0	0	1	0	3	1	1	0	1	0	0	0	0	0	0
	COG1003	GcvP, Glycine cleavage system protein P (pyridoxal-binding), C-terminal domain	E	Amino acid transport and metabolism	1	1	2	0	1	1	0	1	1	1	0	1	1	1	1	1	1	1	1	1	1	1	0	1	1	1	1	1	1	1	1	1	1	1	1	1	1	1	1	1	1	1	1	2	1
	COG1004	Ugd, Predicted UDP-glucose 6-dehydrogenase	M	Cell envelope biogenesis, outer membrane	1	0	1	0	1	0	0	0	1	0	0	1	1	1	0	2	0	1	2	0	2	1	0	1	0	0	1	1	1	1	2	1	1	1	1	1	0	0	1	1	1	3	1	1	4
	COG1005	NuoH, NADH:ubiquinone oxidoreductase subunit 1 (chain H)	C	Energy production and conversion	2	2	1	0	1	0	1	0	2	1	1	1	1	2	2	2	2	1	0	2	1	2	1	2	2	1	2	0	1	1	0	2	1	0	1	2	2	0	1	0	0	0	2	2	2
	COG1006	MnhC, Multisubunit Na+/H+ antiporter, MnhC subunit	P	Inorganic ion transport and metabolism	1	0	1	0	1	0	0	0	1	1	0	0	0	1	1	0	0	1	0	0	0	0	0	0	0	0	1	0	0	1	1	0	1	1	0	0	1	0	0	0	0	1	0	1	0
	COG1007	NuoN, NADH:ubiquinone oxidoreductase subunit 2 (chain N)	C	Energy production and conversion	2	2	1	0	1	0	1	0	2	1	1	1	1	2	2	2	2	1	0	2	1	2	1	2	2	1	3	0	0	1	0	2	2	0	1	2	2	0	1	0	0	0	2	2	2
	COG1008	NuoM, NADH:ubiquinone oxidoreductase subunit 4 (chain M)	C	Energy production and conversion	2	2	1	0	1	0	1	0	2	1	1	1	1	3	2	2	2	1	0	2	4	2	1	2	2	1	2	0	0	1	0	2	4	0	2	2	2	0	4	0	0	0	3	3	3
	COG1009	NuoL, NADH:ubiquinone oxidoreductase subunit 5 (chain L)/Multisubunit Na+/H+ antiporter, MnhA subunit	CP	Energy production and conversion / Inorganic ion transport and metabolism	3	2	1	0	1	0	1	0	3	1	1	1	1	3	2	2	2	1	1	2	2	2	1	2	2	1	3	0	0	1	1	2	3	0	1	2	3	0	2	0	0	1	2	4	2
	COG1010	CobJ, Precorrin-3B methylase	H	Coenzyme metabolism	0	1	1	0	0	0	1	0	0	0	0	1	0	0	0	1	0	1	0	0	1	0	0	1	0	0	0	0	0	1	0	0	0	1	0	0	0	0	1	0	0	0	0	0	0
	COG1011	COG1011, Predicted hydrolase (HAD superfamily)	R	General function prediction only	3	7	6	0	2	0	3	1	4	2	2	2	0	1	3	7	2	6	6	4	0	7	5	6	8	6	4	1	3	3	0	9	1	3	1	8	4	6	0	2	4	3	3	2	4
	COG1012	PutA, NAD-dependent aldehyde dehydrogenases	C	Energy production and conversion	1	0	2	0	6	1	8	0	2	6	4	16	5	7	2	2	7	9	9	7	2	3	0	4	0	2	3	4	3	9	5	4	6	6	3	3	4	3	1	4	6	7	7	2	12
	COG1013	PorB, Pyruvate:ferredoxin oxidoreductase and related 2-oxoacid:ferredoxin oxidoreductases, beta subunit	C	Energy production and conversion	2	1	1	0	1	1	0	0	1	1	1	0	1	1	2	2	1	1	2	2	0	2	1	4	1	1	2	0	0	1	1	2	2	1	0	2	3	1	0	0	0	0	1	2	3
	COG1014	PorG, Pyruvate:ferredoxin oxidoreductase and related 2-oxoacid:ferredoxin oxidoreductases, gamma subunit	C	Energy production and conversion	0	0	0	0	0	0	0	0	0	0	0	1	0	0	0	0	0	1	0	1	0	0	0	0	0	0	0	0	0	0	0	0	2	1	0	0	0	0	0	0	0	0	0	3	1
	COG1015	DeoB, Phosphopentomutase	G	Carbohydrate transport and metabolism	0	0	0	0	0	0	0	1	0	0	0	0	0	0	0	0	1	0	0	0	0	0	0	0	0	0	0	0	0	0	1	0	0	0	0	0	0	0	0	0	0	0	0	0	1
	COG1017	Hmp, Hemoglobin-like flavoprotein	C	Energy production and conversion	0	0	0	0	0	0	0	0	0	0	0	0	0	0	0	1	0	0	0	0	0	0	0	0	0	0	0	0	0	0	0	0	0	1	0	0	0	0	0	0	0	2	0	0	0
	COG1018	Hmp, Flavodoxin reductases (ferredoxin-NADPH reductases) family 1	C	Energy production and conversion	1	1	1	0	0	1	1	1	1	0	0	5	0	0	1	2	2	3	0	0	0	1	0	1	0	2	0	0	1	1	0	1	0	1	0	1	0	1	0	1	1	3	1	0	1
	COG1020	EntF, Non-ribosomal peptide synthetase modules and related proteins	Q	Secondary metabolites biosynthesis, transport, and catabolism	0	0	0	0	0	0	0	0	0	0	0	0	0	0	0	0	0	0	0	0	0	0	0	0	0	0	0	0	0	0	0	0	0	0	0	0	0	0	0	0	0	3	3	0	0
	COG1021	EntE, Peptide arylation enzymes	Q	Secondary metabolites biosynthesis, transport, and catabolism	0	0	0	0	0	0	0	0	0	0	0	0	0	0	0	0	0	0	0	0	0	0	0	0	0	0	0	0	0	0	0	0	0	1	0	0	0	0	0	0	0	0	0	0	0
	COG1022	FAA1, Long-chain acyl-CoA synthetases (AMP-forming)	I	Lipid metabolism	1	1	2	0	2	0	1	0	1	2	2	1	1	1	1	0	2	2	4	0	1	1	0	0	0	0	0	1	4	1	0	1	0	4	1	1	1	2	1	1	1	1	1	0	2
	COG1023	Gnd, Predicted 6-phosphogluconate dehydrogenase	G	Carbohydrate transport and metabolism	0	1	0	0	0	0	0	0	1	0	0	0	0	0	1	1	0	0	0	0	0	0	0	1	0	1	0	0	0	0	0	0	1	0	0	0	0	0	0	0	0	0	1	1	1
	COG1025	Ptr, Secreted/periplasmic Zn-dependent peptidases, insulinase-like	O	Posttranslational modification, protein turnover, chaperones	0	0	0	0	0	0	0	1	0	0	0	0	0	0	0	0	0	0	0	0	0	0	0	0	0	0	0	0	0	0	0	0	0	0	0	0	0	0	0	0	0	0	0	1	0
	COG1026	COG1026, Predicted Zn-dependent peptidases, insulinase-like	R	General function prediction only	0	0	0	0	0	0	0	0	0	0	0	0	0	0	0	0	0	0	0	0	0	1	0	0	0	0	1	0	0	0	0	1	0	0	0	2	0	1	0	0	0	0	0	1	0
	COG1027	AspA, Aspartate ammonia-lyase	E	Amino acid transport and metabolism	0	0	0	0	0	0	0	0	0	0	0	0	0	1	0	0	0	0	0	0	0	0	0	0	0	0	0	0	0	0	0	0	0	0	0	0	0	0	0	0	0	0	1	0	0
	COG1029	FwdB, Formylmethanofuran dehydrogenase subunit B	C	Energy production and conversion	0	0	0	0	0	0	0	0	0	0	0	0	0	0	0	0	0	0	0	0	0	0	0	0	0	0	0	0	0	0	0	0	0	0	0	0	0	0	0	0	0	0	0	0	0
	COG1030	NfeD, Membrane-bound serine protease (ClpP class)	O	Posttranslational modification, protein turnover, chaperones	1	2	0	0	1	0	0	0	1	1	0	0	2	0	1	1	1	0	1	1	0	2	1	1	2	1	0	0	0	1	1	2	1	0	1	3	1	0	0	0	0	0	1	1	1
	COG1031	COG1031, Uncharacterized Fe-S oxidoreductase	C	Energy production and conversion	0	0	0	0	0	0	0	0	0	0	0	0	0	0	0	0	0	0	0	0	0	0	0	0	0	0	1	0	0	0	0	0	0	0	0	0	1	0	0	0	0	0	0	0	0
	COG1032	COG1032, Fe-S oxidoreductase	C	Energy production and conversion	2	1	0	0	0	0	2	0	4	1	2	0	0	1	0	3	1	0	0	1	1	3	0	2	4	0	3	0	0	0	0	4	8	0	1	3	7	1	2	0	0	0	2	10	14
	COG1033	COG1033, Predicted exporters of the RND superfamily	R	General function prediction only	5	1	3	0	0	0	2	0	9	0	0	1	0	0	2	0	2	3	2	1	0	0	0	2	1	2	0	0	2	5	0	0	5	7	2	0	0	2	0	0	1	4	0	1	0
	COG1034	NuoG, NADH dehydrogenase/NADH:ubiquinone oxidoreductase 75 kD subunit (chain G)	C	Energy production and conversion	0	0	1	1	1	0	1	0	1	1	0	1	1	1	0	0	1	2	0	1	0	1	1	0	0	0	0	0	1	1	0	1	0	0	2	1	2	0	0	0	0	0	1	1	2
	COG1035	FrhB, Coenzyme F420-reducing hydrogenase, beta subunit	C	Energy production and conversion	1	0	0	0	0	0	0	0	0	0	0	0	0	0	0	0	0	0	0	2	0	0	0	0	0	0	0	0	0	1	0	0	0	0	0	0	0	0	0	0	0	0	0	0	0
	COG1038	PycA, Pyruvate carboxylase	C	Energy production and conversion	1	0	1	0	0	0	0	0	1	0	0	1	0	0	0	0	1	0	1	0	0	0	3	0	0	0	0	0	0	0	0	0	1	1	0	0	0	0	0	0	1	0	0	0	1
	COG1039	RnhC, Ribonuclease HIII	L	DNA replication, recombination, and repair	0	0	0	0	0	0	0	0	1	0	0	0	0	0	0	0	0	0	0	0	0	1	0	0	0	0	0	0	0	0	0	1	0	0	0	1	0	0	0	0	0	0	0	0	0
	COG1040	ComFC, Predicted amidophosphoribosyltransferases	R	General function prediction only	1	1	0	0	1	0	0	1	1	1	1	1	0	1	1	1	0	1	0	1	1	1	0	1	1	1	0	0	1	0	0	1	1	1	0	1	1	1	1	0	1	1	1	1	1
	COG1041	COG1041, Predicted DNA modification methylase	L	DNA replication, recombination, and repair	0	0	0	0	0	0	0	0	0	0	0	0	0	1	1	0	0	0	0	0	0	2	0	0	0	1	0	0	0	0	1	3	0	0	0	2	1	0	0	0	0	0	0	0	0
	COG1042	COG1042, Acyl-CoA synthetase (NDP forming)	C	Energy production and conversion	2	0	3	0	1	0	0	0	2	1	0	1	0	0	0	1	2	2	0	5	0	0	1	1	4	0	0	0	1	8	0	0	0	3	0	0	0	0	0	0	0	0	0	0	2
	COG1043	LpxA, Acyl-[acyl carrier protein]--UDP-N-acetylglucosamine O-acyltransferase	M	Cell wall/membrane/envelope biogenesis	1	0	1	0	1	0	1	1	2	1	0	1	0	0	0	0	0	1	0	0	1	1	0	0	0	0	0	1	1	1	1	1	1	1	0	1	0	0	1	1	1	1	1	1	2
	COG1044	LpxD, UDP-3-O-[3-hydroxymyristoyl] glucosamine N-acyltransferase	M	Cell wall/membrane/envelope biogenesis	1	0	1	0	3	0	1	1	1	1	0	1	1	1	0	0	0	1	1	0	1	1	1	0	0	0	0	1	0	1	1	1	1	0	0	1	0	0	1	2	2	1	2	2	2
	COG1045	CysE, Serine acetyltransferase	E	Amino acid transport and metabolism	1	0	0	0	0	0	1	0	1	0	0	1	0	0	0	0	0	1	1	0	1	1	1	0	1	0	0	0	1	1	0	1	1	1	0	1	0	1	1	0	2	1	1	1	1
	COG1047	SlpA, FKBP-type peptidyl-prolyl cis-trans isomerases 2	O	Posttranslational modification, protein turnover, chaperones	0	0	0	0	0	0	0	1	3	0	0	0	0	0	1	1	0	0	0	0	0	0	0	1	0	0	0	0	0	0	0	0	0	0	0	0	0	0	0	0	1	3	0	2	0
	COG1048	AcnA, Aconitase A	C	Energy production and conversion	2	1	1	0	1	1	1	0	1	1	0	1	1	1	1	1	1	1	1	1	0	1	1	1	1	1	1	1	0	1	1	2	1	1	2	1	1	1	0	1	1	2	1	1	1
	COG1049	AcnB, Aconitase B	C	Energy production and conversion	0	0	0	0	0	0	0	1	0	0	0	0	0	0	0	0	0	0	0	0	1	0	0	0	0	0	0	0	0	0	0	0	0	0	0	0	0	0	1	0	1	1	0	0	0
	COG1051	COG1051, ADP-ribose pyrophosphatase	F	Nucleotide transport and metabolism	3	5	2	0	0	0	1	2	2	0	0	2	1	5	4	7	1	2	1	3	0	3	4	6	3	5	7	1	1	1	7	7	2	2	1	3	8	4	0	0	0	3	2	2	3
	COG1052	LdhA, Lactate dehydrogenase and related dehydrogenases	CHR	Energy production and conversion / Coenzyme metabolism / General function prediction only	8	2	5	0	1	0	3	0	3	1	1	2	1	2	2	1	3	1	2	0	0	3	1	3	3	4	4	0	4	2	3	5	0	3	0	2	7	2	0	0	0	1	0	1	3
	COG1053	SdhA, Succinate dehydrogenase/fumarate reductase, flavoprotein subunit	C	Energy production and conversion	5	2	4	0	1	1	1	1	4	1	0	2	1	1	4	3	1	4	3	3	0	1	1	4	1	2	1	1	5	3	1	1	1	8	2	1	1	1	0	1	2	1	1	2	1
	COG1054	COG1054, Predicted sulfurtransferase	R	General function prediction only	0	0	0	1	0	1	0	0	0	0	0	0	0	1	0	0	0	0	0	0	0	0	1	0	0	0	0	1	0	0	0	0	0	0	1	0	0	0	0	1	1	1	0	0	0
	COG1055	ArsB, Na+/H+ antiporter NhaD and related arsenite permeases	P	Inorganic ion transport and metabolism	0	1	0	1	0	0	0	1	0	0	0	0	1	0	0	0	0	0	0	0	0	1	0	0	0	0	0	1	1	0	0	1	1	0	0	1	0	0	0	1	1	1	1	1	1
	COG1056	NadR, Nicotinamide mononucleotide adenylyltransferase	H	Coenzyme metabolism	0	0	0	0	0	0	0	0	1	0	0	0	0	0	0	0	0	0	0	0	0	0	0	0	0	0	0	0	0	0	0	0	0	0	2	0	0	0	0	0	0	0	0	0	0
	COG1057	NadD, Nicotinic acid mononucleotide adenylyltransferase	H	Coenzyme metabolism	1	2	0	0	1	1	1	1	2	1	1	1	1	1	1	1	1	0	1	2	1	3	1	2	1	1	1	1	0	0	0	2	1	0	0	2	1	1	1	1	1	1	1	1	2
	COG1058	CinA, Predicted nucleotide-utilizing enzyme related to molybdopterin-biosynthesis enzyme MoeA	R	General function prediction only	1	1	2	0	0	1	1	0	2	0	0	1	0	1	1	1	1	1	1	1	1	1	1	1	1	1	1	1	1	1	1	1	0	2	1	1	1	1	1	1	1	0	0	1	1
	COG1059	COG1059, Thermostable 8-oxoguanine DNA glycosylase	L	DNA replication, recombination, and repair	0	0	0	0	0	0	0	0	0	0	0	0	0	0	0	0	0	0	0	0	0	0	0	0	0	0	0	0	0	0	0	0	0	0	2	0	0	0	0	0	0	0	0	0	0
	COG1060	ThiH, Thiamine biosynthesis enzyme ThiH and related uncharacterized enzymes	HR	Coenzyme metabolism / General function prediction only	4	0	1	0	0	2	0	0	2	0	0	0	0	0	2	2	2	0	2	1	0	2	1	2	0	2	0	0	1	0	2	2	0	1	4	2	0	0	0	0	1	0	2	2	2
	COG1061	SSL2, DNA or RNA helicases of superfamily II	KL	Transcription / DNA replication, recombination, and repair	1	4	0	0	1	1	1	0	3	5	2	2	4	0	0	2	2	0	3	2	2	2	2	3	0	1	3	1	1	3	2	8	1	0	0	7	0	2	3	0	1	0	1	0	1
	COG1062	AdhC, Zn-dependent alcohol dehydrogenases, class III	C	Energy production and conversion	2	1	3	0	0	0	2	0	5	0	0	2	2	1	4	3	2	2	2	9	0	1	4	3	4	6	4	0	4	3	1	2	0	1	0	1	2	4	0	0	0	1	0	0	0
	COG1064	AdhP, Zn-dependent alcohol dehydrogenases	R	General function prediction only	7	1	2	0	1	0	0	0	2	0	0	2	0	1	1	2	3	1	0	4	0	1	0	3	2	1	0	0	1	2	0	2	1	1	2	2	1	2	0	0	1	0	4	1	4
	COG1066	Sms, Predicted ATP-dependent serine protease	O	Posttranslational modification, protein turnover, chaperones	0	1	0	0	0	0	0	1	0	0	1	1	1	1	1	0	0	1	0	0	1	1	1	1	0	0	0	1	1	0	1	1	1	0	0	2	1	0	1	1	1	1	0	1	0
	COG1067	LonB, Predicted ATP-dependent protease	O	Posttranslational modification, protein turnover, chaperones	0	0	0	0	0	0	0	1	0	0	0	0	0	0	0	0	0	1	0	0	0	0	0	0	0	0	0	0	0	0	0	0	0	1	0	0	0	0	0	0	0	0	0	0	0
	COG1069	AraB, Ribulose kinase	C	Energy production and conversion	0	0	0	0	1	0	0	0	0	0	0	0	0	1	0	0	0	0	0	0	0	0	0	0	0	0	0	0	0	0	1	0	0	0	0	0	0	1	0	0	0	0	1	0	1
	COG1070	XylB, Sugar (pentulose and hexulose) kinases	G	Carbohydrate transport and metabolism	0	2	1	0	0	0	2	0	0	0	0	7	3	8	1	0	0	0	1	2	0	2	2	0	0	3	3	0	0	3	6	2	0	0	0	2	4	6	1	1	0	1	2	0	2
	COG1071	AcoA, Pyruvate/2-oxoglutarate dehydrogenase complex, dehydrogenase (E1) component, eukaryotic type, alpha subunit	C	Energy production and conversion	5	4	3	1	3	1	2	0	4	3	2	5	1	1	1	3	5	2	0	1	1	1	1	2	0	4	2	1	2	3	1	1	0	2	0	1	4	3	1	1	1	0	0	2	1
	COG1072	CoaA, Panthothenate kinase	H	Coenzyme metabolism	0	0	0	0	0	0	1	0	0	0	0	1	0	0	0	0	0	0	1	0	0	0	0	0	0	0	0	0	0	0	3	1	0	0	0	0	0	0	0	0	0	0	0	0	0
	COG1073	COG1073, Hydrolases of the alpha/beta superfamily	R	General function prediction only	1	1	1	0	0	0	0	0	3	0	1	0	0	0	0	2	0	0	0	0	0	0	0	2	1	1	0	0	0	0	0	0	0	2	0	0	0	1	0	0	1	1	0	2	1
	COG1074	RecB, ATP-dependent exoDNAse (exonuclease V) beta subunit (contains helicase and exonuclease domains)	L	DNA replication, recombination, and repair	1	1	2	1	1	1	1	0	1	1	2	1	1	1	0	1	0	1	3	1	1	1	2	1	1	1	1	1	3	1	1	1	2	1	1	0	0	2	1	1	1	1	1	1	2
	COG1075	LipA, Predicted acetyltransferases and hydrolases with the alpha/beta hydrolase fold	R	General function prediction only	0	0	0	0	1	0	0	0	1	1	0	0	0	0	0	0	0	0	1	0	0	0	0	0	0	0	0	0	0	0	0	0	0	0	0	0	1	0	0	0	0	3	0	1	1
	COG1076	DjlA, DnaJ-domain-containing proteins 1	O	Posttranslational modification, protein turnover, chaperones	1	0	1	0	0	0	2	2	1	0	1	2	0	0	0	0	0	1	1	0	0	0	0	0	0	0	0	0	0	1	0	0	1	1	1	0	0	0	1	0	0	1	1	0	0
	COG1077	MreB, Actin-like ATPase involved in cell morphogenesis	D	Cell division and chromosome partitioning	2	0	1	1	1	1	1	1	1	1	1	1	2	2	0	0	1	1	2	3	1	0	1	0	2	0	2	1	1	1	1	0	1	1	1	0	2	1	1	0	1	1	1	2	2
	COG1078	COG1078, HD superfamily phosphohydrolases	R	General function prediction only	1	2	0	1	1	1	1	0	0	2	0	2	1	0	0	0	0	1	2	0	0	0	0	0	0	1	0	2	0	0	0	0	1	1	0	1	0	1	0	1	1	0	0	0	0
	COG1079	COG1079, Uncharacterized ABC-type transport system, permease component	R	General function prediction only	1	0	3	0	1	0	1	0	0	1	0	4	0	4	0	0	3	1	0	5	0	2	0	0	0	0	2	0	1	3	2	1	0	3	0	2	3	2	0	0	0	0	0	0	1
	COG1080	PtsA, Phosphoenolpyruvate-protein kinase (PTS system EI component in bacteria)	G	Carbohydrate transport and metabolism	0	0	1	0	1	0	0	1	1	0	1	1	0	0	0	0	1	0	0	1	0	0	0	0	0	0	0	0	0	1	0	0	0	0	1	0	1	1	0	2	0	0	0	1	0
	COG1083	NeuA, CMP-N-acetylneuraminic acid synthetase	M	Cell envelope biogenesis, outer membrane	1	0	0	0	0	0	0	0	0	0	0	1	0	0	0	0	0	0	0	0	0	0	0	0	0	0	0	0	0	0	0	0	0	0	0	0	0	0	0	0	0	0	0	2	0
	COG1085	GalT, Galactose-1-phosphate uridylyltransferase	C	Energy production and conversion	1	0	0	0	0	0	0	0	0	0	0	0	0	1	0	0	0	0	0	0	0	0	0	0	0	0	1	1	0	0	2	0	0	0	0	0	1	0	0	0	1	0	1	1	2
	COG1086	COG1086, Predicted nucleoside-diphosphate sugar epimerases	MG	Cell envelope biogenesis, outer membrane / Carbohydrate transport and metabolism	0	0	1	0	0	0	0	0	0	0	0	0	0	0	0	0	0	0	0	0	0	1	0	0	0	0	0	0	0	0	0	1	0	0	0	1	0	0	0	0	1	1	0	1	1
	COG1087	GalE, UDP-glucose 4-epimerase	M	Cell envelope biogenesis, outer membrane	0	1	1	0	0	0	1	1	0	0	0	0	0	1	0	0	0	0	2	1	1	0	0	0	0	0	0	1	0	0	1	0	0	0	0	0	0	0	3	1	2	1	1	0	1
	COG1088	RfbB, dTDP-D-glucose 4,6-dehydratase	M	Cell envelope biogenesis, outer membrane	0	0	1	0	0	0	0	0	1	0	0	1	1	1	0	0	0	0	1	1	0	1	0	0	0	0	1	1	0	0	1	1	0	0	0	1	1	0	0	1	1	1	1	1	1
	COG1089	Gmd, GDP-D-mannose dehydratase	M	Cell envelope biogenesis, outer membrane	0	0	0	0	0	0	3	0	0	0	0	0	1	2	0	0	0	0	2	1	0	0	0	0	0	0	1	0	0	0	1	0	0	0	0	0	2	0	0	0	1	0	0	2	2
	COG1090	COG1090, Predicted nucleoside-diphosphate sugar epimerase	R	General function prediction only	0	1	0	0	1	1	0	0	1	1	1	0	0	0	1	0	0	0	1	1	1	1	0	0	1	1	1	1	0	0	1	1	1	0	1	1	1	1	1	0	1	0	1	1	2
	COG1091	RfbD, dTDP-4-dehydrorhamnose reductase	M	Cell envelope biogenesis, outer membrane	0	0	1	0	0	0	0	0	1	0	0	1	1	2	0	1	0	0	2	2	0	0	0	1	0	0	1	1	0	0	2	0	0	0	0	0	1	0	0	0	2	1	1	1	1
	COG1092	COG1092, Predicted SAM-dependent methyltransferases	R	General function prediction only	0	0	0	0	0	0	0	0	0	0	0	0	0	2	0	0	0	0	0	0	0	0	0	0	0	0	0	0	1	0	1	0	0	1	0	0	0	0	0	0	0	3	1	3	1
	COG1098	VacB, Predicted RNA binding protein (contains ribosomal protein S1 domain)	J	Translation, ribosomal structure and biogenesis	0	0	0	0	0	0	0	0	0	0	0	0	0	0	0	0	0	0	0	0	0	0	0	0	0	0	0	0	0	0	0	0	0	0	0	0	0	0	0	0	0	0	0	0	0
	COG1099	COG1099, Predicted metal-dependent hydrolases with the TIM-barrel fold	R	General function prediction only	2	0	0	0	0	0	0	0	0	0	0	0	0	0	0	0	0	0	0	0	0	0	0	0	0	0	0	0	0	0	0	0	0	0	0	0	0	0	0	0	0	0	0	0	0
	COG1100	COG1100, GTPase SAR1 and related small G proteins	R	General function prediction only	0	0	0	0	0	0	0	0	0	0	0	0	0	0	0	0	0	0	0	0	1	0	0	0	0	0	0	0	0	0	0	0	0	0	0	0	0	0	1	0	0	0	0	0	0
	COG1101	PhnK, ABC-type uncharacterized transport system, ATPase component	R	General function prediction only	0	0	0	1	0	0	0	0	0	0	0	0	0	1	0	0	0	0	0	0	0	0	0	0	0	0	0	0	0	0	0	0	0	0	0	0	0	0	0	0	0	0	0	0	0
	COG1102	Cmk, Cytidylate kinase	F	Nucleotide transport and metabolism	1	1	0	0	0	0	0	0	2	0	0	0	0	0	0	2	0	0	0	0	0	0	0	1	1	1	0	0	0	0	0	0	0	0	0	0	1	2	0	0	0	0	0	0	1
	COG1104	NifS, Cysteine sulfinate desulfinase/cysteine desulfurase and related enzymes	E	Amino acid transport and metabolism	3	1	1	2	2	1	6	1	2	3	0	2	3	1	1	2	1	1	5	3	1	2	2	2	1	1	2	2	0	3	2	4	1	1	4	1	2	1	2	1	1	1	3	2	2
	COG1105	FruK, Fructose-1-phosphate kinase and related fructose-6-phosphate kinase (PfkB)	G	Carbohydrate transport and metabolism	0	0	0	0	0	0	0	0	0	0	0	0	0	3	0	0	1	0	0	1	0	0	0	0	0	0	0	0	0	0	1	0	0	0	0	0	0	1	0	0	0	0	0	0	1
	COG1108	ZnuB, ABC-type Mn2+/Zn2+ transport systems, permease components	P	Inorganic ion transport and metabolism	3	2	5	1	0	0	1	1	1	0	0	1	2	3	1	3	2	3	0	1	1	2	1	3	3	1	4	0	5	1	2	3	0	6	3	2	5	4	2	0	2	1	0	1	1
	COG1109	{ManB}, Phosphomannomutase	G	Carbohydrate transport and metabolism	2	1	2	2	2	1	2	2	2	2	1	2	1	1	1	1	2	2	3	3	2	2	2	1	2	1	1	2	2	1	2	7	3	2	3	3	2	2	2	1	2	3	3	2	2
	COG1111	MPH1, ERCC4-like helicases	L	DNA replication, recombination, and repair	0	0	0	0	0	0	0	0	0	0	0	0	0	0	0	0	0	0	0	0	0	0	0	0	0	0	0	0	0	0	0	1	0	0	1	1	0	0	0	0	0	0	0	0	0
	COG1112	COG1112, Superfamily I DNA and RNA helicases and helicase subunits	L	DNA replication, recombination, and repair	0	5	0	0	1	0	1	0	3	1	1	2	1	0	1	2	1	0	4	0	0	0	1	3	1	0	1	1	0	0	2	2	1	0	1	1	0	1	0	0	0	1	1	0	1
	COG1114	BrnQ, Branched-chain amino acid permeases	E	Amino acid transport and metabolism	0	0	0	0	0	0	0	1	0	0	0	0	0	0	0	0	0	0	0	0	0	0	0	0	0	0	0	0	0	0	0	0	0	0	0	0	0	0	0	0	1	0	0	0	0
	COG1115	AlsT, Na+/alanine symporter	E	Amino acid transport and metabolism	1	0	1	1	2	0	0	1	1	2	1	0	1	0	0	0	0	0	3	0	1	0	1	0	0	0	0	2	0	1	0	0	1	1	0	0	0	0	3	2	2	1	0	1	0
	COG1116	TauB, ABC-type nitrate/sulfonate/bicarbonate transport system, ATPase component	P	Inorganic ion transport and metabolism	9	1	6	0	0	0	4	2	0	0	0	10	0	2	0	0	7	10	0	4	0	1	1	0	2	1	0	0	4	7	3	1	1	15	0	1	4	2	1	0	0	2	1	0	1
	COG1117	PstB, ABC-type phosphate transport system, ATPase component	P	Inorganic ion transport and metabolism	1	1	1	0	3	1	1	0	1	2	0	1	0	2	1	1	1	1	2	1	1	3	1	1	1	1	1	0	1	1	1	3	1	1	1	3	1	1	1	0	0	1	1	2	0
	COG1118	CysA, ABC-type sulfate/molybdate transport systems, ATPase component	P	Inorganic ion transport and metabolism	0	0	0	0	0	0	0	0	0	0	0	0	0	0	0	0	0	0	0	0	0	0	0	0	0	0	0	0	0	0	0	0	0	0	0	0	0	0	0	0	0	0	0	0	0
	COG1119	ModF, ABC-type molybdenum transport system, ATPase component/photorepair protein PhrA	P	Inorganic ion transport and metabolism	0	0	0	0	0	0	0	0	1	0	0	0	0	0	0	0	0	0	2	1	0	0	0	0	0	0	0	0	0	0	0	0	0	0	0	0	0	0	0	0	0	0	0	1	1
	COG1120	FepC, ABC-type cobalamin/Fe3+-siderophores transport systems, ATPase components	PH	Inorganic ion transport and metabolism / Coenzyme metabolism	1	0	1	1	1	0	1	0	3	0	1	1	1	1	1	1	2	0	3	1	1	0	0	1	1	1	1	0	0	0	1	1	1	1	1	0	1	3	1	0	1	1	1	1	0
	COG1121	ZnuC, ABC-type Mn/Zn transport systems, ATPase component	P	Inorganic ion transport and metabolism	3	2	4	1	0	0	1	1	1	0	0	2	1	2	1	3	2	3	0	1	2	1	1	3	2	1	3	0	2	1	2	2	0	4	2	1	3	4	2	0	1	1	0	0	0
	COG1122	CbiO, ABC-type cobalt transport system, ATPase component	P	Inorganic ion transport and metabolism	1	1	0	0	0	0	1	0	0	0	0	1	0	0	0	0	0	0	0	0	2	1	0	0	0	0	0	0	0	0	0	1	1	0	0	1	0	1	2	0	0	0	1	0	1
	COG1123	COG1123, ATPase components of various ABC-type transport systems, contain duplicated ATPase	R	General function prediction only	0	1	6	1	1	0	3	0	0	1	0	16	0	0	1	1	2	3	1	0	1	0	1	0	1	0	1	0	5	11	0	0	0	2	1	0	1	1	1	1	0	0	1	0	0
	COG1124	DppF, ABC-type dipeptide/oligopeptide/nickel transport system, ATPase component	EP	Amino acid transport and metabolism / Inorganic ion transport and metabolism	0	0	0	1	0	0	0	0	0	0	0	1	0	0	0	0	0	0	0	0	0	0	0	0	0	0	0	0	0	0	0	0	0	0	0	0	0	1	0	0	0	0	0	0	1
	COG1125	OpuBA, ABC-type proline/glycine betaine transport systems, ATPase components	E	Amino acid transport and metabolism	0	0	0	0	1	0	0	0	0	1	0	0	0	0	0	0	1	0	1	0	0	0	1	0	0	0	0	0	0	0	0	0	1	0	0	0	0	0	0	0	0	0	1	0	1
	COG1126	GlnQ, ABC-type polar amino acid transport system, ATPase component	E	Amino acid transport and metabolism	2	1	3	0	1	1	2	0	1	0	1	7	0	1	1	1	1	5	0	1	1	1	0	1	1	1	1	0	2	4	1	2	0	3	1	1	1	3	1	0	0	0	0	2	0
	COG1127	Ttg2A, ABC-type transport system involved in resistance to organic solvents, ATPase component	Q	Secondary metabolites biosynthesis, transport, and catabolism	1	0	2	1	2	2	1	1	2	2	0	1	2	0	0	0	0	2	1	0	1	1	0	0	0	0	0	1	1	1	0	1	0	1	1	1	0	0	1	1	1	0	2	1	2
	COG1129	MglA, ABC-type sugar transport system, ATPase component	G	Carbohydrate transport and metabolism	3	0	1	0	0	0	9	0	0	0	0	33	2	6	0	0	6	1	2	4	0	1	0	0	1	0	1	0	0	1	1	1	0	1	0	1	5	1	0	0	0	0	0	0	2
	COG1131	CcmA, ABC-type multidrug transport system, ATPase component	V	Defense mechanisms	4	7	4	0	9	4	1	2	7	7	7	3	4	6	9	4	11	3	13	6	2	8	2	6	4	10	8	3	1	2	9	17	5	4	1	11	8	7	1	3	3	3	7	3	25
	COG1132	MdlB, ABC-type multidrug transport system, ATPase and permease components	V	Defense mechanisms	2	7	6	1	6	5	4	1	6	4	3	4	1	14	2	3	3	2	9	7	4	5	19	3	3	4	19	3	2	6	12	22	2	4	4	10	16	24	4	5	4	1	6	7	13
	COG1133	SbmA, ABC-type long-chain fatty acid transport system, fused permease and ATPase components	I	Lipid metabolism	0	0	1	0	0	0	0	0	0	0	0	1	0	0	0	0	0	0	0	0	0	0	0	0	0	0	0	0	1	1	0	0	0	1	0	0	0	0	0	0	0	0	0	0	0
	COG1134	TagH, ABC-type polysaccharide/polyol phosphate transport system, ATPase component	GM	Carbohydrate transport and metabolism / Cell envelope biogenesis, outer membrane	0	0	1	0	0	0	0	0	0	0	0	0	0	1	0	0	1	0	2	1	0	0	0	0	0	0	0	0	0	0	0	0	0	0	0	0	0	0	0	0	0	0	0	1	6
	COG1135	AbcC, ABC-type metal ion transport system, ATPase component	P	Inorganic ion transport and metabolism	0	1	0	0	0	0	0	0	0	0	0	0	0	0	0	0	0	0	0	0	0	0	0	0	1	0	0	0	0	0	0	0	0	0	0	0	0	0	0	0	0	0	0	0	0
	COG1136	SalX, ABC-type antimicrobial peptide transport system, ATPase component	V	Defense mechanisms	4	5	2	1	7	2	1	0	2	6	7	3	5	4	4	2	1	1	11	2	2	7	5	4	3	4	4	2	1	2	6	7	3	1	2	7	11	6	2	2	3	3	9	5	8
	COG1137	YhbG, ABC-type (unclassified) transport system, ATPase component	R	General function prediction only	1	0	1	0	1	0	1	1	1	1	1	1	1	0	0	0	0	1	0	0	1	1	1	0	0	0	0	1	1	1	1	1	1	1	0	0	0	2	1	1	1	1	1	1	1
	COG1138	CcmF, Cytochrome c biogenesis factor	O	Posttranslational modification, protein turnover, chaperones	1	1	1	0	1	1	1	1	1	1	0	1	1	1	1	1	1	1	0	1	0	1	1	1	0	1	1	0	1	1	1	1	1	1	2	1	1	0	0	0	0	1	1	1	1
	COG1139	COG1139, Uncharacterized conserved protein containing a ferredoxin-like domain	C	Energy production and conversion	1	1	1	0	1	0	0	0	0	1	0	0	0	1	1	1	1	0	0	0	0	0	0	1	1	1	1	0	0	1	1	0	0	1	1	0	1	0	0	0	0	0	1	0	1
	COG1140	NarY, Nitrate reductase beta subunit	C	Energy production and conversion	0	0	1	0	0	0	0	0	0	0	0	1	0	0	0	0	0	1	0	0	0	0	0	0	0	0	0	0	1	1	0	0	1	1	0	0	0	0	0	0	0	1	0	0	0
	COG1141	Fer, Ferredoxin	C	Energy production and conversion	0	0	0	0	1	0	0	0	1	0	0	0	0	0	0	1	1	2	0	5	1	0	0	1	0	0	0	0	1	1	0	0	0	1	0	0	0	0	1	0	0	0	0	0	0
	COG1142	HycB, Fe-S-cluster-containing hydrogenase components 2	C	Energy production and conversion	1	0	0	0	0	0	0	0	1	0	0	0	0	0	0	0	0	0	0	0	1	0	0	0	0	0	0	0	0	1	0	0	0	0	0	1	0	0	1	0	0	0	0	0	1
	COG1143	NuoI, Formate hydrogenlyase subunit 6/NADH:ubiquinone oxidoreductase 23 kD subunit (chain I)	C	Energy production and conversion	3	2	1	1	1	0	1	0	2	1	1	1	1	2	2	2	4	1	0	4	3	2	1	2	3	1	2	0	1	1	0	2	2	0	0	1	2	0	3	0	0	0	2	3	2
	COG1144	COG1144, Pyruvate:ferredoxin oxidoreductase and related 2-oxoacid:ferredoxin oxidoreductases, delta subunit	C	Energy production and conversion	1	0	0	0	0	0	0	0	0	0	0	0	0	0	0	1	0	0	0	0	0	0	0	2	0	0	0	0	0	0	0	0	2	0	0	0	0	0	0	0	0	0	0	2	0
	COG1145	NapF, Ferredoxin	C	Energy production and conversion	0	0	0	0	0	0	0	0	2	0	0	0	0	0	0	0	0	0	0	0	0	0	0	0	0	0	0	1	0	0	1	0	0	1	0	0	0	0	0	0	0	0	0	0	0
	COG1146	COG1146, Ferredoxin	C	Energy production and conversion	1	1	2	1	1	0	1	1	0	1	1	2	2	1	0	3	0	3	0	0	1	2	1	2	1	1	1	0	1	2	2	1	0	3	1	3	1	2	0	0	0	1	1	1	4
	COG1148	HdrA, Heterodisulfide reductase, subunit A and related polyferredoxins	C	Energy production and conversion	0	0	0	0	0	0	0	0	0	0	0	0	0	0	0	0	0	1	0	0	0	0	0	0	0	0	0	0	1	0	0	0	0	0	0	0	0	0	0	0	0	0	0	0	0
	COG1149	COG1149, MinD superfamily P-loop ATPase containing an inserted ferredoxin domain	C	Energy production and conversion	0	0	0	0	0	0	0	0	1	0	0	0	0	0	0	0	0	0	0	0	0	0	0	0	0	0	0	0	0	0	0	0	0	0	0	0	0	0	0	0	0	0	0	0	1
	COG1150	HdrC, Heterodisulfide reductase, subunit C	C	Energy production and conversion	0	0	0	0	0	0	0	0	0	0	0	0	0	0	0	0	0	2	0	0	0	0	0	0	0	0	0	0	0	0	0	0	0	0	0	0	0	0	0	0	0	0	0	0	0
	COG1151	COG1151, 6Fe-6S prismane cluster-containing protein	C	Energy production and conversion	0	0	0	0	0	0	0	0	0	0	0	0	0	0	0	0	0	0	0	0	0	0	0	0	0	0	0	0	0	0	0	0	0	0	0	0	0	0	0	0	0	0	0	0	0
	COG1152	CdhA, CO dehydrogenase/acetyl-CoA synthase alpha subunit	C	Energy production and conversion	0	0	0	0	0	0	0	0	0	0	0	0	0	0	0	0	0	0	0	0	0	0	0	0	0	0	0	0	0	0	0	0	1	0	0	0	0	0	0	0	0	0	0	1	0
	COG1154	Dxs, Deoxyxylulose-5-phosphate synthase	HI	Coenzyme metabolism / Lipid metabolism	1	1	2	0	0	0	1	0	0	1	0	0	0	0	0	0	0	1	0	1	1	1	0	1	0	1	0	0	2	1	1	1	2	0	0	1	0	0	1	1	1	1	1	1	1
	COG1155	NtpA, Archaeal/vacuolar-type H+-ATPase subunit A	C	Energy production and conversion	0	0	0	0	0	0	0	0	0	0	0	0	0	0	0	0	0	0	0	0	0	0	0	0	0	0	0	0	0	0	1	0	0	0	0	0	0	1	0	0	0	0	0	0	0
	COG1156	NtpB, Archaeal/vacuolar-type H+-ATPase subunit B	C	Energy production and conversion	0	0	0	0	0	0	0	0	0	0	0	0	0	0	0	0	0	0	0	0	0	0	0	0	0	0	0	0	0	0	1	0	0	0	0	0	0	1	0	0	0	0	0	0	0
	COG1157	FliI, Flagellar biosynthesis/type III secretory pathway ATPase	NU	Cell motility and secretion / Intracellular trafficking and secretion	0	0	0	0	0	0	0	3	0	0	0	0	0	0	0	0	0	0	0	0	0	0	0	0	0	0	0	0	0	0	0	0	0	0	0	0	0	0	0	0	0	0	1	1	1
	COG1158	Rho, Transcription termination factor	K	Transcription	1	1	1	1	2	1	1	1	2	2	1	1	2	1	1	1	1	1	1	1	0	2	1	1	1	1	1	1	1	1	1	2	1	1	0	1	1	1	0	1	1	1	1	1	1
	COG1159	Era, GTPase	R	General function prediction only	1	0	1	1	1	1	1	1	1	1	1	1	1	1	1	0	1	1	1	2	1	1	1	0	0	0	1	1	3	1	2	2	1	1	1	0	2	1	1	1	1	1	1	1	1
	COG1160	COG1160, Predicted GTPases	R	General function prediction only	1	1	1	1	1	1	1	1	1	1	1	1	1	1	1	3	1	1	1	1	1	1	1	3	1	1	1	1	1	0	1	1	0	1	1	1	1	0	1	1	1	2	1	1	1
	COG1161	COG1161, Predicted GTPases	R	General function prediction only	0	0	0	0	0	0	0	1	0	0	0	0	0	0	0	0	0	0	0	0	1	0	0	0	0	0	0	0	0	0	0	0	0	0	0	0	0	0	1	0	0	1	0	0	0
	COG1162	COG1162, Predicted GTPases	R	General function prediction only	0	0	0	0	1	1	0	0	0	1	1	0	1	1	0	0	0	0	3	1	0	1	1	0	0	0	0	2	0	1	0	3	0	0	0	2	1	1	0	1	1	1	0	0	1
	COG1163	DRG, Predicted GTPase	R	General function prediction only	0	0	0	0	0	0	0	0	0	0	0	0	0	0	0	0	0	0	0	0	0	1	0	0	0	0	0	0	0	0	0	1	0	0	0	1	0	0	0	0	0	0	0	0	0
	COG1164	COG1164, Oligoendopeptidase F	E	Amino acid transport and metabolism	0	0	1	1	0	0	0	0	1	0	0	1	1	2	0	0	0	1	0	0	0	0	1	0	0	0	1	0	0	0	3	0	1	1	2	0	1	2	0	0	0	0	0	1	1
	COG1165	MenD, 2-succinyl-6-hydroxy-2,4-cyclohexadiene-1-carboxylate synthase	H	Coenzyme metabolism	0	0	0	0	1	0	0	0	0	1	0	0	1	1	0	0	1	0	2	1	1	0	0	0	0	0	1	1	0	0	0	0	0	0	0	0	0	2	1	1	1	0	0	0	0
	COG1166	SpeA, Arginine decarboxylase (spermidine biosynthesis)	E	Amino acid transport and metabolism	0	0	0	0	0	0	0	0	1	0	0	0	0	0	0	0	0	0	3	0	1	0	0	0	0	0	0	0	0	0	0	0	0	0	0	0	0	0	1	0	0	1	0	1	1
	COG1167	ARO8, Transcriptional regulators containing a DNA-binding HTH domain and an aminotransferase domain (MocR family) and their eukaryotic orthologs	KE	Transcription / Amino acid transport and metabolism	0	3	1	0	0	0	0	0	0	0	1	1	0	3	0	4	0	1	4	0	0	2	3	1	1	1	0	0	1	3	1	2	0	0	0	1	2	3	0	0	2	0	2	0	3
	COG1168	MalY, Bifunctional PLP-dependent enzyme with beta-cystathionase and maltose regulon repressor activities	E	Amino acid transport and metabolism	0	0	0	0	1	0	1	0	0	1	1	2	0	1	0	0	0	0	2	0	0	0	1	0	0	0	1	0	0	1	1	0	0	0	0	0	0	0	0	0	0	0	0	0	0
	COG1169	MenF, Isochorismate synthase	HQ	Coenzyme metabolism / Secondary metabolites biosynthesis, transport, and catabolism	0	0	0	0	1	0	0	0	0	1	0	0	1	1	0	0	1	0	1	1	1	0	0	0	0	0	1	1	0	0	0	0	0	0	0	0	0	1	1	1	1	0	0	0	0
	COG1171	IlvA, Threonine dehydratase	E	Amino acid transport and metabolism	2	1	3	0	7	1	1	0	0	5	1	2	2	3	2	1	1	5	2	1	1	1	2	1	1	1	0	0	4	5	4	0	1	3	0	1	2	2	1	0	1	1	2	0	5
	COG1172	AraH, Ribose/xylose/arabinose/galactoside ABC-type transport systems, permease components	G	Carbohydrate transport and metabolism	4	0	1	0	0	0	14	0	0	0	0	40	2	8	0	0	6	2	5	4	0	0	0	0	1	0	2	0	0	2	1	0	0	1	0	0	8	1	0	0	0	0	0	0	3
	COG1174	OpuBB, ABC-type proline/glycine betaine transport systems, permease component	E	Amino acid transport and metabolism	0	0	0	0	1	0	0	0	0	0	0	0	0	0	0	0	2	0	0	0	0	0	0	0	0	0	0	0	0	0	0	0	0	0	0	0	0	0	0	0	0	0	1	0	1
	COG1176	PotB, ABC-type spermidine/putrescine transport system, permease component I	E	Amino acid transport and metabolism	0	0	4	1	1	0	3	0	1	1	1	14	2	1	0	0	0	4	1	1	0	1	1	0	0	0	1	0	3	15	1	1	0	4	0	1	0	2	0	0	0	0	0	0	1
	COG1177	PotC, ABC-type spermidine/putrescine transport system, permease component II	E	Amino acid transport and metabolism	0	0	4	1	1	0	3	0	1	1	1	16	1	3	0	0	2	4	1	1	0	1	1	0	0	0	0	0	3	15	2	1	0	4	0	1	0	2	0	0	0	0	0	0	1
	COG1178	ThiP, ABC-type Fe3+ transport system, permease component	P	Inorganic ion transport and metabolism	6	1	1	0	0	1	2	0	0	0	0	3	0	2	9	2	1	2	1	1	1	2	0	1	1	1	2	0	1	2	2	2	1	4	0	2	1	3	1	0	0	1	0	0	0
	COG1179	COG1179, Dinucleotide-utilizing enzymes involved in molybdopterin and thiamine biosynthesis family 1	H	Coenzyme metabolism	0	0	0	0	1	0	0	1	1	0	0	0	0	0	0	0	0	0	0	0	0	0	0	0	0	0	0	0	0	0	0	0	0	0	0	0	0	0	0	0	1	0	0	0	0
	COG1180	PflA, Pyruvate-formate lyase-activating enzyme	O	Posttranslational modification, protein turnover, chaperones	0	0	0	0	0	0	0	0	0	0	0	0	0	0	0	0	0	0	0	0	0	0	0	0	0	0	0	0	0	0	0	0	0	0	0	0	0	0	0	0	0	0	0	1	0
	COG1181	DdlA, D-alanine-D-alanine ligase and related ATP-grasp enzymes	M	Cell envelope biogenesis, outer membrane	1	0	1	1	1	1	1	0	2	1	1	1	1	1	0	0	1	1	2	1	1	1	1	0	1	0	1	1	4	1	1	1	1	1	1	0	1	1	1	1	1	1	1	3	1
	COG1182	AcpD, Acyl carrier protein phosphodiesterase	I	Lipid metabolism	0	0	0	0	0	0	0	0	0	0	0	0	0	0	0	0	0	0	0	0	0	0	0	0	0	0	0	0	0	0	0	0	0	1	0	0	0	0	0	0	0	1	1	0	0
	COG1183	PssA, Phosphatidylserine synthase	I	Lipid metabolism	1	0	0	1	1	0	0	0	2	1	1	0	1	0	0	0	0	0	1	0	0	0	1	0	0	0	0	0	0	0	0	0	1	0	1	0	0	0	0	1	1	1	1	1	1
	COG1184	GCD2, Translation initiation factor 2B subunit, eIF-2B alpha/beta/delta family	J	Translation, ribosomal structure and biogenesis	0	0	0	0	0	0	0	0	0	0	0	0	0	0	0	0	0	0	0	0	0	0	0	0	0	0	0	0	0	0	0	0	0	0	0	0	0	0	0	0	0	0	0	0	0
	COG1185	Pnp, Polyribonucleotide nucleotidyltransferase (polynucleotide phosphorylase)	J	Translation, ribosomal structure and biogenesis	1	1	1	1	1	1	1	1	0	1	1	1	1	1	1	1	1	1	0	1	1	1	0	1	1	1	1	1	1	2	1	1	1	1	2	1	1	1	1	1	1	1	1	1	1
	COG1186	PrfB, Protein chain release factor B	J	Translation, ribosomal structure and biogenesis	2	1	1	1	1	1	1	1	1	1	0	1	1	1	2	1	1	1	3	1	1	1	1	1	1	1	1	1	1	1	1	1	2	1	2	1	1	2	1	1	2	2	1	1	1
	COG1187	RsuA, 16S rRNA uridine-516 pseudouridylate synthase and related pseudouridylate synthases	J	Translation, ribosomal structure and biogenesis	1	0	1	1	1	1	1	1	1	1	0	1	1	1	1	0	1	1	1	1	1	1	1	0	1	0	0	1	1	1	1	2	1	1	1	1	1	1	1	2	3	4	1	1	2
	COG1188	COG1188, Ribosome-associated heat shock protein implicated in the recycling of the 50S subunit (S4 paralog)	J	Translation, ribosomal structure and biogenesis	1	0	1	0	0	0	0	1	1	0	0	0	0	0	0	0	0	1	1	0	0	1	1	0	0	0	0	1	1	1	0	1	0	1	0	1	0	0	0	1	0	1	1	0	1
	COG1189	COG1189, Predicted rRNA methylase	J	Translation, ribosomal structure and biogenesis	1	0	1	0	0	0	0	0	1	0	0	0	0	1	0	1	1	1	1	1	1	1	0	1	1	0	0	0	1	1	0	1	1	0	1	1	0	1	1	0	0	0	1	1	1
	COG1190	LysU, Lysyl-tRNA synthetase (class II)	J	Translation, ribosomal structure and biogenesis	1	1	0	1	1	0	0	1	0	1	1	0	1	1	1	1	1	0	0	1	1	1	1	1	1	1	1	1	0	0	1	1	1	0	1	1	1	0	1	1	1	1	1	1	1
	COG1191	FliA, DNA-directed RNA polymerase specialized sigma subunit	K	Transcription	0	0	0	0	0	1	0	2	0	0	0	0	0	0	0	0	0	0	0	0	1	5	0	0	0	0	0	0	0	0	0	0	0	0	0	2	0	1	1	0	0	0	1	1	2
	COG1192	Soj, ATPases involved in chromosome partitioning	D	Cell division and chromosome partitioning	1	17	5	2	1	1	1	1	7	2	4	4	5	1	0	6	1	2	2	1	1	7	1	4	1	1	2	1	7	4	2	6	5	1	3	4	3	4	1	1	1	4	4	2	1
	COG1193	COG1193, Mismatch repair ATPase (MutS family)	L	DNA replication, recombination, and repair	1	1	0	0	1	0	0	0	2	1	0	0	1	1	2	1	0	0	2	0	0	1	0	1	2	1	1	1	0	0	1	3	1	0	0	1	1	1	1	1	1	0	1	1	2
	COG1194	MutY, A/G-specific DNA glycosylase	L	DNA replication, recombination, and repair	1	0	1	1	1	1	1	1	1	1	1	1	1	1	1	0	0	1	1	0	1	0	1	0	1	0	1	1	0	1	1	1	1	1	0	1	1	1	1	1	1	1	1	1	2
	COG1195	RecF, Recombinational DNA repair ATPase (RecF pathway)	L	DNA replication, recombination, and repair	1	1	1	1	1	0	1	0	1	1	0	1	0	1	1	2	2	0	1	1	2	1	1	1	1	1	1	1	1	1	1	3	0	1	3	3	1	3	3	1	1	1	0	0	0
	COG1196	Smc, Chromosome segregation ATPases	D	Cell division and chromosome partitioning	3	1	4	2	1	2	5	2	2	1	0	3	2	0	0	1	1	1	3	1	3	5	3	0	2	0	2	2	0	1	2	3	1	2	2	5	1	2	2	0	1	1	1	4	1
	COG1197	Mfd, Transcription-repair coupling factor (superfamily II helicase)	LK	DNA replication, recombination, and repair / Transcription	1	1	1	1	1	1	1	1	1	1	0	1	1	1	1	1	1	1	1	1	1	1	1	1	1	1	1	1	1	1	1	1	1	1	1	1	1	1	1	1	1	1	1	3	1
	COG1198	PriA, Primosomal protein N' (replication factor Y) - superfamily II helicase	L	DNA replication, recombination, and repair	1	1	1	1	1	1	1	1	1	1	1	1	1	1	1	1	1	1	0	1	1	1	0	1	1	1	1	1	2	1	1	1	1	0	1	1	1	1	1	1	1	1	1	1	1
	COG1199	DinG, Rad3-related DNA helicases	KL	Transcription / DNA replication, recombination, and repair	0	1	1	0	1	0	0	0	0	1	1	0	0	1	1	1	3	1	1	1	1	2	2	1	1	1	1	0	1	1	1	2	0	0	1	1	2	1	1	0	0	1	1	1	1
	COG1200	RecG, RecG-like helicase	LK	DNA replication, recombination, and repair / Transcription	0	1	0	1	1	0	0	1	1	1	1	0	1	1	1	1	1	1	1	1	1	1	1	1	1	1	1	1	1	1	1	1	1	2	1	1	1	1	1	1	1	1	1	1	1
	COG1201	Lhr, Lhr-like helicases	R	General function prediction only	1	1	2	0	0	1	0	1	0	1	1	0	2	1	2	1	2	1	2	1	0	0	0	0	1	1	0	1	1	1	0	0	1	0	2	0	0	1	0	0	0	0	2	0	2
	COG1203	COG1203, CRISPR-associated helicase Cas3	V	Defense mechanisms	1	4	1	0	1	0	4	0	2	2	1	1	1	0	0	1	1	1	1	1	2	1	0	1	2	0	2	0	1	2	4	1	0	1	1	1	2	2	4	0	0	0	1	0	0
	COG1204	COG1204, Superfamily II helicase	R	General function prediction only	0	0	0	0	0	0	1	0	1	0	0	0	2	0	0	0	0	0	0	0	1	0	1	0	0	1	0	0	0	1	1	0	0	0	0	0	0	0	2	0	0	0	0	0	0
	COG1205	COG1205, Distinct helicase family with a unique C-terminal domain including a metal-binding cysteine cluster	R	General function prediction only	0	4	1	0	1	0	2	0	0	1	3	2	2	0	1	5	1	0	2	0	4	1	1	3	3	1	2	0	1	1	1	3	0	1	1	2	1	3	3	0	0	0	0	0	1
	COG1206	Gid, NAD(FAD)-utilizing enzyme possibly involved in translation	J	Translation, ribosomal structure and biogenesis	1	0	0	0	1	0	0	0	1	0	0	0	0	1	0	0	0	1	1	0	0	0	0	0	0	0	1	0	1	1	1	0	1	1	1	0	1	0	0	0	0	0	1	1	1
	COG1207	GlmU, N-acetylglucosamine-1-phosphate uridyltransferase (contains nucleotidyltransferase and I-patch acetyltransferase domains)	M	Cell envelope biogenesis, outer membrane	2	1	1	1	0	2	1	1	1	0	1	1	0	0	1	1	1	1	2	1	1	0	0	1	1	1	1	0	1	1	1	0	1	1	1	1	1	0	1	0	1	1	1	2	2
	COG1208	GCD1, Nucleoside-diphosphate-sugar pyrophosphorylase involved in lipopolysaccharide biosynthesis/translation initiation factor 2B, gamma/epsilon subunits (eIF-2Bgamma/eIF-2Bepsilon)	MJ	Cell envelope biogenesis, outer membrane / Translation, ribosomal structure and biogenesis	2	0	1	0	0	0	0	1	1	1	1	1	1	0	1	1	0	0	2	2	1	1	1	1	0	1	1	0	1	1	1	8	1	1	0	2	1	1	1	1	0	1	2	3	2
	COG1209	RfbA, dTDP-glucose pyrophosphorylase	M	Cell envelope biogenesis, outer membrane	0	0	1	0	0	0	0	0	1	0	0	1	1	3	0	0	0	0	1	1	0	1	0	0	0	0	1	2	0	0	2	1	0	0	0	1	1	0	0	1	2	1	1	1	2
	COG1210	GalU, UDP-glucose pyrophosphorylase	M	Cell envelope biogenesis, outer membrane	1	1	1	0	0	0	1	1	0	0	0	1	0	0	1	1	0	1	0	0	0	2	1	1	0	1	0	0	1	0	0	2	0	0	0	2	1	2	0	0	0	1	1	0	3
	COG1211	IspD, 4-diphosphocytidyl-2-methyl-D-erithritol synthase	I	Lipid metabolism	1	1	0	0	1	0	0	1	1	1	1	0	1	0	1	1	1	0	0	1	1	1	0	1	1	1	0	0	0	1	1	1	1	0	1	0	0	0	1	0	0	1	1	1	1
	COG1212	KdsB, CMP-2-keto-3-deoxyoctulosonic acid synthetase	M	Cell envelope biogenesis, outer membrane	1	0	1	0	1	0	1	1	1	1	0	1	0	0	0	0	0	1	1	0	0	1	1	0	0	0	0	1	0	1	0	1	1	1	0	1	0	0	0	0	1	1	1	0	1
	COG1213	COG1213, Predicted sugar nucleotidyltransferases	M	Cell envelope biogenesis, outer membrane	0	0	0	0	0	0	0	0	2	0	0	0	0	0	1	0	0	0	0	0	0	0	0	0	0	0	0	0	0	0	0	0	1	0	1	0	0	0	0	0	0	0	0	1	0
	COG1214	COG1214, Inactive homolog of metal-dependent proteases, putative molecular chaperone	O	Posttranslational modification, protein turnover, chaperones	1	1	1	0	1	0	1	1	1	1	1	1	1	1	1	1	1	1	1	1	1	1	1	1	1	1	1	1	1	1	1	1	1	1	1	1	1	1	1	1	1	1	1	1	1
	COG1215	COG1215, Glycosyltransferases, probably involved in cell wall biogenesis	M	Cell envelope biogenesis, outer membrane	0	1	0	0	2	0	0	0	1	2	1	0	2	1	0	0	2	0	2	0	2	1	0	1	0	0	1	2	1	0	1	3	1	0	1	1	3	2	2	1	2	0	9	0	8
	COG1216	COG1216, Predicted glycosyltransferases	R	General function prediction only	0	1	4	0	0	0	0	0	1	0	0	1	2	5	0	1	0	0	11	3	1	0	0	0	0	0	2	1	0	0	1	0	0	0	0	1	5	0	1	1	1	1	4	2	11
	COG1217	TypA, Predicted membrane GTPase involved in stress response	T	Signal transduction mechanisms	1	1	0	0	1	0	0	1	1	1	0	0	0	0	1	1	1	0	1	1	1	0	0	1	0	0	0	0	1	1	0	0	1	1	0	0	0	1	1	1	1	1	1	1	1
	COG1218	CysQ, 3'-Phosphoadenosine 5'-phosphosulfate (PAPS) 3'-phosphatase	P	Inorganic ion transport and metabolism	0	0	1	0	0	0	1	0	0	0	0	1	1	1	0	0	0	1	1	2	1	1	1	0	0	0	1	0	1	1	1	1	1	1	1	1	0	1	1	0	0	1	0	0	0
	COG1219	ClpX, ATP-dependent protease Clp, ATPase subunit	O	Posttranslational modification, protein turnover, chaperones	1	1	1	1	1	2	1	1	1	1	0	1	1	1	1	1	1	1	1	1	1	2	1	1	1	1	1	4	1	1	1	2	1	0	1	2	1	1	1	1	1	1	1	1	1
	COG1220	HslU, ATP-dependent protease HslVU (ClpYQ), ATPase subunit	O	Posttranslational modification, protein turnover, chaperones	1	0	1	1	1	0	0	1	1	1	0	0	1	0	0	0	0	2	1	0	0	0	1	0	0	0	0	0	0	1	1	1	1	1	1	1	0	1	0	0	0	1	1	1	1
	COG1221	PspF, Transcriptional regulators containing an AAA-type ATPase domain and a DNA-binding domain	KT	Transcription / Signal transduction mechanisms	0	1	0	0	0	0	0	0	0	0	0	0	0	0	0	0	0	0	0	0	0	0	1	0	0	0	0	0	0	0	0	0	0	0	0	0	0	0	0	0	0	0	0	0	0
	COG1222	RPT1, ATP-dependent 26S proteasome regulatory subunit	O	Posttranslational modification, protein turnover, chaperones	0	0	0	0	0	0	0	0	0	1	0	0	0	0	0	0	0	0	0	0	0	0	0	0	0	0	0	0	0	0	0	2	0	0	0	2	0	0	0	0	0	0	0	0	0
	COG1223	COG1223, Predicted ATPase (AAA+ superfamily)	R	General function prediction only	0	0	0	0	0	0	2	0	0	0	0	0	0	0	0	0	0	0	0	0	1	0	0	0	0	0	0	0	0	0	1	0	1	0	0	0	0	0	1	0	0	0	0	0	0
	COG1225	Bcp, Peroxiredoxin	O	Posttranslational modification, protein turnover, chaperones	6	3	1	0	7	2	1	1	8	6	3	1	3	4	9	8	3	1	6	5	2	14	5	2	3	4	2	2	2	0	3	13	4	2	3	7	2	5	2	1	3	2	6	7	14
	COG1226	Kch, Kef-type K+ transport systems, predicted NAD-binding component	P	Inorganic ion transport and metabolism	0	0	0	0	0	0	0	0	0	0	1	0	0	0	0	0	0	0	0	0	0	0	0	0	0	0	0	0	0	0	0	0	0	0	0	0	0	2	0	0	0	0	0	0	0
	COG1227	PPX1, Inorganic pyrophosphatase/exopolyphosphatase	C	Energy production and conversion	0	0	0	0	0	0	1	0	0	0	0	1	0	0	0	0	0	0	0	0	0	0	0	0	0	0	0	0	0	0	0	0	0	0	0	0	0	0	0	0	0	0	0	0	0
	COG1228	HutI, Imidazolonepropionase and related amidohydrolases	Q	Secondary metabolites biosynthesis, transport, and catabolism	0	7	0	0	31	0	0	0	4	19	14	3	4	2	1	3	11	3	18	3	0	0	2	1	1	3	2	2	0	1	8	1	1	5	0	0	0	0	0	4	5	0	1	2	20
	COG1229	FwdA, Formylmethanofuran dehydrogenase subunit A	C	Energy production and conversion	0	0	0	0	0	0	0	0	0	0	0	0	0	0	0	0	0	0	0	0	0	0	0	0	0	0	0	0	0	0	0	0	0	0	0	0	0	0	0	0	0	0	0	0	0
	COG1230	CzcD, Co/Zn/Cd efflux system component	P	Inorganic ion transport and metabolism	0	2	0	0	1	0	0	0	0	2	1	0	1	0	1	0	1	0	0	1	0	2	0	1	2	1	3	0	0	3	1	1	2	1	0	1	1	0	0	0	1	5	1	1	1
	COG1231	COG1231, Monoamine oxidase	E	Amino acid transport and metabolism	0	0	0	0	1	0	0	0	3	1	0	2	0	0	0	0	0	0	0	0	1	0	0	0	0	0	0	0	2	6	0	0	0	3	0	0	0	0	1	0	1	0	0	0	1
	COG1232	HemY, Protoporphyrinogen oxidase	H	Coenzyme metabolism	2	3	0	0	1	0	1	0	1	1	2	0	1	3	3	1	0	0	1	2	0	1	0	1	0	1	1	0	1	1	2	1	1	0	1	1	1	0	0	0	0	0	3	1	2
	COG1233	COG1233, Phytoene dehydrogenase and related proteins	Q	Secondary metabolites biosynthesis, transport, and catabolism	2	2	0	0	2	0	0	0	0	2	2	3	2	0	0	0	2	2	3	1	1	0	0	0	0	1	2	1	0	0	0	2	0	1	0	1	3	3	1	2	3	0	5	2	2
	COG1234	ElaC, Metal-dependent hydrolases of the beta-lactamase superfamily III	R	General function prediction only	3	1	0	0	3	0	2	1	2	3	1	2	0	4	2	2	2	3	2	0	1	1	1	2	2	2	1	1	1	0	1	1	0	3	1	1	1	1	1	1	1	0	0	3	1
	COG1235	PhnP, Metal-dependent hydrolases of the beta-lactamase superfamily I	R	General function prediction only	2	0	2	1	2	1	1	0	0	3	1	1	1	0	0	0	0	1	1	0	0	1	1	0	0	1	0	1	1	2	0	1	0	1	2	1	0	0	0	2	2	1	2	3	2
	COG1236	YSH1, Predicted exonuclease of the beta-lactamase fold involved in RNA processing	J	Translation, ribosomal structure and biogenesis	0	1	0	0	0	0	0	0	0	0	0	0	2	0	0	1	0	1	1	0	0	2	0	1	0	0	0	0	1	0	0	2	0	0	1	0	1	0	0	0	0	1	0	0	2
	COG1237	COG1237, Metal-dependent hydrolases of the beta-lactamase superfamily II	R	General function prediction only	0	0	0	0	0	0	0	0	0	0	0	0	0	0	0	0	0	1	0	0	0	0	0	0	0	0	0	0	1	0	0	0	0	1	0	0	0	0	0	0	0	0	0	0	2
	COG1238	COG1238, Predicted membrane protein	S	Function unknown	1	0	1	0	0	0	0	0	0	1	0	0	1	0	0	0	0	1	0	0	0	0	0	0	0	0	0	0	1	1	0	0	2	1	1	0	0	0	0	0	0	0	1	2	0
	COG1239	ChlI, Mg-chelatase subunit ChlI	H	Coenzyme metabolism	0	2	0	0	1	0	0	0	1	1	0	0	1	1	1	2	0	0	0	1	2	0	0	2	0	0	1	1	0	0	1	0	0	0	0	0	0	1	2	1	1	0	1	0	1
	COG1240	ChlD, Mg-chelatase subunit ChlD	H	Coenzyme metabolism	0	1	1	0	0	2	0	1	1	1	0	0	1	1	0	0	2	0	1	1	0	2	2	1	1	2	2	1	0	0	1	2	0	0	0	1	1	1	0	1	1	0	1	1	8
	COG1242	COG1242, Predicted Fe-S oxidoreductase	R	General function prediction only	0	0	0	0	0	0	0	0	0	0	0	0	0	0	0	0	0	0	0	0	0	0	0	0	0	0	0	0	0	0	0	0	0	0	0	0	0	0	0	0	0	0	0	0	0
	COG1243	ELP3, Histone acetyltransferase	KB	Transcription / Chromatin structure and dynamics	0	0	0	0	0	0	0	0	0	0	0	0	0	1	0	0	0	0	2	0	0	0	0	0	0	0	1	0	0	0	0	0	0	0	0	0	1	0	0	0	0	0	0	0	0
	COG1244	COG1244, Predicted Fe-S oxidoreductase	R	General function prediction only	0	0	0	0	0	0	0	0	0	0	0	0	0	0	0	0	0	0	1	0	0	0	0	0	0	0	0	0	0	0	0	0	0	0	0	0	0	0	0	0	0	0	0	0	0
	COG1245	COG1245, Predicted ATPase, RNase L inhibitor (RLI) homolog	R	General function prediction only	1	0	0	0	0	0	0	0	0	0	1	0	0	0	0	0	0	0	0	0	0	1	0	0	0	0	0	0	0	0	0	0	0	0	0	0	0	0	0	0	0	0	0	0	0
	COG1246	ArgA, N-acetylglutamate synthase and related acetyltransferases	E	Amino acid transport and metabolism	0	0	0	0	0	0	0	0	1	0	0	0	0	1	1	1	0	1	0	0	1	0	0	1	1	0	2	0	0	0	1	0	0	0	0	0	1	0	1	0	0	0	1	1	3
	COG1247	COG1247, Sortase and related acyltransferases	M	Cell envelope biogenesis, outer membrane	1	0	0	0	1	0	0	0	2	1	0	1	0	1	2	2	1	1	1	1	0	0	0	1	2	0	1	0	1	1	0	2	0	2	0	0	2	0	0	1	0	0	0	0	2
	COG1249	Lpd, Pyruvate/2-oxoglutarate dehydrogenase complex, dihydrolipoamide dehydrogenase (E3) component, and related enzymes	C	Energy production and conversion	2	1	4	1	2	2	3	4	3	2	2	3	0	2	3	2	4	4	4	2	2	2	2	2	1	1	1	2	4	5	3	2	4	2	3	2	2	4	2	2	2	4	5	5	4
	COG1250	FadB, 3-hydroxyacyl-CoA dehydrogenase	I	Lipid metabolism	4	1	4	0	5	2	3	1	3	3	1	7	1	1	0	0	2	5	4	3	0	1	1	0	1	0	2	0	1	9	1	1	0	6	1	1	3	4	0	0	2	2	2	1	3
	COG1251	NirB, NAD(P)H-nitrite reductase	C	Energy production and conversion	1	1	1	0	0	0	0	0	2	0	0	0	1	0	0	1	0	1	0	0	0	0	1	1	0	2	0	0	0	1	0	0	0	1	0	0	0	0	0	0	0	4	0	0	1
	COG1252	Ndh, NADH dehydrogenase, FAD-containing subunit	C	Energy production and conversion	0	1	0	0	0	0	1	1	1	0	1	1	0	0	0	0	0	1	0	0	1	0	0	0	0	0	0	0	0	1	0	0	1	0	0	0	0	0	0	0	1	2	2	0	2
	COG1253	TlyC, Hemolysins and related proteins containing CBS domains	R	General function prediction only	2	1	1	0	2	1	1	0	2	2	1	1	2	2	2	2	2	1	1	3	1	2	0	2	2	1	3	2	1	1	2	5	1	1	2	4	3	2	2	2	2	1	2	2	2
	COG1254	AcyP, Acylphosphatases	C	Energy production and conversion	1	0	1	0	0	0	0	1	0	0	1	0	0	0	0	0	1	1	0	0	0	1	0	0	1	0	0	0	0	1	1	1	1	0	1	1	0	0	0	0	0	1	1	1	1
	COG1256	FlgK, Flagellar hook-associated protein	N	Cell motility and secretion	0	0	0	0	0	0	0	1	0	0	0	0	0	0	0	0	0	0	0	0	0	0	0	0	0	0	0	0	0	0	0	0	0	0	0	0	0	0	0	0	0	0	1	2	1
	COG1257	HMG1, Hydroxymethylglutaryl-CoA reductase	I	Lipid metabolism	0	0	0	0	0	1	0	1	1	0	0	0	0	1	0	0	0	0	2	0	0	0	1	0	0	0	1	1	0	0	0	0	0	0	0	0	2	1	0	1	1	0	0	0	2
	COG1259	COG1259, Uncharacterized conserved protein	S	Function unknown	2	1	0	0	1	0	0	0	2	1	1	0	1	1	1	1	1	0	0	1	1	0	0	1	1	1	1	1	0	0	1	1	3	0	2	1	1	0	1	1	1	0	1	1	1
	COG1260	INO1, Myo-inositol-1-phosphate synthase	I	Lipid metabolism	1	1	0	0	1	0	0	0	0	1	0	0	0	0	1	1	1	0	0	1	0	0	0	1	1	1	0	0	0	0	0	0	0	0	1	0	0	0	0	0	0	0	1	0	1
	COG1261	FlgA, Flagellar basal body P-ring biosynthesis protein	NO	Cell motility and secretion / Posttranslational modification, protein turnover, chaperones	0	0	0	0	0	0	0	1	0	0	0	0	0	0	0	0	0	0	0	0	0	0	0	0	0	0	0	0	0	0	0	0	0	0	0	0	0	0	0	0	0	0	0	1	1
	COG1262	COG1262, Uncharacterized conserved protein	S	Function unknown	8	1	0	0	0	0	1	0	4	6	2	3	2	2	1	0	1	1	6	2	1	19	3	1	2	1	1	4	3	4	1	23	12	4	0	26	2	4	1	4	4	1	1	30	6
	COG1263	PtsG, Phosphotransferase system IIC components, glucose/maltose/N-acetylglucosamine-specific	G	Carbohydrate transport and metabolism	0	0	0	0	0	0	0	2	0	0	0	0	0	0	0	0	0	0	0	0	0	0	0	0	0	0	0	0	0	0	0	0	0	0	0	0	0	0	0	0	0	0	0	0	0
	COG1266	COG1266, Predicted metal-dependent membrane protease	R	General function prediction only	0	1	0	0	2	0	0	1	0	3	0	0	0	0	0	0	0	0	0	1	0	1	0	1	1	1	0	0	0	0	2	0	0	0	0	1	0	0	0	0	0	0	2	0	3
	COG1267	PgpA, Phosphatidylglycerophosphatase A and related proteins	I	Lipid metabolism	1	0	1	1	0	1	1	1	0	0	1	1	0	0	0	1	0	1	0	0	0	0	1	1	0	1	0	0	0	1	0	0	0	1	1	0	0	0	0	0	0	1	1	0	1
	COG1268	BioY, Uncharacterized conserved protein	R	General function prediction only	0	1	0	1	1	0	1	0	0	1	0	1	1	0	0	1	1	0	0	0	1	0	0	1	0	1	0	0	0	0	1	0	0	0	0	0	0	1	1	0	0	0	1	0	0
	COG1269	NtpI, Archaeal/vacuolar-type H+-ATPase subunit I	C	Energy production and conversion	0	0	0	0	0	0	0	0	0	0	0	0	0	0	0	0	0	0	0	0	0	0	0	0	0	0	0	0	0	0	1	0	0	0	0	0	0	1	0	0	0	0	0	0	0
	COG1270	CbiB, Cobalamin biosynthesis protein CobD/CbiB	H	Coenzyme metabolism	0	1	1	0	0	0	1	0	1	0	0	1	0	0	0	1	0	1	0	0	1	0	0	1	1	0	0	0	1	1	0	0	1	1	0	0	1	1	1	0	0	1	0	0	0
	COG1271	CydA, Cytochrome bd-type quinol oxidase, subunit 1	C	Energy production and conversion	0	0	0	0	0	0	0	0	0	1	0	0	1	0	0	0	0	0	0	0	0	2	0	0	0	0	0	0	0	0	0	1	1	0	0	2	0	0	0	0	0	1	1	1	1
	COG1272	COG1272, Predicted membrane protein, hemolysin III homolog	R	General function prediction only	0	0	0	0	0	0	0	0	0	0	0	0	0	0	0	0	0	0	0	1	0	0	0	0	0	0	0	0	0	0	0	0	0	0	0	0	0	0	0	1	1	1	0	0	0
	COG1273	COG1273, Ku-homolog	L	Replication, recombination, and repair	0	0	0	0	1	0	0	0	0	1	0	0	0	0	1	0	1	0	0	0	0	0	0	0	0	0	0	0	0	0	0	0	0	0	0	0	0	1	0	0	0	0	1	0	2
	COG1274	PckA, Phosphoenolpyruvate carboxykinase (GTP)	C	Energy production and conversion	0	0	0	0	0	1	0	0	1	0	0	0	0	0	0	0	0	0	0	0	0	1	0	0	0	0	0	0	0	0	0	2	0	0	0	1	0	0	0	0	0	0	0	0	0
	COG1275	TehA, Tellurite resistance protein and related permeases	P	Inorganic ion transport and metabolism	0	0	0	0	0	0	0	1	0	0	0	0	0	0	0	0	0	0	0	0	0	0	0	0	0	0	0	0	0	0	0	0	0	0	0	0	0	0	0	0	0	0	0	0	0
	COG1276	PcoD, Putative copper export protein	P	Inorganic ion transport and metabolism	0	0	0	0	1	0	0	0	0	1	0	1	0	0	0	0	0	0	0	0	0	0	0	0	0	0	0	0	0	0	1	0	0	0	0	0	0	0	0	0	0	0	0	0	0
	COG1277	NosY, ABC-type transport system involved in multi-copper enzyme maturation, permease component	R	General function prediction only	1	1	1	0	2	0	0	1	2	0	0	0	0	0	1	1	0	1	1	0	0	0	0	1	0	0	1	0	1	0	1	30	1	1	0	23	0	1	0	0	1	0	0	0	1
	COG1278	CspC, Cold shock proteins	K	Transcription	3	0	3	0	3	0	1	5	0	2	0	2	0	1	0	0	1	2	0	1	0	3	1	0	0	0	0	0	2	2	2	1	1	4	2	2	2	0	0	1	3	4	5	3	4
	COG1279	COG1279, Lysine efflux permease	R	General function prediction only	0	0	0	0	0	0	0	0	0	0	0	0	0	0	0	0	0	0	0	0	0	0	0	0	0	0	0	0	0	0	0	0	0	0	0	0	0	0	0	0	0	0	0	0	0
	COG1280	RhtB, Putative threonine efflux protein	E	Amino acid transport and metabolism	2	0	2	2	0	0	0	0	1	0	1	0	0	1	0	0	0	1	0	0	0	0	0	0	0	0	0	0	0	0	0	0	0	0	0	0	0	0	0	0	1	2	0	0	0
	COG1281	COG1281, Disulfide bond chaperones of the HSP33 family	O	Posttranslational modification, protein turnover, chaperones	0	0	1	0	0	0	0	0	1	0	0	1	0	0	0	0	0	1	0	0	1	0	1	0	0	0	0	0	1	1	1	0	0	1	0	0	0	0	1	0	0	1	0	0	0
	COG1282	PntB, NAD/NADP transhydrogenase beta subunit	C	Energy production and conversion	0	0	1	0	1	0	1	0	0	1	0	1	1	0	0	0	0	1	1	0	1	0	1	0	0	1	0	0	1	1	1	0	1	1	0	0	0	1	1	0	0	1	0	1	1
	COG1283	NptA, Na+/phosphate symporter	P	Inorganic ion transport and metabolism	0	0	0	0	0	0	0	2	0	0	0	1	1	0	0	1	1	0	0	0	0	0	0	0	0	0	1	0	1	0	0	0	0	1	1	0	0	0	0	0	0	0	0	0	0
	COG1284	COG1284, Uncharacterized conserved protein	S	Function unknown	0	0	0	0	0	0	0	0	0	0	0	0	0	1	0	0	0	0	0	0	0	0	0	0	0	0	0	0	0	0	0	0	0	0	0	0	0	0	0	0	0	0	0	0	0
	COG1285	SapB, Uncharacterized membrane protein	S	Function unknown	0	0	0	0	0	0	0	0	0	0	0	0	0	0	0	0	0	0	0	0	0	0	0	0	0	0	0	0	0	0	0	0	0	0	0	0	0	0	0	0	0	0	1	1	1
	COG1286	CvpA, Uncharacterized membrane protein, required for colicin V production	R	General function prediction only	0	0	1	0	0	0	0	1	0	0	0	0	0	0	0	0	0	1	0	0	0	0	0	0	0	0	0	0	0	1	0	0	0	0	2	0	0	0	0	0	1	1	0	1	1
	COG1287	COG1287, Uncharacterized membrane protein, required for N-linked glycosylation	R	General function prediction only	0	0	0	0	0	0	0	0	0	0	0	0	0	0	0	0	0	0	0	0	0	0	0	0	0	0	0	0	0	0	0	1	0	0	0	7	0	0	0	0	0	0	0	0	0
	COG1288	COG1288, Predicted membrane protein	S	Function unknown	0	0	0	0	1	0	0	1	0	1	1	0	0	0	0	0	0	0	1	0	0	0	0	0	0	0	0	0	0	0	0	0	0	0	0	0	0	0	0	0	0	0	0	0	0
	COG1289	COG1289, Predicted membrane protein	S	Function unknown	0	0	0	0	0	0	0	0	0	0	0	0	0	0	0	0	0	0	0	0	0	0	0	0	0	0	0	0	0	0	0	0	0	0	0	0	0	0	0	0	1	2	1	0	1
	COG1290	QcrB, Cytochrome b subunit of the bc complex	C	Energy production and conversion	2	0	1	0	2	0	1	1	1	0	1	1	0	1	0	0	2	1	0	2	2	2	1	0	1	0	1	0	1	1	0	1	1	1	0	2	1	1	2	0	0	1	1	2	4
	COG1291	MotA, Flagellar motor component	N	Cell motility and secretion	0	0	0	0	0	0	0	1	0	0	0	0	0	0	0	0	0	0	0	0	0	0	0	0	0	0	0	0	0	0	0	0	0	0	0	0	0	0	0	0	0	0	2	3	3
	COG1292	BetT, Choline-glycine betaine transporter	M	Cell envelope biogenesis, outer membrane	0	0	1	0	1	0	1	1	1	1	1	1	0	0	0	0	1	1	2	0	0	1	0	0	0	0	0	1	1	1	0	1	1	1	2	1	0	0	0	1	1	2	0	1	0
	COG1293	COG1293, Predicted RNA-binding protein homologous to eukaryotic snRNP	K	Transcription	1	0	0	0	1	0	0	0	1	1	0	0	1	1	0	0	0	0	1	0	1	1	0	0	0	0	1	0	0	0	1	1	1	0	0	1	1	1	1	0	0	0	0	0	0
	COG1294	AppB, Cytochrome bd-type quinol oxidase, subunit 2	C	Energy production and conversion	0	0	0	0	0	0	0	0	0	0	0	0	0	0	0	0	0	0	0	0	0	1	0	0	0	0	0	0	0	0	0	0	0	0	0	1	0	0	0	0	0	1	1	0	1
	COG1295	Rbn, Ribonuclease BN family enzyme	L	Replication, recombination, and repair	0	2	0	0	0	0	0	0	1	0	0	0	0	0	2	1	1	1	0	0	0	1	0	2	1	3	0	1	0	0	0	1	1	0	0	1	0	0	0	1	1	2	3	0	5
	COG1296	AzlC, Predicted branched-chain amino acid permease (azaleucine resistance)	E	Amino acid transport and metabolism	0	0	0	0	0	0	0	0	0	0	0	0	0	0	0	0	0	0	0	0	0	0	0	0	0	0	0	0	0	0	1	0	0	0	0	0	0	0	0	0	0	0	0	0	0
	COG1297	COG1297, Predicted membrane protein	S	Function unknown	0	0	0	1	1	0	0	0	1	1	0	0	0	0	0	0	0	0	0	0	0	0	0	0	0	0	0	0	0	0	0	0	0	0	0	0	0	0	0	0	0	0	1	2	2
	COG1298	FlhA, Flagellar biosynthesis pathway, component FlhA	NU	Cell motility and secretion / Intracellular trafficking and secretion	0	0	0	0	0	0	0	1	0	0	0	0	0	0	0	0	0	0	0	0	0	0	0	0	0	0	0	0	0	0	0	0	0	0	0	0	0	1	0	0	0	0	1	1	1
	COG1299	FruA, Phosphotransferase system, fructose-specific IIC component	G	Carbohydrate transport and metabolism	0	0	0	0	0	0	0	0	0	0	0	0	0	0	0	0	0	0	0	0	0	0	0	0	0	0	0	0	0	0	0	0	0	0	0	0	0	0	0	1	0	0	0	0	0
	COG1300	SpoIIM, Uncharacterized membrane protein	S	Function unknown	0	0	0	0	1	0	0	0	0	0	0	0	0	0	0	0	0	0	0	0	0	1	1	0	0	0	0	0	0	0	0	1	0	0	0	0	0	0	0	0	0	1	0	0	0
	COG1301	GltP, Na+/H+-dicarboxylate symporters	C	Energy production and conversion	0	0	0	2	4	0	0	2	1	5	3	0	1	0	0	0	0	0	5	0	0	1	2	0	0	0	0	2	0	0	0	1	1	0	0	2	0	0	0	1	1	1	0	1	2
	COG1302	COG1302, Uncharacterized protein conserved in bacteria	S	Function unknown	0	0	0	0	0	0	0	0	0	0	0	0	0	0	0	0	0	0	0	0	0	0	0	0	0	0	0	0	0	0	0	0	0	0	0	0	0	0	0	0	0	0	0	0	0
	COG1304	idi, Isopentenyl diphosphate isomerase (BS_ypgA, MTH48 and related proteins)	H	Coenzyme transport and metabolism	1	2	4	0	1	1	2	1	3	0	0	3	0	1	1	6	0	1	3	3	1	0	0	4	0	0	1	1	3	1	1	0	0	3	0	0	1	2	1	1	0	0	0	0	3
	COG1305	COG1305, Transglutaminase-like enzymes, putative cysteine proteases	E	Amino acid transport and metabolism	2	4	1	0	1	0	0	3	2	1	0	1	1	1	2	3	1	2	2	2	1	2	1	3	1	2	2	0	1	1	1	2	1	1	1	1	3	3	1	0	0	3	1	3	2
	COG1306	COG1306, Uncharacterized conserved protein	S	Function unknown	0	0	0	0	1	0	0	0	0	0	0	0	0	0	0	0	1	0	0	0	0	0	0	0	1	0	0	0	0	0	0	0	0	0	0	0	0	1	0	0	0	0	0	0	0
	COG1307	DegV, Uncharacterized protein conserved in bacteria	S	Function unknown	0	2	0	0	0	0	0	0	0	0	0	0	0	2	2	1	0	0	0	2	0	0	0	1	2	2	2	0	0	0	1	0	0	0	0	0	1	0	0	0	0	0	0	0	0
	COG1309	AcrR, Transcriptional regulator	K	Transcription	3	1	1	0	1	0	1	3	19	2	0	1	0	2	0	0	3	8	6	8	1	0	0	0	1	0	1	0	0	4	0	1	6	4	4	1	0	11	0	1	3	19	9	1	14
	COG1310	COG1310, Predicted metal-dependent protease of the PAD1/JAB1 superfamily	R	General function prediction only	1	1	0	0	0	0	0	0	1	0	0	0	0	2	1	1	1	0	1	0	0	1	0	1	1	1	1	0	0	0	0	1	1	0	1	1	0	1	0	0	0	0	1	1	2
	COG1312	UxuA, D-mannonate dehydratase	G	Carbohydrate transport and metabolism	0	0	0	0	0	0	0	0	0	1	0	1	0	1	0	0	0	0	0	0	0	3	0	0	0	4	2	1	0	0	0	4	0	0	0	4	6	4	0	1	0	0	0	0	3
	COG1313	PflX, Uncharacterized Fe-S protein PflX, homolog of pyruvate formate lyase activating proteins	R	General function prediction only	0	0	0	0	0	0	0	0	0	0	0	0	0	0	0	0	0	0	0	0	0	0	0	0	0	0	0	0	0	0	0	0	0	0	0	0	0	0	0	0	0	0	0	1	0
	COG1314	SecG, Preprotein translocase subunit SecG	U	Intracellular trafficking and secretion	1	0	1	0	0	0	0	1	1	0	0	0	0	0	0	0	0	0	0	0	0	1	1	0	0	0	0	0	0	0	0	1	1	0	0	0	0	0	0	0	0	1	0	1	1
	COG1315	COG1315, Uncharacterized conserved protein	S	Function unknown	0	0	0	0	0	0	0	0	0	0	0	0	0	0	0	0	0	0	0	0	0	0	0	0	0	0	0	0	0	0	0	0	0	0	0	0	0	0	0	0	0	0	0	0	0
	COG1316	LytR, Transcriptional regulator	K	Transcription	0	0	0	0	0	0	0	0	0	0	0	0	0	3	0	0	2	0	0	1	1	0	0	0	0	0	3	0	0	0	1	0	0	0	0	0	2	1	1	0	0	0	0	0	0
	COG1317	FliH, Flagellar biosynthesis/type III secretory pathway protein	NU	Cell motility and secretion / Intracellular trafficking and secretion	0	0	0	0	0	0	0	2	0	0	0	0	0	0	0	0	0	0	0	0	0	0	0	0	0	0	0	0	0	0	0	0	0	0	0	0	0	0	0	0	0	0	0	1	1
	COG1318	COG1318, Predicted transcriptional regulators	K	Transcription	0	0	0	0	0	0	0	0	0	0	0	0	0	0	0	0	0	0	0	0	0	0	0	0	0	0	0	0	0	0	0	0	0	0	0	0	0	0	0	0	0	0	0	0	0
	COG1319	CoxM, Aerobic-type carbon monoxide dehydrogenase, middle subunit CoxM/CutM homologs	C	Energy production and conversion	4	3	5	0	5	0	1	0	8	5	0	5	0	2	6	3	8	9	4	4	0	3	2	5	1	2	2	0	2	4	1	2	0	19	0	1	6	3	0	0	0	0	1	0	3
	COG1320	MnhG, Multisubunit Na+/H+ antiporter, MnhG subunit	P	Inorganic ion transport and metabolism	1	0	1	0	1	0	0	0	1	1	0	0	0	1	1	0	0	1	0	0	0	0	0	0	0	0	0	0	0	0	1	0	1	1	0	0	1	0	0	0	0	1	0	1	0
	COG1321	TroR, Mn-dependent transcriptional regulator	K	Transcription	2	2	1	0	2	0	0	0	0	2	0	0	1	3	1	2	0	0	3	1	0	1	0	1	0	0	1	0	0	0	1	0	0	1	2	1	1	2	0	0	2	0	1	0	1
	COG1322	COG1322, Predicted nuclease of restriction endonuclease-like fold, RmuC family	R	General function prediction only	1	1	1	1	0	1	0	1	0	0	0	0	0	1	0	0	1	1	0	1	0	0	1	1	1	1	0	1	1	0	0	1	1	1	1	0	1	1	0	1	1	2	1	0	1
	COG1323	COG1323, Predicted nucleotidyltransferase	R	General function prediction only	0	0	0	0	0	0	0	0	0	0	0	0	0	0	0	0	0	0	0	0	0	0	0	0	0	0	0	0	0	0	0	0	0	0	0	0	0	0	0	0	0	0	0	0	0
	COG1324	CutA, Uncharacterized protein involved in tolerance to divalent cations	P	Inorganic ion transport and metabolism	1	0	0	0	1	0	0	0	1	1	0	0	0	0	0	0	0	1	0	0	1	0	0	0	0	0	0	0	1	0	0	0	1	1	0	0	0	0	1	0	0	0	1	1	1
	COG1327	COG1327, Predicted transcriptional regulator, consists of a Zn-ribbon and ATP-cone domains	K	Transcription	1	1	1	1	1	0	1	0	1	1	1	1	0	0	1	1	0	1	1	0	1	0	0	1	0	1	0	0	2	1	0	0	1	1	1	0	1	0	1	0	0	1	1	1	1
	COG1328	NrdD, Oxygen-sensitive ribonucleoside-triphosphate reductase	F	Nucleotide transport and metabolism	0	0	0	0	0	0	0	0	0	0	0	0	0	0	0	0	0	0	0	0	0	0	0	0	0	0	0	0	0	0	0	0	0	0	0	0	0	0	0	0	0	0	0	0	0
	COG1329	COG1329, Transcriptional regulators, similar to M. xanthus CarD	K	Transcription	0	0	1	0	0	1	1	0	0	0	0	1	0	1	0	0	1	1	0	1	0	0	0	0	0	0	0	0	1	1	2	0	0	1	1	0	0	0	0	0	0	0	0	0	1
	COG1330	RecC, Exonuclease V gamma subunit	L	DNA replication, recombination, and repair	0	0	0	0	0	0	0	0	0	0	0	0	0	0	0	0	0	0	1	0	0	0	0	0	0	0	0	0	0	1	0	0	0	0	0	0	0	1	0	0	0	1	0	0	0
	COG1331	COG1331, Highly conserved protein containing a thioredoxin domain	O	Posttranslational modification, protein turnover, chaperones	1	1	0	0	1	0	0	0	2	1	1	0	2	1	1	3	1	1	1	1	1	2	1	3	1	1	1	2	2	1	2	2	2	1	1	2	1	1	0	1	1	0	1	2	1
	COG1332	COG1332, CRISPR system related protein, RAMP superfamily	V	Defense mechanisms	0	0	0	0	0	0	0	0	0	0	0	0	0	0	0	0	0	0	0	0	0	1	0	0	0	0	0	0	0	0	0	1	0	0	0	0	1	0	0	0	0	0	0	0	1
	COG1333	ResB, ResB protein required for cytochrome c biosynthesis	O	Posttranslational modification, protein turnover, chaperones	0	0	0	0	0	0	0	0	0	0	0	0	0	0	0	0	0	0	0	0	2	0	0	0	1	0	0	0	0	0	0	0	0	0	0	0	0	1	1	0	0	0	0	0	0
	COG1334	FlaG, Uncharacterized flagellar protein FlaG	N	Cell motility and secretion	0	0	0	0	0	0	0	0	0	0	0	0	0	0	0	0	0	0	0	0	0	0	0	0	0	0	0	0	0	0	0	0	0	0	0	0	0	0	0	0	0	0	0	0	0
	COG1335	PncA, Amidases related to nicotinamidase	Q	Secondary metabolites biosynthesis, transport, and catabolism	3	2	4	0	1	0	1	1	6	2	0	3	0	1	9	4	6	10	1	3	0	2	0	4	2	2	0	0	1	4	2	2	1	12	0	1	1	0	0	0	1	0	2	0	3
	COG1336	COG1336, CRISPR system related protein, RAMP superfamily	V	Defense mechanisms	0	0	0	0	0	0	0	0	0	0	0	0	1	0	0	1	0	0	0	0	0	0	0	0	0	0	1	0	0	0	0	0	0	0	0	0	0	0	0	0	0	0	0	0	0
	COG1337	COG1337, CRISPR system related protein, RAMP superfamily	V	Defense mechanisms	0	0	0	0	0	0	0	0	0	0	0	0	0	0	0	0	0	0	0	0	0	1	0	0	0	0	4	0	0	0	0	5	0	0	0	2	1	0	0	0	0	0	0	0	1
	COG1338	FliP, Flagellar biosynthesis pathway, component FliP	NU	Cell motility and secretion / Intracellular trafficking and secretion	0	0	0	0	0	0	0	1	0	0	0	0	0	0	0	0	0	0	0	0	0	0	0	0	0	0	0	0	0	0	0	0	0	0	0	0	0	1	0	0	0	0	1	1	1
	COG1339	COG1339, Transcriptional regulator of a riboflavin/FAD biosynthetic operon	KH	Transcription / Coenzyme metabolism	0	0	0	0	0	0	0	0	0	0	0	0	0	0	0	0	0	0	0	0	0	0	0	0	0	0	0	0	0	0	0	0	0	1	0	0	0	0	0	0	0	0	0	0	0
	COG1340	COG1340, Uncharacterized archaeal coiled-coil protein	S	Function unknown	0	0	0	0	0	0	0	0	0	0	0	0	1	0	0	0	0	0	0	0	0	0	0	0	0	0	0	0	0	0	0	0	0	0	0	0	0	0	0	0	0	0	0	0	0
	COG1341	COG1341, Predicted GTPase or GTP-binding protein	R	General function prediction only	0	0	0	0	0	0	0	0	0	0	0	0	0	0	0	0	0	0	0	0	0	1	0	0	0	0	0	0	0	0	0	1	0	0	0	1	0	0	0	0	0	0	0	0	0
	COG1342	COG1342, Predicted DNA-binding proteins	R	General function prediction only	0	0	0	0	0	0	0	0	0	0	0	0	0	0	0	0	0	0	0	0	0	0	0	0	0	0	0	0	0	0	0	0	0	0	0	0	0	0	0	0	0	0	0	0	0
	COG1343	COG1343, CRISPR-associated protein Cas2	V	Defense mechanisms	0	1	0	0	0	0	1	0	0	1	1	0	1	0	0	0	1	1	2	1	1	1	0	0	1	0	1	0	1	1	2	1	0	0	1	1	2	1	1	0	0	0	0	0	0
	COG1344	FlgL, Flagellin and related hook-associated proteins	N	Cell motility and secretion	0	0	0	0	0	0	0	2	0	0	0	0	0	0	0	0	0	0	0	0	0	0	0	0	0	0	0	0	0	0	0	0	0	0	0	0	0	0	0	0	0	0	2	4	3
	COG1345	FliD, Flagellar capping protein	N	Cell motility and secretion	0	0	0	0	0	0	0	1	0	0	0	0	0	0	0	0	0	0	0	0	0	0	0	0	0	0	0	0	0	0	0	0	0	0	0	0	0	0	0	0	0	0	1	4	1
	COG1346	LrgB, Putative effector of murein hydrolase	M	Cell envelope biogenesis, outer membrane	0	0	0	0	0	0	0	0	0	0	0	0	0	0	0	0	0	0	0	0	0	0	0	0	0	0	0	0	0	0	0	0	0	0	0	0	0	0	0	0	0	1	0	0	0
	COG1347	NqrD, Na+-transporting NADH:ubiquinone oxidoreductase, subunit NqrD	C	Energy production and conversion	0	0	0	0	0	1	0	0	0	0	1	0	0	0	0	0	0	0	1	0	0	0	0	0	0	0	0	1	0	0	0	0	0	0	0	0	0	1	0	1	1	1	0	0	0
	COG1348	NifH, Nitrogenase subunit NifH (ATPase)	P	Inorganic ion transport and metabolism	0	0	0	0	0	0	0	0	0	0	0	0	0	0	0	0	0	0	0	0	0	0	0	0	0	0	0	0	0	0	0	0	0	0	0	0	0	0	1	0	0	0	0	0	0
	COG1349	GlpR, Transcriptional regulators of sugar metabolism	KG	Transcription / Carbohydrate transport and metabolism	0	0	0	0	0	0	1	0	0	0	0	4	0	1	0	0	1	0	0	2	0	0	0	0	0	0	0	0	0	0	0	0	0	0	0	0	0	1	0	0	1	0	3	0	0
	COG1350	COG1350, Predicted alternative tryptophan synthase beta-subunit (paralog of TrpB)	R	General function prediction only	0	0	0	0	0	0	0	0	1	0	0	0	0	1	0	0	1	1	0	0	0	0	0	0	0	0	0	0	0	0	0	0	0	0	0	0	1	0	0	1	0	0	0	0	1
	COG1351	THY1, Predicted alternative thymidylate synthase	F	Nucleotide transport and metabolism	1	1	0	1	1	0	1	0	1	1	0	1	0	1	1	1	1	1	0	1	1	0	0	2	1	1	1	0	0	1	1	0	0	0	1	0	1	1	1	0	0	0	1	1	0
	COG1352	CheR, Methylase of chemotaxis methyl-accepting proteins	NT	Cell motility and secretion / Signal transduction mechanisms	0	0	0	0	0	0	0	0	0	0	0	0	0	0	0	0	0	0	0	0	0	0	0	0	0	0	0	0	0	0	0	0	0	0	0	0	0	0	0	0	0	2	1	1	2
	COG1353	COG1353, Predicted CRISPR-associated polymerase	V	Defense mechanisms	0	0	0	0	0	0	0	0	1	0	0	0	1	0	0	0	0	0	0	0	0	1	0	0	0	0	1	0	0	0	0	2	0	0	0	0	1	0	0	0	0	0	0	0	1
	COG1354	scpA, Rec8/ScpA/Scc1-like protein (kleisin family)	L	Replication, recombination, and repair	1	0	1	0	1	1	0	1	1	1	1	1	1	0	0	0	1	1	1	1	0	1	1	0	1	0	1	0	0	1	0	1	1	1	1	1	1	1	0	0	0	1	1	1	1
	COG1355	COG1355, Predicted dioxygenase	R	General function prediction only	1	1	0	0	0	0	0	0	0	0	0	0	0	0	0	0	0	0	0	0	0	0	0	0	0	0	0	0	0	0	0	0	1	0	0	0	0	0	0	0	1	0	0	1	1
	COG1357	COG1357, Pentapeptide repeats containing protein	S	Function unknown	6	9	0	0	0	4	1	0	8	0	1	0	0	1	0	8	1	1	1	0	4	1	0	6	2	1	2	0	1	1	2	2	3	1	2	1	0	2	5	0	1	0	0	14	0
	COG1358	RPL8A, Ribosomal protein HS6-type (S12/L30/L7a)	J	Translation, ribosomal structure and biogenesis	0	0	0	0	0	0	0	0	0	0	0	0	0	0	0	0	0	0	0	0	0	0	0	0	0	0	0	0	0	0	0	0	0	0	0	0	0	0	0	0	0	0	0	0	0
	COG1359	COG1359, Uncharacterized conserved protein	S	Function unknown	1	1	3	0	0	0	0	0	4	0	0	1	0	0	1	2	0	1	0	2	0	1	1	1	2	1	0	0	1	0	0	2	0	2	0	1	1	1	0	1	1	1	1	1	2
	COG1360	MotB, Flagellar motor protein	N	Cell motility and secretion	2	0	1	0	0	0	1	2	0	0	0	2	0	0	0	0	0	1	0	0	0	2	0	0	0	0	0	1	0	2	0	3	0	1	0	2	0	0	0	2	2	1	2	3	3
	COG1361	COG1361, S-layer domain	M	Cell envelope biogenesis, outer membrane	0	0	0	0	0	0	0	0	0	0	0	0	0	0	0	0	0	0	0	0	0	0	0	0	0	0	0	0	0	0	0	0	0	0	0	0	0	0	0	0	0	0	0	0	0
	COG1362	LAP4, Aspartyl aminopeptidase	E	Amino acid transport and metabolism	0	0	0	0	0	0	0	1	1	0	0	0	0	0	0	0	0	0	1	1	0	0	0	0	0	0	0	0	0	0	0	0	0	0	0	0	0	0	0	0	0	0	0	1	0
	COG1363	FrvX, Cellulase M and related proteins	G	Carbohydrate transport and metabolism	1	1	0	0	2	0	0	0	0	2	0	1	0	4	0	1	0	0	1	0	0	1	0	1	0	1	2	1	0	0	1	1	0	0	1	0	3	1	0	1	1	0	0	1	1
	COG1364	ArgJ, N-acetylglutamate synthase (N-acetylornithine aminotransferase)	E	Amino acid transport and metabolism	1	1	1	0	0	0	1	0	1	0	0	1	0	1	1	1	1	1	1	1	1	1	0	1	1	1	1	0	0	1	1	1	1	1	3	1	1	1	1	0	0	1	1	1	1
	COG1366	SpoIIAA, Anti-anti-sigma regulatory factor (antagonist of anti-sigma factor)	T	Signal transduction mechanisms	2	0	1	0	4	0	1	1	5	4	4	1	7	1	3	4	1	1	4	3	0	7	1	4	2	2	1	0	3	1	2	13	1	3	3	11	0	1	0	1	0	0	2	0	11
	COG1367	COG1367, CRISPR system related protein, RAMP superfamily	V	Defense mechanisms	0	0	0	0	0	0	0	0	0	0	0	0	0	0	0	2	0	0	0	0	0	0	0	0	0	0	1	0	0	0	0	0	0	0	0	0	0	0	0	0	0	0	0	0	0
	COG1368	MdoB, Phosphoglycerol transferase and related proteins, alkaline phosphatase superfamily	M	Cell envelope biogenesis, outer membrane	0	0	0	0	0	0	0	0	0	0	1	0	0	0	0	0	0	0	1	0	0	0	0	0	0	0	0	0	0	0	0	0	0	0	0	0	0	0	0	0	2	1	0	0	0
	COG1371	COG1371, SHS2 domain protein implicated in nucleic acid metabolism	R	General function prediction only	0	0	0	0	0	0	0	0	0	0	0	0	0	0	0	0	0	0	0	0	0	1	0	0	0	0	0	0	0	0	0	1	1	0	0	1	0	0	0	0	0	0	0	1	0
	COG1373	COG1373, Predicted ATPase (AAA+ superfamily)	R	General function prediction only	2	2	3	0	14	0	3	1	2	19	30	5	4	0	1	5	5	0	19	12	0	1	4	0	1	2	6	1	0	10	0	1	9	0	15	0	0	25	0	0	0	0	0	0	0
	COG1376	ErfK, Uncharacterized protein conserved in bacteria	S	Function unknown	0	0	0	0	0	0	0	1	0	1	0	1	1	2	0	0	1	0	0	0	0	0	0	0	0	0	1	0	0	0	0	0	0	1	0	0	3	0	0	0	0	1	0	0	3
	COG1377	FlhB, Flagellar biosynthesis pathway, component FlhB	NU	Cell motility and secretion / Intracellular trafficking and secretion	0	0	0	0	0	0	0	2	0	0	0	0	0	0	0	0	0	0	0	0	0	0	0	0	0	0	0	0	0	0	0	0	0	0	0	0	0	1	0	0	0	0	1	2	1
	COG1378	COG1378, Predicted transcriptional regulators	K	Transcription	0	0	0	0	0	0	0	0	0	0	0	0	0	0	0	0	0	0	0	0	0	0	0	0	0	0	0	0	0	0	0	0	0	0	0	0	0	0	0	0	0	0	0	0	1
	COG1379	COG1379, PHP family phosphoesterase with a Zn ribbon	R	General function prediction only	0	0	0	0	0	0	0	0	0	0	0	0	0	0	1	1	0	0	0	0	0	0	0	1	0	1	0	0	0	0	0	0	1	0	0	0	0	0	0	0	0	0	0	0	0
	COG1380	COG1380, Putative effector of murein hydrolase LrgA	R	General function prediction only	0	0	0	0	0	0	0	0	0	0	0	0	0	0	0	0	0	0	0	0	0	0	0	0	0	0	0	0	0	0	0	0	0	0	0	0	0	0	0	0	0	1	0	0	0
	COG1381	RecO, Recombinational DNA repair protein (RecF pathway)	L	DNA replication, recombination, and repair	1	0	1	1	1	0	1	0	1	1	1	1	1	1	1	1	1	1	1	1	1	1	1	1	1	1	1	1	0	1	1	1	1	1	2	1	1	1	1	0	1	1	1	1	1
	COG1384	LysS, Lysyl-tRNA synthetase (class I)	J	Translation, ribosomal structure and biogenesis	0	0	1	0	0	1	1	0	1	0	0	1	0	0	0	0	0	1	0	0	0	0	0	0	0	0	0	0	0	1	0	0	0	0	0	0	0	1	0	0	0	0	0	0	0
	COG1385	COG1385, Uncharacterized protein conserved in bacteria	S	Function unknown	1	1	1	1	0	1	1	2	1	0	1	1	1	0	0	0	0	1	2	1	0	1	0	0	1	1	0	0	1	0	0	1	1	1	3	1	1	2	0	1	1	2	1	1	1
	COG1386	scpB, Chromosome segregation and condensation protein B	L	DNA replication, recombination, and repair	1	0	1	0	1	1	0	1	1	1	1	1	1	0	0	0	1	1	1	1	1	1	0	0	1	0	1	0	0	1	1	1	1	1	1	1	1	1	1	0	0	1	1	1	1
	COG1387	HIS2, Histidinol phosphatase and related hydrolases of the PHP family	ER	Amino acid transport and metabolism / General function prediction only	0	2	0	0	1	0	0	0	0	0	0	0	0	1	0	1	1	0	0	0	0	2	1	2	1	0	2	0	0	0	1	1	0	0	0	1	0	2	0	1	0	0	0	0	2
	COG1388	LytE, FOG: LysM repeat	M	Cell envelope biogenesis, outer membrane	0	0	0	0	1	0	0	1	2	1	0	0	1	2	0	0	1	1	1	0	0	0	0	0	3	0	8	0	0	0	0	0	1	0	0	0	4	1	1	0	0	1	1	1	0
	COG1389	COG1389, DNA topoisomerase VI, subunit B	L	DNA replication, recombination, and repair	0	0	0	0	0	0	0	0	0	0	0	0	0	0	0	0	0	0	2	0	0	0	0	0	0	0	0	0	0	0	0	0	0	0	0	0	0	0	0	0	0	0	0	0	0
	COG1390	NtpE, Archaeal/vacuolar-type H+-ATPase subunit E	C	Energy production and conversion	0	0	0	0	0	0	0	0	0	0	0	0	0	0	0	0	0	0	0	0	0	0	0	0	0	0	0	0	0	0	1	0	0	0	0	0	0	0	0	0	0	0	0	0	0
	COG1391	GlnE, Glutamine synthetase adenylyltransferase	OT	Posttranslational modification, protein turnover, chaperones / Signal transduction mechanisms	2	0	1	0	1	0	1	0	1	1	1	2	0	0	0	0	0	2	1	1	0	1	1	0	0	0	0	0	3	2	0	2	2	2	1	1	0	1	0	0	0	1	0	1	1
	COG1392	COG1392, Phosphate transport regulator (distant homolog of PhoU)	P	Inorganic ion transport and metabolism	0	0	0	0	0	0	0	0	0	0	0	0	0	0	0	0	0	0	0	0	0	0	0	0	0	0	0	0	0	0	0	0	0	0	0	0	0	0	0	0	0	1	0	1	1
	COG1393	ArsC, Arsenate reductase and related proteins, glutaredoxin family	P	Inorganic ion transport and metabolism	0	1	2	0	0	0	0	1	2	0	0	0	0	0	0	1	0	2	0	1	0	0	0	1	0	1	0	0	2	1	1	0	1	2	0	0	0	0	0	2	3	2	0	2	2
	COG1394	NtpD, Archaeal/vacuolar-type H+-ATPase subunit D	C	Energy production and conversion	0	0	0	0	0	0	0	0	0	0	0	0	0	0	0	0	0	0	0	0	0	0	0	0	0	0	0	0	0	0	1	0	0	0	0	0	0	1	0	0	0	0	0	0	0
	COG1396	HipB, Predicted transcriptional regulators	K	Transcription	4	2	1	0	1	0	1	1	1	1	0	3	0	0	0	1	3	1	2	5	0	0	0	3	1	1	0	0	1	2	1	3	4	6	3	2	3	0	0	0	2	0	2	1	1
	COG1397	DraG, ADP-ribosylglycohydrolase	O	Posttranslational modification, protein turnover, chaperones	1	1	1	0	1	0	1	0	0	0	1	1	0	3	1	1	1	0	2	1	0	1	2	1	1	0	3	0	1	1	2	4	0	0	1	1	2	7	0	0	0	0	0	2	1
	COG1398	OLE1, Fatty-acid desaturase	I	Lipid metabolism	1	0	0	0	0	1	0	0	0	0	0	0	0	0	0	0	0	0	0	1	2	1	1	0	0	0	0	0	0	0	0	0	1	0	0	1	0	0	2	0	1	1	1	1	3
	COG1399	COG1399, Predicted metal-binding, possibly nucleic acid-binding protein	R	General function prediction only	1	1	0	0	1	0	0	0	1	1	0	1	1	1	1	1	1	0	1	1	0	1	0	1	1	1	1	0	0	0	1	1	1	0	1	1	1	0	0	1	0	1	1	1	1
	COG1402	COG1402, Uncharacterized protein, putative amidase	R	General function prediction only	5	0	2	0	7	0	1	0	0	8	1	3	2	1	0	0	1	1	0	1	1	2	0	0	0	0	1	0	0	4	5	1	0	2	0	1	3	2	2	0	0	0	0	0	1
	COG1403	McrA, Restriction endonuclease	V	Defense mechanisms	1	1	1	0	1	0	3	0	3	1	0	1	3	1	1	6	2	2	0	2	1	2	1	6	1	2	1	2	0	1	1	4	3	2	3	1	1	1	1	0	0	1	1	2	1
	COG1404	AprE, Subtilisin-like serine proteases	O	Posttranslational modification, protein turnover, chaperones	0	0	0	0	1	2	0	0	1	1	2	1	5	1	0	1	0	0	1	0	1	2	1	0	0	0	1	1	2	2	1	2	3	3	0	2	3	0	5	0	2	0	0	0	2
	COG1406	COG1406, Predicted inhibitor of MCP methylation, homolog of CheC	N	Cell motility and secretion	0	0	0	0	0	0	0	0	0	0	0	0	0	0	0	0	0	0	0	0	0	0	0	0	0	0	0	0	0	0	0	0	0	0	0	0	0	0	0	0	0	0	1	0	1
	COG1407	COG1407, Predicted ICC-like phosphoesterases	R	General function prediction only	0	0	1	0	0	0	0	0	0	0	0	1	0	0	0	0	0	1	0	0	0	0	0	0	0	0	0	0	1	1	0	0	0	0	0	0	0	0	0	0	0	0	0	0	0
	COG1408	COG1408, Predicted phosphohydrolases	R	General function prediction only	0	0	0	0	0	0	0	0	1	0	0	0	0	0	0	0	0	0	0	1	0	0	0	0	1	0	0	1	0	0	0	0	0	0	0	1	2	0	0	1	1	0	1	1	1
	COG1409	Icc, Predicted phosphohydrolases	R	General function prediction only	0	0	1	0	1	0	0	0	1	1	1	0	2	1	1	0	0	2	1	1	1	2	1	0	0	0	1	0	0	3	0	3	0	1	1	2	0	1	1	0	0	1	0	0	6
	COG1410	MetH, Methionine synthase I, cobalamin-binding domain	E	Amino acid transport and metabolism	1	0	1	0	1	0	2	0	1	1	1	1	1	1	0	2	2	2	2	2	1	1	1	1	1	1	1	0	1	1	1	1	1	1	1	1	1	1	1	1	0	1	1	1	1
	COG1411	COG1411, Uncharacterized protein related to proFAR isomerase (HisA)	R	General function prediction only	0	0	0	0	0	0	0	0	0	0	0	0	0	0	0	0	0	0	0	0	0	0	0	0	0	0	0	0	0	0	0	0	0	0	0	0	0	0	0	0	0	0	0	0	0
	COG1413	COG1413, FOG: HEAT repeat	C	Energy production and conversion	0	1	0	0	0	0	0	0	3	0	2	0	1	3	0	0	0	0	1	0	5	11	1	3	0	0	3	0	0	1	0	14	8	0	0	9	2	3	6	0	0	0	0	1	4
	COG1414	IclR, Transcriptional regulator	K	Transcription	1	0	1	0	0	0	0	0	1	0	0	5	0	2	0	0	3	3	0	2	0	0	0	0	0	0	0	0	0	3	0	0	0	1	0	0	0	1	0	0	1	0	0	0	4
	COG1415	COG1415, Uncharacterized conserved protein	S	Function unknown	0	0	0	0	0	0	0	0	0	0	0	0	0	0	0	0	0	0	0	0	0	0	0	0	0	0	0	0	0	0	0	0	0	0	0	0	0	0	0	0	0	0	0	0	1
	COG1416	COG1416, Uncharacterized conserved protein	S	Function unknown	0	0	0	0	0	0	0	0	0	0	0	0	0	0	0	0	0	1	0	0	0	0	0	0	0	0	0	0	0	0	0	0	1	0	0	0	0	0	0	0	0	0	0	1	0
	COG1418	COG1418, Predicted HD superfamily hydrolase	R	General function prediction only	1	1	0	0	1	2	0	0	1	1	0	0	2	1	1	1	1	0	1	0	0	0	0	1	1	1	3	1	0	0	1	0	1	0	1	1	2	1	0	1	2	0	0	2	0
	COG1419	FlhF, Flagellar GTP-binding protein	N	Cell motility and secretion	0	0	0	0	0	0	0	0	0	0	0	0	0	0	0	0	0	0	0	0	0	0	0	0	0	0	0	0	0	0	0	0	0	0	0	0	0	1	0	0	0	0	0	1	1
	COG1420	HrcA, Transcriptional regulator of heat shock gene	K	Transcription	1	1	1	1	1	0	1	0	0	1	0	1	1	1	1	0	1	1	1	1	1	0	1	1	1	1	1	0	1	1	1	0	0	1	1	0	1	0	1	0	0	1	1	2	1
	COG1421	COG1421, CRISPR system related protein	V	Defense mechanisms	0	0	0	0	0	0	0	0	0	0	0	0	0	0	0	0	0	0	0	0	0	0	0	0	0	0	0	0	0	0	0	1	0	0	0	0	0	0	0	0	0	0	0	0	1
	COG1423	COG1423, ATP-dependent DNA ligase, homolog of eukaryotic ligase III	L	DNA replication, recombination, and repair	0	0	0	0	0	0	0	0	0	0	0	0	0	0	0	0	0	0	0	0	0	0	0	0	0	0	0	0	0	0	0	0	1	0	0	0	0	0	0	0	0	0	0	0	0
	COG1426	COG1426, Predicted transcriptional regulator contains Xre-like HTH domain	S	Function unknown	1	0	1	0	0	0	1	1	0	0	0	1	1	1	0	0	0	1	1	0	1	0	2	0	1	0	1	0	1	1	1	0	1	1	0	1	1	0	1	0	0	1	1	1	3
	COG1427	COG1427, Predicted periplasmic solute-binding protein	R	General function prediction only	0	0	0	0	0	1	0	0	0	0	0	0	0	0	0	2	0	0	0	0	0	1	0	1	0	1	0	0	0	0	1	1	0	0	1	1	2	0	0	0	0	0	1	1	1
	COG1428	COG1428, Deoxynucleoside kinases	F	Nucleotide transport and metabolism	0	0	0	0	0	0	0	0	0	0	0	0	1	0	0	0	0	0	1	0	0	0	0	0	0	0	0	0	0	0	2	0	0	0	0	0	0	0	0	1	2	1	1	1	0
	COG1429	CobN, Cobalamin biosynthesis protein CobN and related Mg-chelatases	H	Coenzyme metabolism	0	1	1	0	0	0	1	0	0	0	0	1	0	0	0	1	0	1	0	0	4	0	0	1	0	0	0	0	1	1	0	0	0	1	0	0	1	0	2	0	0	0	0	0	0
	COG1430	COG1430, Uncharacterized conserved protein	S	Function unknown	1	1	1	0	1	0	1	0	1	1	0	1	0	0	1	1	1	1	0	1	0	0	1	1	1	1	0	0	1	1	0	0	2	1	0	0	0	1	1	0	0	0	1	0	1
	COG1431	COG1431, Argonaute homolog, implicated in RNA metabolism	J	Translation, ribosomal structure and biogenesis	0	0	0	0	0	0	0	0	0	0	0	0	0	0	0	0	0	0	0	0	0	0	0	0	0	0	0	0	0	0	0	0	0	0	0	0	0	0	0	0	0	0	0	0	0
	COG1432	COG1432, Uncharacterized conserved protein	S	Function unknown	1	2	1	0	1	1	0	0	0	1	1	2	1	0	1	5	0	1	0	3	0	1	0	3	2	4	3	0	1	2	1	1	1	4	0	1	1	1	0	0	0	2	0	0	1
	COG1433	COG1433, Uncharacterized conserved protein	S	Function unknown	0	0	0	0	0	0	0	0	0	0	0	0	0	0	0	0	0	0	0	0	0	0	0	0	0	0	0	0	0	0	0	0	0	0	0	0	0	0	0	0	0	0	0	0	1
	COG1434	COG1434, Uncharacterized conserved protein	S	Function unknown	0	0	1	0	0	0	0	0	0	0	0	0	0	0	0	0	0	1	0	0	1	0	0	0	0	0	0	0	1	1	0	0	0	1	0	0	0	0	1	0	0	1	1	0	3
	COG1435	Tdk, Thymidine kinase	F	Nucleotide transport and metabolism	0	0	0	1	1	0	0	0	0	1	0	0	0	1	0	0	0	0	2	0	0	0	0	0	0	0	1	0	0	0	1	0	0	0	0	0	1	0	0	1	1	0	0	0	1
	COG1436	NtpG, Archaeal/vacuolar-type H+-ATPase subunit F	C	Energy production and conversion	0	0	0	0	0	0	0	0	0	0	0	0	0	0	0	0	0	0	0	0	0	0	0	0	0	0	0	0	0	0	1	0	0	0	0	0	0	1	0	0	0	0	0	0	0
	COG1437	CyaB, Adenylate cyclase, class 2 (thermophilic)	F	Nucleotide transport and metabolism	0	0	0	0	0	0	0	0	1	0	0	0	0	1	0	1	0	0	2	0	0	1	0	0	0	0	0	0	0	0	0	1	0	0	0	1	0	0	0	0	0	0	1	0	1
	COG1438	ArgR, Arginine repressor	K	Transcription	0	0	0	0	1	0	0	0	0	1	1	0	0	0	0	0	1	0	1	1	0	0	0	0	0	0	0	0	0	0	1	0	0	0	0	0	0	1	0	0	0	0	1	0	1
	COG1441	MenC, O-succinylbenzoate synthase	H	Coenzyme metabolism	0	0	0	0	0	0	0	0	0	0	0	0	1	0	0	0	0	0	0	0	0	0	0	0	0	0	0	0	0	0	0	0	0	0	0	0	0	0	0	0	0	0	0	0	0
	COG1442	RfaJ, Lipopolysaccharide biosynthesis proteins, LPS:glycosyltransferases	M	Cell envelope biogenesis, outer membrane	0	0	0	0	0	0	0	0	0	0	0	0	0	0	0	0	0	0	0	0	0	0	0	0	0	0	0	0	0	0	0	0	0	0	0	0	0	0	0	0	0	0	0	0	0
	COG1443	Idi, Isopentenyldiphosphate isomerase	I	Lipid metabolism	0	0	0	0	0	0	0	0	1	0	0	0	0	1	0	0	0	0	0	0	0	0	1	0	0	0	0	1	0	0	0	1	0	0	0	1	0	0	0	1	2	0	0	1	0
	COG1444	COG1444, Predicted P-loop ATPase fused to an acetyltransferase	R	General function prediction only	0	0	0	0	0	0	0	0	0	0	0	0	0	0	0	0	0	0	0	0	0	0	0	0	0	0	0	0	0	0	0	0	0	0	0	0	0	0	0	0	0	0	0	0	0
	COG1445	FrwB, Phosphotransferase system fructose-specific component IIB	G	Carbohydrate transport and metabolism	0	0	0	0	0	0	0	0	0	0	0	0	0	0	0	0	0	0	0	0	0	0	0	0	0	0	0	0	0	0	0	0	0	0	0	0	0	0	0	1	0	0	0	0	0
	COG1446	COG1446, Asparaginase	E	Amino acid transport and metabolism	0	0	0	0	1	0	0	0	1	2	1	0	1	1	0	0	0	0	1	0	0	0	0	0	0	0	0	1	0	0	0	0	0	0	0	0	0	0	0	2	1	0	1	1	1
	COG1448	TyrB, Aspartate/tyrosine/aromatic aminotransferase	E	Amino acid transport and metabolism	0	0	0	0	0	0	1	0	0	0	0	1	0	0	0	0	0	0	0	0	0	0	0	0	0	0	1	0	0	0	0	0	0	0	0	0	1	0	0	0	0	0	0	0	0
	COG1449	COG1449, Alpha-amylase/alpha-mannosidase	G	Carbohydrate transport and metabolism	0	0	0	0	0	0	0	0	0	0	0	0	0	0	0	0	0	0	0	0	0	0	0	0	0	0	0	0	0	0	0	0	0	0	0	0	0	0	0	0	0	0	1	1	1
	COG1450	PulD, Type II secretory pathway, component PulD	NU	Cell motility and secretion / Intracellular trafficking and secretion	0	0	0	0	1	1	1	3	0	0	0	1	0	0	0	0	0	0	1	0	1	1	1	0	0	0	0	0	0	0	0	1	1	0	1	1	0	0	1	0	0	1	3	1	4
	COG1451	COG1451, Predicted metal-dependent hydrolase	R	General function prediction only	0	2	0	0	0	0	1	1	2	2	0	1	0	1	0	1	1	1	3	1	0	0	0	2	1	2	1	0	0	0	0	2	3	0	2	2	1	2	0	0	0	2	0	0	0
	COG1452	Imp, Organic solvent tolerance protein OstA	M	Cell envelope biogenesis, outer membrane	1	0	1	0	1	0	1	1	1	1	1	1	2	0	0	0	0	1	2	0	0	1	1	0	0	0	0	0	0	1	0	1	1	1	0	1	0	1	0	1	1	1	1	1	2
	COG1453	COG1453, Predicted oxidoreductases of the aldo/keto reductase family	R	General function prediction only	1	1	0	0	0	0	0	0	1	0	0	0	0	0	0	0	0	0	0	0	2	2	2	0	0	0	1	0	0	0	0	3	0	0	0	4	0	1	2	0	0	0	0	1	6
	COG1454	EutG, Alcohol dehydrogenase, class IV	C	Energy production and conversion	3	1	1	0	0	0	0	0	0	0	1	3	0	1	0	2	1	3	1	0	0	3	0	1	0	1	1	0	4	2	2	4	0	1	0	3	1	1	0	1	0	1	0	0	1
	COG1456	CdhE, CO dehydrogenase/acetyl-CoA synthase gamma subunit (corrinoid Fe-S protein)	C	Energy production and conversion	0	0	0	0	0	0	0	0	0	0	0	0	0	0	0	0	0	0	0	0	0	0	0	0	0	0	0	0	0	0	0	0	0	0	0	0	0	0	0	0	0	0	0	0	0
	COG1457	CodB, Purine-cytosine permease and related proteins	F	Nucleotide transport and metabolism	0	0	0	0	0	0	0	0	0	0	0	0	0	0	0	0	0	1	0	0	0	0	0	0	0	0	0	0	0	0	0	0	0	0	0	0	0	0	0	1	0	0	0	0	1
	COG1459	PulF, Type II secretory pathway, component PulF	NU	Cell motility and secretion / Intracellular trafficking and secretion	0	0	0	0	1	2	1	3	0	1	2	1	0	0	0	0	0	0	2	0	1	1	1	0	0	0	0	0	0	0	0	1	1	0	1	1	0	0	1	0	0	2	1	2	2
	COG1461	COG1461, Predicted kinase related to dihydroxyacetone kinase	R	General function prediction only	0	1	0	0	1	0	0	0	0	1	0	0	0	1	1	1	0	0	0	1	0	0	0	1	1	1	1	0	0	0	1	0	0	0	0	0	0	0	0	0	0	0	0	0	0
	COG1462	CsgG, Uncharacterized protein involved in formation of curli polymers	M	Cell envelope biogenesis, outer membrane	0	0	0	0	0	0	0	0	0	0	2	0	0	0	0	0	0	0	0	0	0	0	0	0	0	0	0	0	1	0	0	0	0	0	0	0	0	0	1	0	0	1	0	0	1
	COG1463	Ttg2C, ABC-type transport system involved in resistance to organic solvents, periplasmic component	Q	Secondary metabolites biosynthesis, transport, and catabolism	1	0	1	1	1	1	1	1	3	2	0	1	1	0	0	0	0	3	1	0	1	1	0	0	0	0	0	1	1	1	0	2	0	1	1	1	0	0	1	1	1	0	1	1	3
	COG1464	NlpA, ABC-type metal ion transport system, periplasmic component/surface antigen	P	Inorganic ion transport and metabolism	0	0	0	0	0	0	0	0	0	0	0	0	0	0	0	0	0	0	0	0	0	0	0	0	0	0	0	0	0	0	0	0	0	0	0	0	0	0	0	0	0	0	0	0	0
	COG1465	COG1465, Predicted alternative 3-dehydroquinate synthase	E	Amino acid transport and metabolism	0	0	0	0	0	0	0	0	0	0	0	0	0	0	0	0	0	0	0	0	0	0	0	0	0	0	0	0	0	0	0	0	0	0	0	0	0	0	0	0	0	0	0	0	0
	COG1466	HolA, DNA polymerase III, delta subunit	L	DNA replication, recombination, and repair	1	1	1	0	1	1	1	1	1	1	1	1	1	1	1	1	1	1	0	1	1	1	1	1	1	1	1	1	1	1	1	1	1	1	2	1	1	1	1	1	1	1	1	1	1
	COG1468	COG1468, CRISPR-associated protein Cas4 (RecB family exonuclease)	V	Defense mechanisms	0	1	0	0	1	0	1	0	0	0	1	0	0	0	0	1	0	0	0	0	0	1	0	0	1	0	1	0	1	0	2	0	0	0	0	0	1	0	1	0	0	0	1	0	1
	COG1469	COG1469, Uncharacterized conserved protein	S	Function unknown	1	0	0	0	1	1	0	0	0	0	0	0	0	0	0	0	0	0	0	0	0	0	1	0	0	0	0	0	0	0	0	0	0	0	1	0	0	0	0	0	0	1	0	0	0
	COG1470	COG1470, Predicted membrane protein	S	Function unknown	0	0	0	0	0	0	0	0	0	0	0	0	0	0	1	0	0	0	0	0	0	0	0	0	0	0	0	0	0	0	0	2	0	0	0	1	0	0	0	0	0	0	0	0	0
	COG1472	BglX, Beta-glucosidase-related glycosidases	G	Carbohydrate transport and metabolism	1	0	1	0	2	0	2	1	1	2	1	1	1	3	0	0	0	1	0	5	0	1	0	0	0	1	2	1	1	1	1	0	1	1	0	0	1	1	0	3	2	1	7	1	5
	COG1473	AbgB, Metal-dependent amidase/aminoacylase/carboxypeptidase	R	General function prediction only	3	1	3	0	4	0	1	0	2	2	2	1	4	4	1	3	2	3	9	1	2	1	0	4	1	1	1	1	1	3	1	1	0	1	0	1	2	1	2	4	1	0	0	0	2
	COG1474	CDC6, Cdc6-related protein, AAA superfamily ATPase	LO	DNA replication, recombination, and repair / Posttranslational modification, protein turnover, chaperones	0	0	0	0	0	0	0	0	0	0	0	0	0	0	0	0	0	0	0	0	0	0	0	0	0	0	0	0	0	0	0	0	0	0	0	0	0	0	0	0	0	0	0	0	0
	COG1475	Spo0J, Stage 0 sporulation protein J (antagonist of Soj) containing ParB-like nuclease domain	K	Transcription	2	1	1	1	1	1	0	1	1	1	2	2	2	0	0	1	1	4	2	1	0	1	1	1	1	0	1	1	9	1	1	0	2	2	1	0	1	4	0	1	1	2	3	2	1
	COG1476	COG1476, Predicted transcriptional regulators	K	Transcription	0	1	0	0	1	0	0	0	0	1	2	0	0	0	1	2	0	1	0	0	0	0	0	0	0	0	0	0	0	1	0	1	0	0	2	1	2	1	0	0	3	0	0	0	0
	COG1477	ApbE, Membrane-associated lipoprotein involved in thiamine biosynthesis	H	Coenzyme metabolism	0	0	0	0	0	1	0	1	1	1	1	0	2	0	0	0	0	0	1	0	0	0	1	0	0	0	0	1	0	0	0	0	1	0	1	0	0	1	0	1	1	2	1	1	4
	COG1478	COG1478, GTP and metal dependent enzyme involved F420 coenzyme biosynthesis (catalyzes addition of two l-glutamates to F420 precursor)	H	Coenzyme transport and metabolism	1	1	1	0	0	0	0	0	1	0	0	0	0	2	1	1	1	0	1	1	0	0	1	1	1	0	0	0	1	0	0	0	0	1	1	0	1	2	0	0	0	0	0	0	0
	COG1480	COG1480, Predicted membrane-associated HD superfamily hydrolase	R	General function prediction only	1	0	0	0	1	0	0	0	0	1	1	0	1	1	0	0	1	0	0	0	1	0	0	0	1	0	1	0	0	0	1	0	0	0	0	0	0	0	0	1	1	0	0	0	0
	COG1481	COG1481, Uncharacterized protein conserved in bacteria	S	Function unknown	0	0	0	0	0	0	0	0	0	0	0	0	0	0	0	0	0	0	0	0	0	0	0	0	0	0	0	0	0	0	0	0	0	0	0	0	0	0	0	0	0	0	0	0	0
	COG1482	ManA, Phosphomannose isomerase	G	Carbohydrate transport and metabolism	0	0	0	0	1	0	0	0	0	0	0	0	0	2	0	0	0	0	1	1	0	1	0	0	0	0	1	1	0	0	2	1	0	0	0	1	1	0	0	0	1	0	1	0	1
	COG1483	COG1483, Predicted ATPase (AAA+ superfamily)	R	General function prediction only	1	0	0	0	1	0	1	0	2	1	0	1	0	0	0	1	0	0	4	4	1	0	0	0	1	1	2	0	0	1	1	2	0	0	1	2	1	0	2	0	0	0	0	0	0
	COG1484	DnaC, DNA replication protein	L	DNA replication, recombination, and repair	0	13	1	0	6	4	0	2	0	3	4	1	12	1	4	6	6	2	11	0	0	0	3	9	7	2	1	1	1	2	0	0	0	2	4	1	1	2	0	0	0	0	4	1	8
	COG1485	COG1485, Predicted ATPase	R	General function prediction only	0	0	1	0	0	0	3	1	0	0	0	1	0	0	0	0	0	1	0	0	0	0	1	0	0	0	0	0	0	1	0	0	0	0	0	0	0	0	0	0	0	1	0	0	0
	COG1486	CelF, Alpha-galactosidases/6-phospho-beta-glucosidases, family 4 of glycosyl hydrolases	G	Carbohydrate transport and metabolism	0	0	0	0	1	0	2	0	0	1	0	2	0	4	0	0	0	0	0	0	0	0	0	0	0	1	6	0	0	0	1	0	0	0	0	0	4	2	0	0	0	0	0	0	1
	COG1488	PncB, Nicotinic acid phosphoribosyltransferase	H	Coenzyme metabolism	1	2	1	0	1	0	1	1	1	1	0	1	0	0	2	1	1	1	0	0	0	1	0	1	1	2	1	0	1	1	1	1	1	0	0	1	1	0	0	0	0	0	1	1	1
	COG1489	SfsA, DNA-binding protein, stimulates sugar fermentation	R	General function prediction only	0	0	1	1	0	0	0	0	0	0	0	0	0	0	0	1	0	1	0	0	1	0	1	1	0	0	0	0	0	1	0	0	0	0	0	0	0	0	1	0	0	1	0	1	0
	COG1490	Dtd, D-Tyr-tRNAtyr deacylase	J	Translation, ribosomal structure and biogenesis	1	1	1	0	1	0	1	0	1	1	1	1	0	1	1	1	1	0	1	1	0	1	1	1	1	1	1	5	0	0	1	1	1	0	1	1	1	1	0	1	1	1	0	1	1
	COG1492	CobQ, Cobyric acid synthase	H	Coenzyme metabolism	0	1	1	0	0	0	1	0	1	0	0	1	0	0	0	1	0	1	0	0	1	0	0	1	1	0	2	0	1	1	0	0	1	1	0	0	1	1	1	0	0	1	0	1	0
	COG1493	HprK, Serine kinase of the HPr protein, regulates carbohydrate metabolism	T	Signal transduction mechanisms	1	0	0	0	0	0	1	0	0	0	0	1	0	0	0	0	0	1	0	0	0	0	0	0	0	0	1	0	1	1	0	0	0	1	1	0	0	1	0	0	0	0	0	0	0
	COG1494	GlpX, Fructose-1,6-bisphosphatase/sedoheptulose 1,7-bisphosphatase and related proteins	G	Carbohydrate transport and metabolism	0	0	1	0	0	1	1	1	1	0	1	1	0	0	1	0	1	1	1	1	1	0	0	0	0	0	1	0	0	1	1	0	0	1	0	0	0	0	1	0	0	0	0	0	1
	COG1495	DsbB, Disulfide bond formation protein DsbB	O	Posttranslational modification, protein turnover, chaperones	0	0	1	0	0	0	1	1	0	1	0	0	0	0	0	0	1	0	0	0	0	0	1	0	0	0	1	0	0	1	1	0	0	1	0	0	1	0	0	0	0	1	0	0	0
	COG1496	yfiH, Multicopper polyphenol oxidase (laccase)	Q	Secondary metabolites biosynthesis, transport, and catabolism	1	0	1	1	1	0	1	0	1	1	1	1	0	1	0	0	1	1	2	1	1	1	1	0	0	0	1	0	0	1	1	1	1	1	1	1	1	1	1	0	0	1	1	1	1
	COG1497	COG1497, Predicted transcriptional regulator	K	Transcription	0	0	0	0	0	0	0	0	0	0	0	0	0	0	0	0	0	0	0	0	0	0	0	0	0	0	0	0	0	0	0	0	0	0	0	0	0	0	0	0	0	0	0	0	0
	COG1501	COG1501, Alpha-glucosidases, family 31 of glycosyl hydrolases	G	Carbohydrate transport and metabolism	0	0	0	0	1	1	0	0	0	0	0	0	0	0	0	0	0	0	0	0	0	0	0	0	0	0	1	1	0	0	0	0	0	0	0	0	0	1	0	0	1	0	3	0	3
	COG1502	Cls, Phosphatidylserine/phosphatidylglycerophosphate/cardiolipin synthases and related enzymes	I	Lipid metabolism	0	2	0	0	1	0	0	2	0	2	1	0	2	1	0	3	2	0	1	1	1	1	0	1	0	0	0	0	0	1	0	2	0	0	0	1	0	0	1	0	1	3	0	0	3
	COG1503	eRF1, Peptide chain release factor 1 (eRF1)	J	Translation, ribosomal structure and biogenesis	0	1	0	0	0	0	0	0	0	0	0	0	0	0	0	1	0	0	0	0	0	0	0	1	0	1	0	0	0	0	0	0	0	0	0	0	0	0	0	0	0	0	0	0	0
	COG1505	COG1505, Serine proteases of the peptidase family S9A	E	Amino acid transport and metabolism	0	0	0	0	1	0	0	0	0	1	2	0	0	0	0	0	0	0	4	0	0	0	1	0	0	0	0	0	0	0	0	0	0	0	0	0	0	0	0	1	1	0	2	0	1
	COG1506	DAP2, Dipeptidyl aminopeptidases/acylaminoacyl-peptidases	E	Amino acid transport and metabolism	17	3	1	0	38	0	0	1	1	28	13	0	5	3	0	4	3	0	14	2	1	3	4	4	3	2	2	1	1	0	4	5	1	3	0	3	3	2	1	1	4	0	6	0	24
	COG1507	COG1507, Uncharacterized conserved protein	S	Function unknown	0	0	0	0	0	0	0	0	0	0	0	0	0	0	0	0	1	0	0	1	0	0	0	0	0	0	0	0	0	0	0	0	0	0	0	0	0	0	0	0	0	0	0	0	0
	COG1508	RpoN, DNA-directed RNA polymerase specialized sigma subunit, sigma54 homolog	K	Transcription	1	0	1	0	1	1	0	1	1	1	1	0	1	0	0	0	0	1	0	0	0	1	1	0	0	0	0	1	1	0	0	1	1	0	1	0	0	2	0	0	1	1	1	1	1
	COG1509	KamA, Lysine 2,3-aminomutase	E	Amino acid transport and metabolism	1	0	0	0	0	1	0	1	1	0	0	0	0	0	0	0	0	1	0	1	0	1	1	0	1	0	0	0	0	0	0	1	1	2	0	1	0	1	0	0	0	2	0	2	0
	COG1510	COG1510, Predicted transcriptional regulators	K	Transcription	0	0	0	0	0	0	0	0	0	0	0	0	0	1	0	0	0	1	2	0	0	0	0	0	0	0	0	0	0	0	0	0	0	0	0	0	1	0	0	0	0	0	0	0	0
	COG1511	COG1511, Predicted membrane protein	S	Function unknown	0	0	0	0	0	0	0	0	0	0	0	0	0	0	0	0	0	0	0	0	0	0	0	0	0	0	0	0	0	0	0	0	0	0	0	1	0	0	0	0	0	0	0	0	0
	COG1512	COG1512, Beta-propeller domains of methanol dehydrogenase type	R	General function prediction only	0	0	0	0	0	0	0	0	0	0	1	0	2	0	0	0	0	0	0	0	1	0	0	0	0	0	0	0	0	0	0	0	2	0	0	0	0	0	1	0	0	1	1	0	1
	COG1513	CynS, Cyanate lyase	P	Inorganic ion transport and metabolism	0	0	0	0	0	0	0	0	0	0	0	0	0	0	0	0	0	0	0	0	1	0	0	0	0	0	0	0	0	0	0	0	1	0	0	0	0	0	1	0	0	0	0	1	0
	COG1514	LigT, 2'-5' RNA ligase	J	Translation, ribosomal structure and biogenesis	1	1	1	0	0	0	0	0	0	1	1	0	0	1	1	1	1	1	0	0	0	2	0	1	1	1	0	0	0	1	1	3	1	1	1	0	1	1	0	0	0	1	1	1	1
	COG1515	Nfi, Deoxyinosine 3'endonuclease (endonuclease V)	L	DNA replication, recombination, and repair	1	0	0	0	0	0	0	0	0	0	1	0	0	1	0	0	0	0	0	0	0	1	0	0	0	0	0	0	0	0	1	1	0	0	1	1	0	0	0	0	0	0	0	1	0
	COG1516	FliS, Flagellin-specific chaperone FliS	NUO	Cell motility and secretion / Intracellular trafficking and secretion / Posttranslational modification, protein turnover, chaperones	0	0	0	0	0	0	0	1	0	0	0	0	0	0	0	0	0	0	0	0	0	0	0	0	0	0	0	0	0	0	0	0	0	0	0	0	0	0	0	0	0	0	1	1	1
	COG1518	COG1518, CRISPR-associated protein Cas1	V	Defense mechanisms	1	3	1	0	0	0	5	0	4	2	1	1	2	0	0	1	1	1	2	1	1	1	0	1	2	0	3	0	1	2	4	1	1	1	1	2	4	1	4	0	0	0	1	0	0
	COG1519	KdtA, 3-deoxy-D-manno-octulosonic-acid transferase	M	Cell envelope biogenesis, outer membrane	1	0	1	0	1	0	3	1	1	1	0	2	0	0	0	0	0	1	1	0	0	1	1	0	0	0	0	1	1	1	0	1	1	1	0	1	0	0	0	0	1	1	1	2	1
	COG1520	COG1520, FOG: WD40-like repeat	S	Function unknown	0	3	1	1	0	0	1	1	0	1	10	1	1	1	5	7	0	1	22	0	0	13	1	7	1	2	2	0	1	0	0	10	0	1	0	10	1	3	0	0	0	1	0	0	3
	COG1521	COG1521, Pantothenate kinase type III (Bvg accessory factor family protein)	K	Transcription	1	1	1	0	1	0	1	1	1	1	0	1	1	1	1	1	1	1	0	1	1	0	0	1	1	0	0	1	0	1	0	0	1	0	1	0	1	1	0	1	1	1	1	1	1
	COG1522	Lrp, Transcriptional regulators	K	Transcription	0	4	2	0	0	0	1	0	2	0	0	4	1	0	2	2	1	3	1	3	0	0	1	2	1	2	0	1	2	2	1	0	1	6	0	0	0	0	0	4	5	1	0	0	1
	COG1523	PulA, Type II secretory pathway, pullulanase PulA and related glycosidases	G	Carbohydrate transport and metabolism	1	0	0	0	0	0	0	0	0	0	0	0	1	1	0	0	0	0	0	0	2	0	0	0	0	0	0	0	0	0	0	0	0	0	0	0	0	1	1	0	0	0	1	1	3
	COG1524	COG1524, Uncharacterized proteins of the AP superfamily	R	General function prediction only	2	3	2	0	1	0	0	0	1	3	0	0	1	0	0	2	1	0	2	0	0	2	0	1	1	2	0	0	0	0	0	2	1	0	1	1	0	2	0	0	2	0	0	0	5
	COG1525	COG1525, Micrococcal nuclease (thermonuclease) homologs	L	DNA replication, recombination, and repair	2	0	3	0	0	0	0	0	4	0	1	0	0	0	1	1	0	3	1	1	0	0	0	4	1	2	1	1	6	6	1	3	1	3	2	1	1	0	0	0	0	0	0	3	0
	COG1526	FdhD, Uncharacterized protein required for formate dehydrogenase activity	C	Energy production and conversion	0	0	1	0	1	0	1	0	0	1	0	1	0	1	0	0	1	1	1	1	0	1	1	0	0	0	1	0	1	1	1	1	0	1	0	1	1	1	0	0	1	0	0	0	0
	COG1527	NtpC, Archaeal/vacuolar-type H+-ATPase subunit C	C	Energy production and conversion	0	0	0	0	0	0	0	0	0	0	0	0	0	0	0	0	0	0	0	0	0	0	0	0	0	0	0	0	0	0	1	0	0	0	0	0	0	0	0	0	0	0	0	0	0
	COG1528	Ftn, Ferritin-like protein	P	Inorganic ion transport and metabolism	0	2	0	0	0	0	0	0	0	1	0	0	1	0	0	1	0	0	1	0	0	0	0	1	0	0	1	0	0	0	1	0	0	0	1	0	1	1	1	0	0	0	0	0	0
	COG1530	CafA, Ribonucleases G and E	J	Translation, ribosomal structure and biogenesis	1	0	2	1	1	0	2	1	1	1	1	2	1	0	0	0	1	1	2	1	1	1	1	0	0	0	0	1	1	1	0	1	1	2	1	1	0	0	1	1	1	1	1	2	1
	COG1533	SplB, DNA repair photolyase	L	DNA replication, recombination, and repair	0	1	1	0	1	0	0	0	2	1	1	0	3	1	0	2	1	1	1	0	0	0	1	2	2	1	1	0	1	1	0	0	2	1	1	0	1	3	0	0	0	1	1	3	1
	COG1534	COG1534, Predicted RNA-binding protein containing KH domain, possibly ribosomal protein	J	Translation, ribosomal structure and biogenesis	0	0	0	0	0	0	0	1	0	0	0	0	0	0	0	0	0	0	0	0	0	0	0	0	0	0	0	0	0	0	0	0	0	0	0	0	0	0	0	0	0	1	0	0	0
	COG1535	EntB, Isochorismate hydrolase	Q	Secondary metabolites biosynthesis, transport, and catabolism	1	0	0	0	0	0	0	0	0	0	0	0	0	0	0	0	0	2	0	0	0	0	0	0	0	0	0	0	0	0	0	0	0	1	0	0	0	0	0	0	0	0	0	0	0
	COG1536	FliG, Flagellar motor switch protein	N	Cell motility and secretion	0	0	0	0	0	0	0	1	0	0	0	0	0	0	0	0	0	0	0	0	0	1	0	0	0	0	0	0	0	0	0	1	0	0	0	1	0	1	0	0	0	0	1	1	1
	COG1538	TolC, Outer membrane protein	MU	Cell envelope biogenesis, outer membrane / Intracellular trafficking and secretion	3	0	1	1	7	0	1	1	4	7	5	1	6	0	0	0	0	1	4	0	1	3	2	0	0	0	0	2	1	1	1	8	5	1	3	6	0	1	1	2	5	6	20	4	24
	COG1539	FolB, Dihydroneopterin aldolase	H	Coenzyme metabolism	0	1	2	0	0	1	0	1	0	0	0	0	1	0	0	1	0	1	0	1	1	1	0	1	0	1	0	0	0	1	1	1	1	1	1	1	0	1	1	1	1	1	0	0	0
	COG1540	COG1540, Uncharacterized proteins, homologs of lactam utilization protein B	R	General function prediction only	0	1	1	0	1	0	1	0	2	0	0	4	0	0	0	0	0	0	0	0	0	0	0	0	0	1	0	1	0	0	0	0	0	0	0	0	0	0	0	1	1	0	0	0	1
	COG1541	PaaK, Coenzyme F390 synthetase	H	Coenzyme metabolism	3	0	1	0	1	0	1	0	0	1	0	2	0	1	1	1	2	8	1	1	0	2	0	1	0	0	0	0	2	0	0	3	0	6	0	2	0	0	0	0	0	0	0	0	0
	COG1543	COG1543, Uncharacterized conserved protein	S	Function unknown	0	0	0	0	0	0	0	0	0	0	0	0	0	0	0	0	0	0	0	0	0	0	0	0	0	0	0	0	0	0	0	0	0	0	0	0	0	0	1	0	0	0	0	1	0
	COG1544	COG1544, Ribosome-associated protein Y (PSrp-1)	J	Translation, ribosomal structure and biogenesis	0	1	1	0	0	1	1	1	0	1	0	1	0	1	0	0	1	1	0	1	1	1	1	1	0	0	1	0	1	1	1	1	0	1	1	0	1	1	1	0	0	1	1	1	1
	COG1545	COG1545, Predicted nucleic-acid-binding protein containing a Zn-ribbon	R	General function prediction only	1	4	3	0	0	0	0	0	11	0	0	0	0	2	4	10	2	1	0	14	0	0	5	6	10	1	1	0	4	1	1	0	0	4	3	0	1	0	0	0	0	0	0	1	0
	COG1546	CinA, Uncharacterized protein (competence- and mitomycin-induced)	R	General function prediction only	2	2	2	0	1	0	0	0	1	1	1	1	2	1	1	2	0	2	1	0	0	0	0	2	2	1	1	0	2	1	0	0	1	2	0	0	1	0	0	0	0	1	1	0	0
	COG1547	COG1547, Predicted metal-dependent hydrolase	R	General function prediction only	0	1	0	0	0	0	0	0	2	0	0	0	0	0	1	0	0	0	0	0	1	0	0	0	0	0	0	0	0	0	0	0	0	0	0	0	0	0	1	0	0	0	0	0	1
	COG1548	COG1548, Predicted transcriptional regulator/sugar kinase	KG	Transcription / Carbohydrate transport and metabolism	0	0	0	0	0	0	0	0	0	0	0	0	0	0	0	0	0	0	0	0	0	0	0	0	0	0	0	0	0	0	0	0	0	0	0	0	0	0	0	0	0	0	0	0	0
	COG1549	COG1549, Queuine tRNA-ribosyltransferases, contain PUA domain	J	Translation, ribosomal structure and biogenesis	0	0	0	0	0	0	0	0	0	0	0	0	0	0	0	0	0	0	0	0	0	0	0	0	0	0	0	0	0	0	0	1	0	0	0	0	0	0	0	0	0	0	0	0	0
	COG1550	COG1550, Uncharacterized protein conserved in bacteria	S	Function unknown	0	1	0	0	1	0	0	0	0	1	0	0	0	0	1	1	1	0	0	1	0	1	0	1	1	1	1	0	0	0	1	2	1	0	1	1	1	0	0	0	0	0	1	1	1
	COG1551	CsrA, RNA-binding global regulator CsrA	T	Signal transduction mechanisms	0	0	0	0	0	0	0	1	0	0	0	0	0	0	0	0	0	0	0	0	0	0	1	0	0	0	0	0	0	0	0	0	0	0	0	0	0	0	0	0	0	1	0	1	1
	COG1553	DsrE, Uncharacterized conserved protein involved in intracellular sulfur reduction	P	Inorganic ion transport and metabolism	0	0	0	0	0	0	0	1	0	0	0	0	0	0	0	0	0	0	0	0	0	0	1	0	0	0	0	0	0	0	0	0	0	0	0	0	0	0	0	0	0	1	0	0	0
	COG1554	ATH1, Trehalose and maltose hydrolases (possible phosphorylases)	G	Carbohydrate transport and metabolism	0	0	0	0	0	0	0	0	1	0	0	0	0	0	0	0	0	0	0	0	0	0	0	0	0	0	0	0	0	0	0	0	1	0	1	0	0	0	0	1	0	0	0	0	1
	COG1555	ComEA, DNA uptake protein and related DNA-binding proteins	L	DNA replication, recombination, and repair	0	1	0	0	1	0	0	1	1	1	0	0	0	1	1	1	1	0	1	1	0	2	0	1	1	1	0	0	0	0	0	2	3	0	0	1	1	0	0	1	0	1	1	0	4
	COG1556	COG1556, Uncharacterized conserved protein	S	Function unknown	0	1	1	0	1	0	0	0	0	1	0	0	0	1	1	1	1	0	0	0	0	0	0	1	1	1	1	0	0	1	1	0	0	1	1	0	1	0	0	0	0	0	1	0	1
	COG1558	FlgC, Flagellar basal body rod protein	N	Cell motility and secretion	0	0	0	0	0	0	0	1	0	0	0	0	0	0	0	0	0	0	0	0	0	0	0	0	0	0	0	0	0	0	0	0	0	0	0	0	0	0	0	0	0	0	1	1	1
	COG1559	COG1559, Aminodeoxychorismate lyase	H	Coenzyme transport and metabolism	1	0	1	1	1	1	1	1	1	1	1	1	1	1	0	0	1	1	2	1	0	1	1	0	1	0	2	1	1	1	1	1	1	1	1	1	2	1	0	0	1	1	1	1	1
	COG1560	HtrB, Lauroyl/myristoyl acyltransferase	M	Cell envelope biogenesis, outer membrane	1	0	1	0	1	0	1	1	1	1	0	1	0	0	0	0	1	1	2	1	0	2	2	0	2	0	0	1	1	1	0	2	0	0	0	1	0	0	0	0	1	3	1	1	1
	COG1561	COG1561, Uncharacterized stress-induced protein	S	Function unknown	1	0	1	0	1	0	0	0	1	1	0	0	0	0	0	0	0	1	0	0	0	0	1	0	0	0	0	1	1	1	0	0	1	1	1	0	0	1	0	1	1	1	1	1	1
	COG1562	ERG9, Phytoene/squalene synthetase	I	Lipid metabolism	1	2	1	0	1	0	2	0	2	1	2	1	2	0	2	2	2	3	3	2	1	0	0	2	2	2	0	1	5	2	0	1	2	3	0	0	1	1	1	0	1	0	2	1	2
	COG1563	COG1563, Predicted subunit of the Multisubunit Na+/H+ antiporter	P	Inorganic ion transport and metabolism	0	0	1	0	1	0	0	0	0	0	0	0	0	0	0	0	0	1	0	0	0	0	0	0	0	0	0	0	0	1	0	0	1	1	0	0	0	0	0	0	0	0	0	0	0
	COG1564	THI80, Thiamine pyrophosphokinase	H	Coenzyme metabolism	0	0	0	0	0	0	1	0	0	0	0	1	0	1	0	0	1	0	0	1	0	1	0	0	1	0	1	0	0	0	1	2	0	0	0	1	1	1	0	0	1	0	0	0	0
	COG1565	COG1565, Uncharacterized conserved protein	S	Function unknown	1	1	1	0	0	0	1	0	0	0	0	1	0	0	1	2	1	1	0	1	1	0	0	2	1	1	0	0	0	1	0	0	1	1	1	0	0	0	1	0	0	0	0	1	1
	COG1566	EmrA, Multidrug resistance efflux pump	V	Defense mechanisms	3	1	3	0	1	0	0	1	1	1	1	0	1	0	0	0	0	1	1	0	1	3	0	0	0	0	1	0	3	1	2	3	0	1	0	3	2	0	1	0	1	4	6	2	14
	COG1567	COG1567, CRISPR system related protein, RAMP superfamily	V	Defense mechanisms	0	0	0	0	0	0	0	0	0	0	0	0	0	0	0	0	0	0	0	0	0	1	0	0	0	0	0	0	0	0	0	1	0	0	0	0	1	0	0	0	0	0	0	0	0
	COG1568	COG1568, Predicted methyltransferases	R	General function prediction only	0	0	0	0	0	0	0	0	0	0	0	0	0	0	0	0	0	0	0	0	0	0	0	0	0	0	0	0	0	0	0	0	0	0	0	0	0	0	0	0	0	0	0	0	0
	COG1569	COG1569, Predicted nucleic acid-binding protein, contains PIN domain	R	General function prediction only	1	1	1	0	3	0	0	0	2	2	5	0	0	0	1	2	1	1	1	0	0	1	0	1	0	0	2	0	0	3	0	2	4	2	0	2	0	1	0	0	0	0	4	0	4
	COG1570	XseA, Exonuclease VII, large subunit	L	DNA replication, recombination, and repair	1	1	1	1	1	1	1	1	1	1	0	1	1	2	1	1	1	1	1	1	0	1	1	1	1	1	1	0	0	1	0	2	1	1	1	2	1	1	0	0	1	1	1	1	1
	COG1572	COG1572, Uncharacterized conserved protein	S	Function unknown	0	0	0	0	0	0	0	0	0	0	0	0	0	0	0	0	0	0	0	0	0	0	0	0	0	0	0	0	0	0	0	0	0	0	0	0	0	1	0	0	0	0	0	0	0
	COG1573	COG1573, Uracil-DNA glycosylase	L	DNA replication, recombination, and repair	1	1	3	1	2	0	1	0	2	2	2	2	1	1	1	2	2	3	0	2	1	1	1	3	2	1	1	0	2	2	2	2	2	3	1	2	1	1	1	0	0	1	2	2	3
	COG1574	COG1574, Predicted metal-dependent hydrolase with the TIM-barrel fold	R	General function prediction only	1	1	1	0	4	0	0	0	1	6	5	1	1	1	0	2	0	3	1	0	0	0	1	3	3	0	1	1	1	3	1	0	0	4	0	0	1	0	0	1	1	1	1	0	4
	COG1575	MenA, 1,4-dihydroxy-2-naphthoate octaprenyltransferase	H	Coenzyme metabolism	0	0	0	0	1	0	0	0	1	1	0	0	1	1	1	0	1	0	1	1	1	0	0	0	1	0	1	1	0	0	0	0	0	0	0	0	2	1	1	1	1	0	0	0	0
	COG1576	COG1576, Uncharacterized conserved protein	S	Function unknown	0	0	1	1	1	0	1	1	0	0	0	1	0	0	0	0	0	1	1	0	0	0	0	0	0	0	0	1	0	0	1	0	0	0	0	0	0	0	0	1	1	1	1	0	1
	COG1577	ERG12, Mevalonate kinase	I	Lipid metabolism	0	0	0	0	0	2	0	2	0	0	0	0	0	1	0	0	0	0	1	0	0	0	1	0	0	0	1	1	0	0	0	0	0	0	0	0	1	2	0	2	1	0	0	0	0
	COG1578	COG1578, Uncharacterized conserved protein	S	Function unknown	0	0	0	0	0	0	0	0	0	0	0	0	0	0	0	0	0	0	0	0	0	1	0	0	0	0	0	0	0	0	0	1	0	0	0	1	0	0	0	0	0	0	0	0	0
	COG1579	COG1579, Zn-ribbon protein, possibly nucleic acid-binding	R	General function prediction only	1	1	0	0	1	0	0	0	1	1	1	0	1	1	1	1	1	0	1	1	0	1	0	1	1	1	1	1	0	0	1	1	1	0	1	1	1	1	0	1	1	0	0	1	1
	COG1580	FliL, Flagellar basal body-associated protein	N	Cell motility and secretion	0	0	0	0	0	0	0	0	0	0	0	0	0	0	0	0	0	0	0	0	0	0	0	0	0	0	0	0	0	0	0	0	0	0	0	0	0	0	0	0	0	0	0	2	0
	COG1582	FlgEa, Uncharacterized protein, possibly involved in motility	N	Cell motility and secretion	0	0	0	0	0	0	0	0	0	0	0	0	0	0	0	0	0	0	0	0	0	0	0	0	0	0	0	0	0	0	0	0	0	0	0	0	0	0	0	0	0	0	1	0	1
	COG1583	COG1583, CRISPR system related protein, RAMP superfamily	V	Defense mechanisms	0	0	0	0	0	0	0	0	0	0	0	0	0	0	0	0	0	0	0	0	0	2	0	0	0	0	0	0	0	0	0	1	0	0	0	1	0	0	0	0	0	0	0	0	0
	COG1584	COG1584, Predicted membrane protein	S	Function unknown	0	0	0	0	0	0	0	0	0	0	0	0	0	0	0	0	0	0	0	0	0	0	0	0	0	0	0	0	0	0	0	0	0	0	0	0	0	0	0	0	0	0	0	0	0
	COG1585	COG1585, Membrane protein implicated in regulation of membrane protease activity	OU	Posttranslational modification, protein turnover, chaperones / Intracellular trafficking and secretion	0	0	1	0	0	1	1	0	0	0	1	1	0	1	0	0	1	1	0	1	0	0	0	0	0	0	1	0	0	0	0	0	0	0	0	0	0	0	0	0	0	1	0	0	0
	COG1586	SpeD, S-adenosylmethionine decarboxylase	E	Amino acid transport and metabolism	2	2	1	0	0	0	0	0	0	0	0	0	0	0	2	2	0	1	0	0	0	0	0	2	0	0	0	0	1	0	0	0	0	1	0	0	0	0	0	0	1	1	0	0	0
	COG1587	HemD, Uroporphyrinogen-III synthase	H	Coenzyme metabolism	1	1	1	0	0	1	1	1	0	1	0	1	1	1	0	1	0	1	0	0	1	0	1	1	0	1	1	1	1	0	1	0	0	1	0	0	1	0	1	2	1	1	1	0	2
	COG1589	FtsQ, Cell division septal protein	M	Cell envelope biogenesis, outer membrane	1	0	1	1	1	0	1	1	1	0	0	1	0	1	0	0	1	1	1	1	0	1	0	0	1	0	0	0	1	1	1	1	1	1	0	1	1	1	1	0	1	1	1	1	1
	COG1592	COG1592, Rubrerythrin	C	Energy production and conversion	0	0	0	0	0	0	0	0	0	0	0	0	0	0	1	1	0	1	0	0	1	1	1	1	0	0	0	0	0	2	0	1	1	0	0	1	0	0	1	0	0	0	1	0	0
	COG1593	DctQ, TRAP-type C4-dicarboxylate transport system, large permease component	G	Carbohydrate transport and metabolism	3	0	8	0	3	0	9	0	0	3	1	20	2	0	1	1	1	21	3	0	0	1	2	0	0	0	0	1	16	3	0	1	0	44	0	1	0	2	0	1	0	3	0	1	0
	COG1596	Wza, Periplasmic protein involved in polysaccharide export, contains SLBB domain of b-grasp fold	M	Cell wall/membrane/envelope biogenesis	0	0	0	0	0	0	0	0	0	0	0	0	1	0	0	0	0	0	0	0	0	2	0	0	0	0	0	0	0	0	0	2	0	0	0	2	0	1	0	0	1	1	4	0	2
	COG1597	LCB5, Sphingosine kinase and enzymes related to eukaryotic diacylglycerol kinase	IR	Lipid metabolism / General function prediction only	0	0	0	0	1	1	0	0	1	1	1	0	0	0	0	0	1	0	0	2	0	1	0	0	1	0	0	0	0	0	1	1	0	0	1	1	2	0	0	0	0	2	1	0	1
	COG1600	COG1600, Uncharacterized Fe-S protein	C	Energy production and conversion	3	4	1	0	2	1	1	0	2	2	1	1	1	2	1	3	1	13	2	1	1	1	0	4	0	1	1	1	2	1	0	1	1	8	2	1	1	1	1	1	0	1	2	1	1
	COG1604	COG1604, CRISPR system related protein, RAMP superfamily	V	Defense mechanisms	0	0	0	0	0	0	0	0	0	0	0	0	1	0	0	2	0	0	0	0	0	0	0	0	0	0	1	0	0	0	0	0	0	0	0	0	0	0	0	0	0	0	0	0	0
	COG1605	PheA, Chorismate mutase	E	Amino acid transport and metabolism	1	0	0	0	1	0	1	0	0	0	0	1	1	0	0	0	0	1	1	0	0	0	0	0	0	0	0	0	2	0	0	0	0	1	0	0	1	0	0	0	0	0	1	0	2
	COG1606	COG1606, ATP-utilizing enzymes of the PP-loop superfamily	R	General function prediction only	1	1	1	0	0	0	0	0	1	0	1	0	0	0	0	1	0	0	1	1	1	1	1	1	0	1	0	0	0	0	0	1	1	0	0	0	1	1	1	0	0	0	1	1	1
	COG1607	COG1607, Acyl-CoA hydrolase	I	Lipid metabolism	0	0	0	0	0	1	0	0	0	1	0	0	1	0	0	0	0	0	0	0	0	0	0	0	0	0	0	0	0	0	0	0	0	0	1	0	1	0	0	0	3	1	1	0	1
	COG1608	COG1608, Predicted archaeal kinase	R	General function prediction only	0	0	0	0	0	0	0	0	0	0	0	0	0	1	0	0	0	0	1	0	0	0	0	0	0	0	1	0	0	0	0	0	0	0	0	0	1	0	0	0	0	0	0	0	0
	COG1609	PurR, Transcriptional regulators	K	Transcription	0	0	1	0	0	0	3	0	0	0	0	6	2	3	1	0	1	4	2	1	0	0	0	0	0	0	0	1	2	2	0	0	0	2	0	0	1	0	0	1	1	0	9	0	10
	COG1610	COG1610, Uncharacterized conserved protein	S	Function unknown	1	1	1	0	1	0	1	0	0	0	0	1	0	1	1	1	1	1	0	0	0	0	1	1	1	0	0	0	1	1	0	0	0	1	0	0	0	0	0	1	1	1	1	1	1
	COG1611	COG1611, Predicted Rossmann fold nucleotide-binding protein	R	General function prediction only	2	1	1	0	0	0	1	0	3	1	1	1	0	1	2	2	1	1	1	1	1	0	0	1	0	1	0	1	1	1	1	0	1	1	1	0	2	1	1	0	2	1	2	3	2
	COG1612	CtaA, Uncharacterized protein required for cytochrome oxidase assembly	O	Posttranslational modification, protein turnover, chaperones	1	1	1	0	1	1	1	0	1	1	1	1	0	0	1	1	1	1	1	1	1	1	1	1	1	1	1	1	2	1	1	1	0	1	1	1	1	0	1	1	1	1	1	0	1
	COG1613	Sbp, ABC-type sulfate transport system, periplasmic component	P	Inorganic ion transport and metabolism	0	0	0	0	0	0	0	0	0	0	0	0	0	0	0	0	0	0	0	0	0	0	0	0	0	0	0	0	0	0	0	0	0	0	0	0	0	0	0	0	0	0	0	0	0
	COG1615	COG1615, Uncharacterized conserved protein	S	Function unknown	0	1	0	0	0	0	0	0	0	1	0	0	0	0	1	0	1	0	0	1	0	2	0	1	1	0	1	0	0	0	0	2	0	0	0	2	1	0	0	0	0	0	0	1	1
	COG1618	COG1618, Predicted nucleotide kinase	F	Nucleotide transport and metabolism	0	0	0	0	0	0	0	0	0	0	0	0	0	0	0	0	0	0	0	0	0	0	0	0	0	0	0	0	0	0	0	0	0	0	0	0	0	0	0	0	0	0	0	0	0
	COG1619	LdcA, Uncharacterized proteins, homologs of microcin C7 resistance protein MccF	V	Defense mechanisms	0	0	0	0	0	0	0	0	1	1	2	0	1	0	0	0	0	0	1	0	0	0	0	0	0	0	0	0	0	0	0	1	0	0	0	1	0	1	0	0	1	0	1	1	0
	COG1620	LldP, L-lactate permease	C	Energy production and conversion	0	0	0	0	0	0	0	0	0	1	1	0	0	1	1	0	0	0	1	0	0	0	0	0	0	0	0	0	0	0	0	0	0	0	0	0	0	0	0	0	0	0	0	0	1
	COG1621	SacC, Beta-fructosidases (levanase/invertase)	G	Carbohydrate transport and metabolism	0	2	0	0	0	0	1	0	0	0	0	3	0	1	0	0	0	0	1	0	0	3	0	0	0	1	3	4	0	0	2	7	0	0	0	3	4	15	0	1	0	0	1	0	1
	COG1622	CyoA, Heme/copper-type cytochrome/quinol oxidases, subunit 2	C	Energy production and conversion	1	1	1	0	2	1	1	0	1	2	1	1	2	1	1	1	1	1	1	1	1	1	1	1	1	1	1	1	1	1	1	1	0	1	1	1	1	1	1	1	1	2	1	0	4
	COG1623	COG1623, Predicted nucleic-acid-binding protein (contains the HHH domain)	R	General function prediction only	0	0	0	0	0	0	0	0	0	0	0	0	0	0	0	0	1	0	0	0	0	1	0	0	0	0	0	0	0	0	0	1	0	0	0	0	0	0	0	0	0	0	0	0	0
	COG1624	COG1624, Uncharacterized conserved protein	S	Function unknown	2	0	0	0	1	1	0	0	1	1	0	0	1	1	0	0	0	0	2	0	1	0	0	0	1	0	1	0	0	0	1	0	0	0	2	0	1	0	1	1	1	0	0	0	1
	COG1625	COG1625, Fe-S oxidoreductase, related to NifB/MoaA family	C	Energy production and conversion	0	0	0	0	1	0	0	0	0	1	0	0	0	0	0	0	0	0	0	1	0	0	0	0	1	0	0	0	0	0	1	0	0	0	0	0	0	0	1	0	0	0	0	0	0
	COG1626	TreA, Neutral trehalase	G	Carbohydrate transport and metabolism	0	0	0	0	2	0	0	0	0	1	0	0	0	0	0	0	0	0	0	0	0	0	0	0	0	0	0	0	0	0	0	0	0	0	0	0	0	1	0	0	0	0	1	0	2
	COG1628	COG1628, Endonuclease V homolog	L	Replication, recombination, and repair	0	0	0	0	0	0	0	0	0	0	0	0	0	0	0	0	0	0	0	0	0	0	0	0	0	0	0	0	0	0	0	0	0	0	0	0	0	0	0	0	0	0	0	0	0
	COG1629	CirA, Outer membrane receptor proteins, mostly Fe transport	P	Inorganic ion transport and metabolism	0	0	0	0	23	0	0	0	17	32	15	0	27	0	0	0	0	0	38	0	2	10	18	0	0	0	0	21	0	0	0	13	4	0	5	7	0	0	2	12	27	6	11	3	16
	COG1633	COG1633, Uncharacterized conserved protein	S	Function unknown	0	0	0	0	0	0	0	0	0	0	0	1	0	0	0	0	0	0	0	0	0	0	0	0	0	0	0	0	0	0	0	0	0	0	0	0	0	0	0	0	0	0	0	2	1
	COG1635	THI4, Ribulose 1,5-bisphosphate synthetase, converts PRPP to RuBP, flavoprotein	G	Carbohydrate transport and metabolism	0	0	0	0	0	0	0	0	0	0	0	0	0	0	0	0	0	0	0	0	0	0	0	0	0	0	0	0	0	0	0	0	1	0	1	0	0	0	0	0	0	0	0	0	0
	COG1636	COG1636, Uncharacterized protein conserved in bacteria	S	Function unknown	0	0	0	0	0	0	0	1	0	0	0	0	0	0	0	0	0	0	0	0	0	0	0	0	0	0	0	0	0	0	0	0	0	0	0	0	0	0	0	0	0	0	0	0	0
	COG1637	COG1637, Predicted nuclease of the RecB family	L	DNA replication, recombination, and repair	0	1	0	0	2	0	0	0	1	0	0	1	1	0	1	0	2	0	2	1	0	0	0	2	0	1	0	0	0	0	0	0	1	0	0	0	1	0	0	0	0	0	0	0	0
	COG1638	DctP, TRAP-type C4-dicarboxylate transport system, periplasmic component	G	Carbohydrate transport and metabolism	5	0	11	0	3	0	9	0	0	3	1	21	2	0	2	4	1	23	4	0	0	1	2	0	0	0	0	1	14	3	0	1	0	52	0	1	0	2	0	1	0	2	0	1	0
	COG1639	COG1639, Predicted signal transduction protein	T	Signal transduction mechanisms	0	0	0	0	0	0	0	0	0	0	0	0	0	0	0	0	0	0	0	0	0	0	0	0	0	0	0	0	0	0	0	0	0	0	0	0	0	0	0	0	0	0	0	4	1
	COG1640	MalQ, 4-alpha-glucanotransferase	G	Carbohydrate transport and metabolism	1	0	0	0	0	0	0	0	0	0	0	0	1	1	0	0	0	0	0	0	0	0	0	0	0	0	0	0	0	0	1	0	0	0	0	0	0	0	0	0	0	0	1	0	2
	COG1641	COG1641, Uncharacterized conserved protein	S	Function unknown	1	1	1	0	0	0	0	0	1	0	0	0	0	0	0	1	0	0	0	1	1	1	1	1	0	1	0	0	0	0	0	1	1	0	0	1	1	1	2	0	0	0	1	1	1
	COG1643	HrpA, HrpA-like helicases	L	DNA replication, recombination, and repair	0	0	0	0	0	0	0	1	0	0	0	0	0	0	0	0	0	0	0	0	0	0	1	0	0	0	0	0	0	0	0	1	0	0	0	1	0	1	0	0	0	2	1	0	1
	COG1646	COG1646, Predicted phosphate-binding enzymes, TIM-barrel fold	R	General function prediction only	0	0	0	0	0	0	0	0	0	0	0	0	0	0	0	0	0	0	0	0	0	1	0	0	0	0	0	0	0	0	0	1	0	0	0	1	0	0	0	0	0	0	0	0	0
	COG1647	COG1647, Esterase/lipase	R	General function prediction only	0	0	0	0	0	1	0	0	0	0	0	0	0	0	1	0	0	0	0	0	0	0	0	0	0	0	0	0	0	0	0	0	0	0	0	0	0	0	0	1	0	0	0	0	0
	COG1648	CysG, Siroheme synthase (precorrin-2 oxidase/ferrochelatase domain)	H	Coenzyme metabolism	0	1	0	0	0	0	1	0	1	0	0	1	0	1	1	1	0	0	0	1	0	1	0	1	1	1	0	0	0	0	0	1	1	0	0	1	1	1	0	0	1	0	1	1	1
	COG1649	COG1649, Uncharacterized protein conserved in bacteria	S	Function unknown	1	0	0	0	0	1	0	0	0	0	1	0	1	0	0	0	0	0	0	0	0	1	0	0	0	0	0	2	0	0	0	1	0	0	0	1	1	1	0	0	0	0	0	0	0
	COG1651	DsbG, Protein-disulfide isomerase	O	Posttranslational modification, protein turnover, chaperones	1	2	3	1	5	3	2	1	3	3	3	2	2	4	0	0	0	3	1	0	1	0	1	1	2	1	4	0	3	4	2	0	3	2	1	0	2	2	1	0	0	3	2	2	8
	COG1652	XkdP, Uncharacterized protein containing LysM domain	S	Function unknown	0	0	0	0	0	1	1	1	0	0	0	1	0	0	0	0	0	0	0	0	0	0	0	0	0	0	0	0	0	1	1	1	0	1	0	1	0	0	0	0	0	1	0	0	2
	COG1655	COG1655, Uncharacterized protein conserved in bacteria	S	Function unknown	0	0	0	0	0	0	0	0	0	0	0	0	0	0	0	0	0	0	0	0	0	0	0	0	0	0	0	0	0	0	0	0	0	0	0	0	0	0	0	0	0	0	0	0	0
	COG1656	COG1656, Uncharacterized conserved protein	S	Function unknown	0	0	0	0	0	0	0	0	1	0	0	0	0	0	0	0	0	0	0	0	0	0	0	0	0	0	0	0	0	0	0	0	0	0	0	0	0	1	0	0	0	0	0	0	1
	COG1657	SqhC, Squalene cyclase	I	Lipid metabolism	0	1	0	0	0	0	0	0	1	0	0	0	0	0	1	1	0	0	2	1	0	0	0	0	2	0	0	0	0	0	0	1	2	1	0	1	0	0	0	0	0	0	1	1	2
	COG1659	COG1659, Uncharacterized protein, linocin/CFP29 homolog	S	Function unknown	0	0	0	0	0	0	0	0	0	0	0	0	0	0	0	0	0	0	0	0	0	0	0	0	0	0	0	0	0	0	0	0	0	0	0	0	0	0	0	0	0	0	0	0	0
	COG1660	COG1660, Predicted P-loop-containing kinase	R	General function prediction only	0	0	0	0	0	1	0	0	1	0	0	0	0	0	0	0	1	1	0	1	0	0	1	0	0	0	0	0	1	0	1	0	1	1	1	0	0	0	0	0	0	1	1	0	1
	COG1661	COG1661, Predicted DNA-binding protein with PD1-like DNA-binding motif	R	General function prediction only	2	1	0	0	0	0	0	0	0	0	0	0	0	0	0	0	0	0	0	0	0	0	0	1	0	0	0	0	0	0	0	0	0	0	0	0	0	0	0	0	0	0	0	0	2
	COG1662	InsB, Transposase and inactivated derivatives, IS1 family	L	DNA replication, recombination, and repair	0	0	0	0	0	0	0	0	0	0	0	0	0	0	0	0	1	0	1	0	0	1	0	0	0	0	0	0	0	0	0	0	0	0	0	0	0	0	0	0	0	0	0	0	0
	COG1663	LpxK, Tetraacyldisaccharide-1-P 4'-kinase	M	Cell envelope biogenesis, outer membrane	1	0	2	0	1	0	1	1	1	1	0	1	0	0	0	0	0	1	1	0	0	1	0	0	0	0	0	1	1	1	0	1	1	1	0	1	0	0	0	1	1	1	1	1	0
	COG1664	CcmA, Integral membrane protein CcmA involved in cell shape determination	M	Cell envelope biogenesis, outer membrane	1	0	1	0	1	1	1	1	0	2	2	1	1	1	0	0	0	2	2	0	0	0	0	0	0	0	1	2	0	0	0	0	1	3	1	0	2	2	0	1	1	1	2	2	2
	COG1666	COG1666, Uncharacterized protein conserved in bacteria	S	Function unknown	1	0	0	0	0	0	0	1	0	0	0	0	0	0	1	0	0	0	0	1	0	0	1	0	0	0	0	0	0	0	0	0	1	0	0	0	0	0	0	0	0	1	1	1	1
	COG1668	NatB, ABC-type Na+ efflux pump, permease component	CP	Energy production and conversion / Inorganic ion transport and metabolism	0	0	0	0	1	0	0	0	0	1	1	0	1	0	2	0	1	0	4	0	0	1	1	0	0	0	0	0	0	0	1	1	0	0	0	0	1	0	0	0	0	0	1	0	0
	COG1669	COG1669, Predicted nucleotidyltransferases	R	General function prediction only	5	2	2	0	2	0	1	0	1	1	2	2	0	2	3	1	1	3	2	1	0	0	1	1	0	5	0	0	2	1	1	5	2	4	1	3	9	4	1	0	0	0	0	0	0
	COG1670	RimL, Acetyltransferases, including N-acetylases of ribosomal proteins	J	Translation, ribosomal structure and biogenesis	1	3	3	0	0	0	2	1	4	1	0	2	0	4	4	6	1	2	4	2	1	1	1	7	4	4	1	1	1	3	2	5	0	0	0	3	5	2	1	0	3	2	2	1	6
	COG1671	COG1671, Uncharacterized protein conserved in bacteria	S	Function unknown	1	0	0	0	0	0	0	0	0	0	0	0	0	0	0	0	0	0	0	0	0	0	0	0	0	0	0	0	0	0	0	0	0	0	0	0	0	0	0	0	0	1	0	0	0
	COG1672	COG1672, Predicted ATPase (AAA+ superfamily)	R	General function prediction only	0	0	0	0	0	0	0	1	0	0	1	1	0	0	0	0	0	0	0	0	0	0	0	0	0	0	0	0	0	0	0	2	0	0	1	1	0	0	0	0	0	0	0	0	0
	COG1673	COG1673, Uncharacterized protein conserved in archaea	S	Function unknown	0	1	0	0	0	0	0	0	0	0	0	0	0	0	0	0	0	0	0	0	0	0	0	0	0	0	0	0	0	0	0	0	0	0	0	0	0	0	0	0	0	0	0	0	0
	COG1674	FtsK, DNA segregation ATPase FtsK/SpoIIIE and related proteins	D	Cell division and chromosome partitioning	1	1	2	1	1	1	2	1	1	1	0	1	1	2	1	1	1	1	1	2	0	0	1	1	1	1	2	1	1	1	1	0	1	1	1	0	2	1	0	1	1	1	1	1	1
	COG1677	FliE, Flagellar hook-basal body protein	NU	Cell motility and secretion / Intracellular trafficking and secretion	0	0	0	0	0	0	0	1	0	0	0	0	0	0	0	0	0	0	0	0	0	0	0	0	0	0	0	0	0	0	0	0	0	0	0	0	0	0	0	0	0	0	1	1	1
	COG1678	COG1678, Putative transcriptional regulator	K	Transcription	1	0	1	0	0	0	1	1	1	0	0	1	1	0	0	0	1	1	2	0	0	0	1	0	1	0	0	1	1	1	0	0	2	2	0	0	0	0	0	1	1	1	0	1	0
	COG1679	COG1679, Predicted aconitase	R	General function prediction only	0	0	2	0	1	0	0	0	0	1	0	0	1	0	0	0	0	0	3	0	0	0	0	0	0	0	0	0	1	0	0	0	0	0	0	0	0	0	0	0	0	0	0	0	0
	COG1680	AmpC, Beta-lactamase class C and other penicillin binding proteins	V	Defense mechanisms	2	2	6	0	25	0	0	0	11	14	14	1	5	4	0	3	1	4	26	2	0	4	9	0	10	2	1	2	4	8	3	7	1	1	0	7	3	3	0	4	7	1	4	0	22
	COG1682	TagG, ABC-type polysaccharide/polyol phosphate export systems, permease component	GM	Carbohydrate transport and metabolism / Cell envelope biogenesis, outer membrane	0	0	1	0	0	0	0	0	0	0	0	0	0	1	0	0	1	0	3	1	0	0	0	0	0	0	0	0	0	0	0	0	0	0	0	0	0	0	0	0	0	0	0	1	5
	COG1683	COG1683, Uncharacterized conserved protein	S	Function unknown	0	0	0	0	0	0	0	0	0	0	1	0	0	0	1	0	0	0	0	0	0	1	0	0	0	0	0	0	0	0	0	1	1	0	0	1	0	0	0	0	0	1	0	0	0
	COG1684	FliR, Flagellar biosynthesis pathway, component FliR	NU	Cell motility and secretion / Intracellular trafficking and secretion	0	0	0	0	0	0	0	1	0	0	0	0	0	0	0	0	0	0	0	0	0	0	0	0	0	0	0	0	0	0	0	0	0	0	0	0	0	1	0	0	0	0	1	1	1
	COG1686	DacC, D-alanyl-D-alanine carboxypeptidase	M	Cell envelope biogenesis, outer membrane	1	0	2	1	0	0	2	1	1	0	0	2	0	0	0	0	1	2	0	0	0	0	1	0	0	0	0	0	2	2	0	0	0	3	0	0	1	0	0	0	0	1	1	0	0
	COG1687	AzlD, Predicted branched-chain amino acid permeases (azaleucine resistance)	E	Amino acid transport and metabolism	0	0	0	0	0	0	0	0	0	0	0	0	0	0	0	0	0	0	0	0	0	0	0	0	0	0	0	0	0	0	0	0	0	0	0	0	0	0	0	0	0	0	0	0	0
	COG1688	COG1688, CRISPR system related protein, RAMP superfamily	V	Defense mechanisms	0	0	0	0	0	0	0	0	0	0	0	0	0	0	0	0	0	0	0	0	0	1	0	0	0	0	0	0	0	0	0	0	0	0	0	0	0	0	0	0	0	0	0	0	0
	COG1690	RtcB, Uncharacterized conserved protein	S	Function unknown	1	1	0	0	1	0	0	0	0	0	0	0	0	0	0	0	1	0	0	1	0	1	1	0	0	0	0	0	0	0	0	1	1	0	0	0	1	1	0	0	0	0	0	1	0
	COG1691	COG1691, NCAIR mutase (PurE)-related proteins	R	General function prediction only	1	1	1	0	0	0	0	0	2	0	1	0	0	0	0	1	0	0	1	1	1	1	1	1	0	1	0	0	0	0	0	1	1	0	0	1	1	1	1	0	0	0	1	1	1
	COG1692	COG1692, Calcineurin-like phosphoesterase	R	General function prediction only	1	0	1	0	0	0	1	0	0	0	0	1	0	0	0	1	0	1	1	0	0	1	0	1	0	0	0	0	1	0	1	2	1	1	0	1	0	2	0	0	0	0	1	0	1
	COG1694	MazG, Predicted pyrophosphatase	R	General function prediction only	1	0	0	0	1	0	0	0	0	1	0	0	0	1	0	0	0	0	0	1	0	2	0	0	0	0	1	1	0	0	0	2	0	0	1	1	1	1	0	1	1	0	1	0	0
	COG1695	COG1695, Predicted transcriptional regulators	K	Transcription	0	2	0	0	6	0	0	0	0	2	1	0	0	0	1	1	0	0	1	1	0	0	0	1	1	0	0	0	0	0	0	0	0	0	0	0	0	0	0	1	2	1	14	0	49
	COG1696	DltB, Predicted membrane protein involved in D-alanine export	M	Cell envelope biogenesis, outer membrane	0	0	0	0	0	0	0	0	0	0	0	0	0	0	0	0	0	0	0	1	0	1	0	0	0	0	0	0	0	0	0	0	0	0	0	0	0	0	0	0	0	1	0	0	3
	COG1697	COG1697, DNA topoisomerase VI, subunit A	L	DNA replication, recombination, and repair	0	0	0	0	0	0	0	0	0	0	0	0	0	0	0	0	0	0	2	0	0	0	0	0	0	0	0	0	0	0	0	0	0	0	0	0	0	0	0	0	0	0	0	0	0
	COG1699	COG1699, Uncharacterized protein conserved in bacteria	S	Function unknown	0	0	0	0	0	0	0	0	0	0	0	0	0	0	0	0	0	0	0	0	0	0	0	0	0	0	0	0	0	0	0	0	0	0	0	0	0	0	0	0	0	0	0	1	2
	COG1700	COG1700, Uncharacterized conserved protein	S	Function unknown	0	0	0	0	2	0	0	0	0	1	0	0	0	0	0	0	0	0	0	0	0	0	0	0	0	0	0	0	0	0	0	0	0	0	0	0	0	0	0	0	0	0	0	0	0
	COG1701	COG1701, Uncharacterized protein conserved in archaea	S	Function unknown	0	0	0	0	0	0	0	0	0	0	0	0	0	0	0	0	0	0	0	0	0	1	0	0	0	1	0	0	0	0	0	2	0	0	0	1	0	0	0	0	0	0	0	0	0
	COG1702	PhoH, Phosphate starvation-inducible protein PhoH, predicted ATPase	T	Signal transduction mechanisms	1	0	1	1	1	0	1	1	1	1	1	1	1	0	0	0	1	1	1	1	1	1	1	0	0	0	0	1	1	1	1	1	1	1	1	1	0	1	1	1	1	1	1	1	1
	COG1703	ArgK, Putative periplasmic protein kinase ArgK and related GTPases of G3E family	E	Amino acid transport and metabolism	2	0	1	0	1	1	1	0	2	1	1	1	1	0	0	1	1	1	2	2	0	0	0	1	1	0	1	0	0	2	1	0	0	0	2	0	1	0	0	0	1	0	1	1	2
	COG1704	LemA, Uncharacterized conserved protein	S	Function unknown	0	0	0	0	0	0	0	0	0	0	1	0	1	0	0	0	0	0	1	0	0	0	0	0	0	0	0	0	0	0	0	0	1	0	0	0	0	0	0	1	0	2	1	1	1
	COG1705	FlgJ, Muramidase (flagellum-specific)	NU	Cell motility and secretion / Intracellular trafficking and secretion	0	0	0	0	0	0	0	0	0	0	0	0	0	0	0	0	0	0	0	0	0	0	0	0	0	0	0	1	0	0	0	0	0	0	0	0	0	0	0	1	1	0	2	0	0
	COG1706	FlgI, Flagellar basal-body P-ring protein	N	Cell motility and secretion	0	0	0	0	0	0	0	1	0	0	0	0	0	0	0	0	0	0	0	0	0	0	0	0	0	0	0	0	0	0	0	0	0	0	0	0	0	0	0	0	0	0	1	1	1
	COG1707	COG1707, ACT domain-containing protein	R	General function prediction only	0	0	0	0	0	0	0	0	0	0	0	0	0	0	0	0	0	0	0	0	0	0	0	0	0	0	0	0	0	0	0	0	0	0	0	0	0	0	0	0	0	0	0	0	1
	COG1708	COG1708, Predicted nucleotidyltransferases	R	General function prediction only	1	0	1	0	0	0	0	0	1	0	0	1	0	0	0	4	0	0	3	1	0	0	0	1	1	0	4	0	1	0	0	0	0	0	0	1	0	2	0	0	0	0	0	0	0
	COG1709	COG1709, Predicted transcriptional regulator	K	Transcription	0	0	0	0	0	0	0	0	0	0	0	0	0	0	0	0	0	0	0	0	0	1	0	0	0	0	0	0	0	0	0	0	0	0	0	0	0	0	0	0	0	0	0	0	0
	COG1712	COG1712, Predicted dinucleotide-utilizing enzyme	R	General function prediction only	1	1	3	0	0	0	0	0	0	0	0	0	0	0	1	0	0	2	0	1	0	0	0	1	0	0	0	0	2	0	0	0	0	3	0	0	0	0	0	0	0	0	0	0	0
	COG1713	COG1713, Predicted HD superfamily hydrolase involved in NAD metabolism	H	Coenzyme metabolism	0	0	0	0	0	0	0	0	0	1	0	0	0	0	1	1	0	0	0	0	0	1	0	1	1	0	0	0	0	0	1	3	0	0	0	2	0	0	0	0	0	0	0	0	0
	COG1714	COG1714, Predicted membrane protein/domain	S	Function unknown	0	2	0	0	1	0	0	0	0	1	0	0	0	2	2	1	0	0	0	2	0	1	2	2	2	2	0	0	0	0	0	1	0	0	1	1	1	0	0	0	0	2	0	1	0
	COG1716	COG1716, FOG: FHA domain	T	Signal transduction mechanisms	0	0	0	0	0	1	0	0	1	0	1	0	0	2	0	0	2	0	0	1	0	0	0	0	0	0	2	0	0	0	0	0	0	0	0	0	0	0	0	0	0	0	0	1	0
	COG1718	RIO1, Serine/threonine protein kinase involved in cell cycle control	TD	Signal transduction mechanisms / Cell division and chromosome partitioning	0	0	0	0	0	0	0	0	0	0	0	0	0	0	0	0	0	0	0	0	0	0	0	0	0	0	1	0	0	0	0	0	0	0	0	0	1	0	0	0	0	1	0	0	0
	COG1719	COG1719, Predicted hydrocarbon binding protein (contains V4R domain)	R	General function prediction only	0	0	0	0	0	0	0	0	0	0	0	0	0	0	0	0	0	0	0	0	0	0	0	0	0	0	0	0	0	0	0	0	0	0	0	0	0	0	0	0	0	0	0	0	0
	COG1720	COG1720, Uncharacterized conserved protein	S	Function unknown	0	0	0	0	0	0	0	0	0	0	0	0	0	0	0	1	0	0	0	0	0	0	0	1	1	0	0	0	0	0	0	0	0	1	0	0	0	0	0	0	0	0	0	0	1
	COG1721	COG1721, Uncharacterized conserved protein (some members contain a von Willebrand factor type A (vWA) domain)	R	General function prediction only	1	2	1	0	4	2	0	1	3	5	3	1	3	2	1	2	1	1	3	0	0	6	3	2	3	2	4	1	0	1	4	8	0	0	0	6	4	5	0	1	2	2	0	3	3
	COG1722	XseB, Exonuclease VII small subunit	L	DNA replication, recombination, and repair	0	1	1	1	1	0	1	1	1	0	0	1	1	1	1	1	0	1	0	0	0	1	1	1	1	1	1	0	1	1	0	1	1	0	1	1	0	1	0	0	1	1	1	1	1
	COG1723	COG1723, Uncharacterized conserved protein	S	Function unknown	0	0	0	1	0	0	0	0	0	0	0	0	0	0	0	0	0	0	0	0	0	0	0	0	0	0	0	0	0	0	0	0	0	0	0	0	0	0	0	0	0	0	0	0	0
	COG1724	COG1724, Predicted RNA binding protein (dsRBD-like fold), HicA family	R	General function prediction only	1	2	0	0	0	0	0	0	2	0	1	0	0	0	2	3	0	2	1	0	0	0	0	1	1	2	0	0	1	0	1	4	0	2	0	0	1	0	1	0	0	0	0	0	1
	COG1725	COG1725, Predicted transcriptional regulators	K	Transcription	0	0	0	0	1	0	0	0	0	1	0	0	0	0	0	0	1	0	0	1	1	0	0	0	0	0	0	0	0	1	0	0	0	1	0	0	0	1	1	0	0	0	1	0	2
	COG1726	NqrA, Na+-transporting NADH:ubiquinone oxidoreductase, subunit NqrA	C	Energy production and conversion	0	0	0	0	0	1	0	1	0	0	0	0	0	0	0	0	0	0	1	0	0	0	0	0	0	0	0	1	0	0	0	0	0	0	0	0	0	1	0	1	1	1	0	0	0
	COG1729	COG1729, Uncharacterized protein conserved in bacteria	S	Function unknown	3	0	1	1	1	1	1	1	1	1	1	1	0	0	0	0	0	1	2	0	0	5	1	0	0	0	0	0	0	1	0	5	0	1	1	2	0	1	0	0	0	1	1	3	1
	COG1732	OpuBC, Periplasmic glycine betaine/choline-binding (lipo)protein of an ABC-type transport system (osmoprotectant binding protein)	M	Cell envelope biogenesis, outer membrane	0	0	0	0	0	0	0	0	0	1	0	0	0	0	0	0	1	0	1	0	0	0	1	0	0	0	0	0	0	0	0	0	1	0	0	0	0	0	0	0	0	0	1	0	1
	COG1733	COG1733, Predicted transcriptional regulators	K	Transcription	0	0	0	0	0	0	0	0	2	0	0	0	0	0	0	0	0	0	0	0	0	0	0	0	0	0	0	0	2	0	1	0	0	0	0	0	1	1	0	2	3	2	3	0	0
	COG1734	DksA, DnaK suppressor protein	T	Signal transduction mechanisms	1	0	1	1	1	0	0	2	1	1	1	1	1	0	0	0	2	1	2	1	0	0	1	0	0	0	1	1	1	1	0	0	1	1	2	0	1	1	0	1	1	2	1	3	6
	COG1735	Php, Predicted metal-dependent hydrolase with the TIM-barrel fold	R	General function prediction only	0	4	0	0	0	0	0	0	3	0	0	1	0	0	1	2	8	0	0	0	0	0	1	2	3	1	0	0	0	1	2	0	0	0	0	0	0	0	0	0	0	0	0	0	0
	COG1737	RpiR, Transcriptional regulators	K	Transcription	0	0	0	0	0	0	1	0	0	0	0	2	0	0	0	0	0	0	0	0	0	0	0	0	0	0	0	0	2	1	0	0	0	0	0	0	0	0	0	0	0	0	0	0	0
	COG1738	yhhQ, Uncharacterized member of the PurR regulon	R	General function prediction only	0	1	1	0	0	0	1	0	1	0	1	1	0	2	1	1	0	0	0	0	1	0	1	1	0	1	0	1	1	1	0	0	0	0	0	0	0	1	1	1	0	0	1	0	0
	COG1739	COG1739, Uncharacterized conserved protein	S	Function unknown	0	0	0	0	1	0	0	0	0	0	0	0	0	1	0	0	0	0	0	0	0	1	0	0	0	0	1	0	0	0	0	1	0	0	2	1	1	0	0	0	1	1	0	0	0
	COG1740	HyaA, Ni,Fe-hydrogenase I small subunit	C	Energy production and conversion	0	0	0	0	0	0	0	0	0	0	0	0	0	0	0	0	0	0	0	0	0	0	0	0	0	0	0	0	0	0	0	0	0	0	0	0	0	0	0	1	0	0	1	0	2
	COG1741	COG1741, Pirin-related protein	R	General function prediction only	0	0	0	0	0	0	0	0	0	0	0	0	0	0	0	0	0	0	0	0	0	0	0	0	0	0	0	0	0	0	0	0	1	0	0	0	0	0	0	1	1	1	1	1	2
	COG1742	COG1742, Uncharacterized conserved protein	S	Function unknown	0	0	0	0	0	0	0	0	0	0	0	0	0	0	0	0	0	1	0	0	0	0	0	0	0	0	0	0	0	0	0	0	0	0	0	0	0	0	0	0	0	1	0	1	0
	COG1743	COG1743, Adenine-specific DNA methylase containing a Zn-ribbon	L	DNA replication, recombination, and repair	1	0	0	0	1	0	3	0	1	1	1	2	1	0	0	1	0	0	7	4	1	0	0	0	1	1	3	0	0	1	1	3	1	0	1	2	1	1	3	0	0	1	0	0	0
	COG1744	Med, Uncharacterized ABC-type transport system, periplasmic component/surface lipoprotein	R	General function prediction only	1	0	3	0	1	0	2	0	0	1	0	4	0	4	0	0	3	1	0	5	1	3	0	0	0	0	1	0	1	3	2	5	0	4	1	4	4	2	1	0	0	0	0	0	1
	COG1747	COG1747, Uncharacterized N-terminal domain of the transcription elongation factor GreA	S	Function unknown	0	0	0	0	0	0	0	0	0	0	0	0	0	0	0	0	0	0	1	0	0	0	0	0	0	0	0	0	0	0	0	0	0	0	0	0	0	1	0	0	0	0	0	0	0
	COG1748	LYS9, Saccharopine dehydrogenase and related proteins	E	Amino acid transport and metabolism	0	0	0	0	1	0	0	0	1	0	0	0	0	0	0	0	0	0	0	1	0	0	0	0	0	0	0	0	0	0	0	0	1	0	0	0	0	0	0	0	1	0	0	2	0
	COG1749	FlgE, Flagellar hook protein FlgE	N	Cell motility and secretion	0	0	0	0	0	0	0	1	0	0	0	0	0	0	0	0	0	0	0	0	0	0	0	0	0	0	0	0	0	0	0	0	0	0	0	0	0	0	0	0	0	0	1	1	1
	COG1750	COG1750, Archaeal serine proteases	R	General function prediction only	0	0	0	0	0	0	0	0	0	0	0	0	0	0	0	0	0	0	0	0	0	0	0	0	0	0	0	0	0	0	0	0	0	0	0	0	0	0	0	0	0	0	0	0	0
	COG1752	RssA, Predicted esterase of the alpha-beta hydrolase superfamily	R	General function prediction only	0	0	0	0	2	0	1	1	0	2	0	0	1	0	0	0	0	0	1	0	0	0	0	0	1	0	1	0	0	0	1	0	0	0	0	0	0	0	1	0	1	4	0	0	2
	COG1754	COG1754, Uncharacterized C-terminal domain of topoisomerase IA	R	General function prediction only	0	0	0	0	0	0	0	0	0	0	0	0	0	0	0	0	0	0	1	0	0	0	0	0	0	0	0	0	0	0	0	0	0	0	0	0	0	0	0	0	0	0	0	0	0
	COG1755	COG1755, Uncharacterized protein conserved in bacteria	S	Function unknown	0	0	0	0	0	0	0	0	0	0	0	0	0	0	0	0	0	0	0	0	0	0	0	0	0	0	0	0	0	0	0	0	0	0	0	0	0	0	0	0	0	0	0	0	0
	COG1757	NhaC, Na+/H+ antiporter	C	Energy production and conversion	0	0	0	1	3	0	0	1	2	3	2	0	2	0	0	0	0	0	0	0	0	1	1	0	0	0	0	2	0	0	0	1	0	0	0	1	0	0	0	1	2	2	0	0	1
	COG1758	RpoZ, DNA-directed RNA polymerase, subunit K/omega	K	Transcription	0	0	1	0	0	1	1	1	1	0	0	1	0	0	0	0	1	1	0	1	0	1	1	0	0	0	0	0	0	1	1	1	0	1	1	0	0	1	0	0	0	1	1	0	1
	COG1760	SdaA, L-serine deaminase	E	Amino acid transport and metabolism	0	0	0	0	0	0	0	1	0	0	0	1	0	0	0	0	0	0	0	0	0	0	0	0	0	0	0	0	0	0	0	0	0	0	0	0	0	0	0	0	1	0	1	0	1
	COG1762	PtsN, Phosphotransferase system mannitol/fructose-specific IIA domain (Ntr-type)	GT	Carbohydrate transport and metabolism / Signal transduction mechanisms	0	0	1	0	1	0	1	0	2	0	0	1	0	0	0	0	0	1	0	0	0	0	1	0	0	0	0	0	1	1	0	0	0	1	1	0	0	2	0	1	0	1	0	1	0
	COG1763	MobB, Molybdopterin-guanine dinucleotide biosynthesis protein	H	Coenzyme metabolism	0	0	1	0	1	0	1	0	0	0	0	1	0	0	0	0	0	1	0	0	0	0	0	0	0	0	0	0	1	0	0	0	1	1	0	0	0	0	0	0	0	0	0	1	0
	COG1764	osmC, Organic hydroperoxide reductase	Q	Secondary metabolites biosynthesis, transport, and catabolism	1	0	0	0	0	0	0	0	0	0	0	0	1	0	1	0	0	1	0	0	0	0	0	0	0	0	0	0	0	0	1	0	0	0	0	0	1	0	0	0	1	2	2	1	1
	COG1765	COG1765, Predicted redox protein, regulator of disulfide bond formation	O	Posttranslational modification, protein turnover, chaperones	2	1	0	0	1	0	0	0	2	1	0	1	1	2	0	1	1	1	0	1	0	0	0	1	0	0	0	2	0	1	3	0	0	2	0	0	0	0	0	2	2	1	2	0	3
	COG1766	fliF, Flagellar basal body M-ring protein	N	Cell motility and secretion	0	0	0	0	0	0	0	1	0	0	0	0	0	0	0	0	0	0	0	0	0	0	0	0	0	0	0	0	0	0	0	0	0	0	0	0	0	1	0	0	0	0	1	1	1
	COG1767	CitG, Triphosphoribosyl-dephospho-CoA synthetase	H	Coenzyme metabolism	0	0	0	0	0	0	0	0	0	0	0	0	0	0	0	0	0	0	0	0	0	0	0	0	0	0	0	0	0	0	0	0	0	0	0	0	0	0	0	0	0	0	0	0	0
	COG1768	COG1768, Predicted phosphohydrolase	R	General function prediction only	0	0	0	0	0	0	0	0	0	0	0	0	0	0	0	0	0	0	0	0	0	0	0	0	0	0	0	0	0	0	1	1	0	0	0	0	0	0	0	0	0	0	0	0	0
	COG1769	COG1769, CRISPR system related protein, RAMP superfamily	V	Defense mechanisms	0	0	0	0	0	0	0	0	0	0	0	0	1	0	0	1	0	0	0	0	0	0	0	0	0	0	1	0	0	0	0	0	0	0	0	0	0	0	0	0	0	0	0	0	0
	COG1770	PtrB, Protease II	E	Amino acid transport and metabolism	0	0	0	0	0	0	0	1	0	0	1	0	0	0	0	1	0	1	2	0	0	0	0	2	0	0	0	1	1	0	0	0	1	1	0	0	1	0	0	1	1	0	2	0	1
	COG1773	COG1773, Rubredoxin	C	Energy production and conversion	0	0	0	0	0	0	0	1	0	0	0	0	0	0	0	0	0	0	0	0	1	0	1	0	0	0	0	0	0	0	0	0	0	0	0	0	0	0	1	0	0	2	0	0	0
	COG1774	COG1774, Uncharacterized homolog of PSP1	S	Function unknown	1	1	0	0	1	1	0	0	0	1	0	0	1	1	0	0	0	0	1	0	0	0	0	0	1	0	1	1	0	0	1	0	0	0	0	0	1	0	0	1	1	0	0	1	0
	COG1775	HgdB, Benzoyl-CoA reductase/2-hydroxyglutaryl-CoA dehydratase subunit, BcrC/BadD/HgdB	E	Amino acid transport and metabolism	0	0	0	0	0	0	0	0	0	0	0	0	0	0	0	0	0	0	0	0	0	0	0	0	0	0	0	0	0	0	0	0	0	0	0	0	0	0	0	0	0	0	0	0	0
	COG1776	CheC, Chemotaxis protein CheC, inhibitor of MCP methylation	NT	Cell motility and secretion / Signal transduction mechanisms	0	0	0	0	0	0	0	0	0	0	0	0	0	0	0	0	0	0	0	0	0	0	0	0	0	0	0	0	0	0	0	0	0	0	0	0	0	0	0	0	0	0	0	0	0
	COG1777	COG1777, Predicted transcriptional regulators	K	Transcription	0	0	0	0	0	0	0	0	0	0	0	0	0	0	0	0	0	0	0	0	0	0	0	0	0	0	0	0	0	0	0	0	0	0	0	0	0	0	0	0	0	0	0	0	0
	COG1778	COG1778, Low specificity phosphatase (HAD superfamily)	R	General function prediction only	0	0	0	0	1	0	0	0	0	1	1	0	0	0	0	0	0	0	0	0	0	0	1	0	0	0	0	1	0	0	0	0	1	1	0	0	0	0	0	1	1	1	1	0	2
	COG1783	XtmB, Phage terminase large subunit	R	General function prediction only	0	0	0	0	0	0	0	0	0	0	0	0	0	0	0	0	0	0	0	0	0	0	0	0	0	0	0	0	0	0	0	0	0	0	0	0	1	0	0	0	0	0	0	0	0
	COG1785	PhoA, Alkaline phosphatase	P	Inorganic ion transport and metabolism	0	0	0	0	0	0	0	0	0	0	1	0	0	0	0	0	0	0	2	0	0	1	0	0	0	0	0	1	0	0	0	0	0	0	0	0	0	0	0	1	0	0	0	0	0
	COG1786	COG1786, Swiveling domain associated with predicted aconitase	C	Energy production and conversion	0	0	2	0	1	0	0	0	0	1	0	0	1	0	0	0	0	0	2	0	0	0	0	0	0	0	0	0	1	0	0	0	0	0	0	0	0	1	0	0	0	0	0	0	0
	COG1787	COG1787, Predicted endonuclease distantly related to archaeal Holliday junction resolvase and Mrr-like restriction enzymes	V	Defense mechanisms	0	0	0	0	0	0	0	0	0	0	0	0	0	0	0	0	0	0	0	0	0	0	0	1	0	0	0	0	1	0	0	0	0	0	0	0	0	0	0	0	0	0	0	0	0
	COG1788	AtoD, Acyl CoA:acetate/3-ketoacid CoA transferase, alpha subunit	I	Lipid metabolism	6	1	3	0	0	0	1	0	3	0	1	2	0	1	1	3	2	2	0	3	0	0	0	4	1	1	0	0	0	0	0	0	1	3	0	0	0	0	0	1	1	0	1	0	1
	COG1791	COG1791, Uncharacterized conserved protein, contains double-stranded beta-helix domain	S	Function unknown	0	0	0	0	0	0	0	0	0	0	0	0	0	0	0	0	0	0	0	0	0	0	0	0	0	0	0	0	0	0	0	0	0	0	0	0	0	0	0	0	0	1	0	0	0
	COG1792	MreC, Cell shape-determining protein	M	Cell envelope biogenesis, outer membrane	1	0	1	1	1	1	1	1	1	1	1	1	1	1	0	0	1	1	1	1	1	0	1	0	1	0	1	1	1	1	1	0	1	1	1	0	1	1	1	0	1	1	1	1	1
	COG1793	CDC9, ATP-dependent DNA ligase	L	DNA replication, recombination, and repair	0	0	0	0	0	0	0	0	0	0	0	0	0	0	1	0	1	1	0	0	0	0	0	0	0	0	0	0	0	0	0	0	0	0	0	0	0	3	0	0	0	1	1	0	5
	COG1794	RacX, Aspartate racemase	M	Cell envelope biogenesis, outer membrane	0	0	0	0	0	0	0	0	0	0	0	0	1	1	0	0	0	1	1	0	0	0	0	0	0	0	1	0	0	0	1	0	0	0	0	0	0	0	0	0	1	0	0	0	1
	COG1795	COG1795, Formaldehyde-activating enzyme nesessary for methanogenesis	C	Energy production and conversion	0	0	0	0	0	0	0	0	0	0	0	0	0	0	0	0	0	0	0	0	0	0	0	0	0	0	0	0	0	0	0	0	0	0	0	0	0	0	0	0	0	0	0	0	0
	COG1796	POL4, DNA polymerase IV (family X)	L	DNA replication, recombination, and repair	0	1	0	0	0	0	0	0	0	0	0	0	0	1	0	1	1	0	0	0	0	2	0	1	0	0	0	0	0	0	0	1	1	0	1	1	1	1	0	0	0	0	1	0	1
	COG1797	CobB, Cobyrinic acid a,c-diamide synthase	H	Coenzyme metabolism	0	1	1	0	0	0	1	0	1	0	0	1	0	0	0	1	0	1	0	0	1	0	0	1	0	0	0	0	0	1	0	0	0	1	0	0	0	0	1	0	0	1	0	1	0
	COG1799	COG1799, Uncharacterized protein conserved in bacteria	S	Function unknown	0	0	0	0	0	0	0	0	0	0	0	0	0	0	0	0	0	0	0	1	1	0	0	0	0	0	0	0	0	0	0	0	0	0	0	0	0	0	1	0	0	0	0	0	0
	COG1801	COG1801, Uncharacterized conserved protein	S	Function unknown	0	0	0	0	1	0	0	0	1	1	0	0	0	0	0	0	0	0	1	0	0	0	0	0	0	0	0	0	0	0	1	0	0	0	0	0	1	0	0	0	0	0	1	0	4
	COG1802	GntR, Transcriptional regulators	K	Transcription	1	0	2	0	1	0	6	0	0	0	0	11	0	2	0	0	4	3	0	0	0	0	0	0	0	0	0	0	0	4	3	0	0	1	0	0	1	0	0	0	0	4	1	0	2
	COG1803	MgsA, Methylglyoxal synthase	G	Carbohydrate transport and metabolism	0	0	0	0	0	0	1	0	0	0	0	0	0	1	0	0	0	0	0	0	0	0	0	0	0	0	0	1	0	0	0	0	0	0	0	0	0	0	0	0	0	0	0	0	0
	COG1805	NqrB, Na+-transporting NADH:ubiquinone oxidoreductase, subunit NqrB	C	Energy production and conversion	0	0	0	0	0	1	0	1	0	0	0	0	0	0	0	0	0	0	1	0	0	0	0	0	0	0	0	1	0	0	0	0	0	0	0	0	0	1	0	1	1	1	0	0	0
	COG1806	COG1806, Uncharacterized protein conserved in bacteria	S	Function unknown	0	0	1	0	0	0	0	0	0	0	0	0	0	0	0	0	0	1	0	0	0	0	0	0	0	0	0	0	0	1	0	0	0	1	0	0	0	0	0	0	0	1	0	0	0
	COG1807	ArnT, 4-amino-4-deoxy-L-arabinose transferase and related glycosyltransferases of PMT family	M	Cell envelope biogenesis, outer membrane	0	0	2	0	0	0	0	0	2	0	0	1	0	5	0	0	0	1	1	0	2	4	0	0	0	0	1	1	1	0	0	6	1	0	0	4	3	0	2	1	1	0	7	4	7
	COG1808	COG1808, Predicted membrane protein	S	Function unknown	0	0	0	0	0	0	0	0	0	0	0	0	0	1	0	0	0	0	0	0	0	0	0	0	0	0	0	0	0	0	0	0	0	0	0	0	0	0	0	0	1	0	0	0	0
	COG1809	COG1809, (2R)-phospho-3-sulfolactate synthase (PSL synthase, CoM biosynthesis)	H	Coenzyme transport and metabolism	1	0	0	0	0	0	0	0	0	0	0	0	0	0	0	0	1	0	0	0	0	0	0	0	0	0	0	0	0	0	0	0	1	0	0	0	0	0	0	0	0	0	0	0	1
	COG1811	COG1811, Uncharacterized membrane protein, possible Na+ channel or pump	R	General function prediction only	0	0	0	0	0	0	0	0	0	0	0	0	0	0	0	0	0	0	0	0	0	0	0	0	0	0	0	0	0	0	0	0	0	0	0	0	1	1	0	0	0	0	0	0	0
	COG1812	MetK, Archaeal S-adenosylmethionine synthetase	E	Amino acid transport and metabolism	0	0	0	0	0	0	0	0	0	0	0	0	0	0	0	0	0	0	0	0	0	0	0	0	0	0	0	0	0	0	0	0	0	0	0	0	0	0	0	0	0	0	0	0	0
	COG1813	COG1813, Predicted transcription factor, homolog of eukaryotic MBF1	K	Transcription	0	1	0	0	0	0	0	0	0	0	0	0	0	0	0	0	0	0	0	0	0	0	0	0	0	0	0	0	0	0	0	0	1	0	0	0	0	0	0	0	0	0	0	0	0
	COG1814	COG1814, Uncharacterized membrane protein	S	Function unknown	0	0	0	0	0	0	0	0	1	0	0	0	0	0	1	0	1	0	0	1	0	1	0	0	1	1	0	0	0	0	0	2	0	0	0	1	0	1	0	1	0	0	1	0	1
	COG1815	FlgB, Flagellar basal body protein	N	Cell motility and secretion	0	0	0	0	0	0	0	0	0	0	0	0	0	0	0	0	0	0	0	0	0	0	0	0	0	0	0	0	0	0	0	0	0	0	0	0	0	0	0	0	0	0	1	1	1
	COG1816	Add, Adenosine deaminase	F	Nucleotide transport and metabolism	0	1	0	0	0	1	0	0	0	0	0	0	0	0	0	1	2	2	1	2	0	1	1	0	0	0	0	0	0	2	0	4	0	2	0	1	1	1	0	0	0	1	2	0	1
	COG1819	COG1819, Glycosyl transferases, related to UDP-glucuronosyltransferase	GT	Carbohydrate transport and metabolism / Signal transduction mechanisms	0	0	0	0	0	0	0	1	1	0	0	1	1	0	0	0	0	0	1	0	0	2	0	0	0	0	0	0	0	1	0	2	0	0	0	2	1	2	0	0	0	1	1	0	8
	COG1820	NagA, N-acetylglucosamine-6-phosphate deacetylase	G	Carbohydrate transport and metabolism	1	0	0	0	0	0	1	1	0	0	0	0	0	1	0	0	1	0	0	1	1	2	0	0	0	0	1	0	0	0	1	2	0	0	0	3	1	0	1	0	0	0	1	0	1
	COG1821	COG1821, Predicted ATP-utilizing enzyme (ATP-grasp superfamily)	R	General function prediction only	0	0	0	0	0	0	0	0	0	0	0	0	0	0	0	0	0	0	0	0	0	0	0	0	0	0	0	0	0	0	0	0	0	0	0	0	0	0	0	0	0	0	0	0	0
	COG1824	COG1824, Permease, similar to cation transporters	P	Inorganic ion transport and metabolism	0	0	0	0	0	0	0	0	0	0	0	0	0	0	0	0	0	0	0	1	0	0	0	0	0	0	0	0	0	0	0	0	0	0	0	0	0	0	0	0	0	0	0	0	0
	COG1825	RplY, Ribosomal protein L25 (general stress protein Ctc)	J	Translation, ribosomal structure and biogenesis	1	1	1	1	1	1	1	1	1	1	1	1	1	1	1	1	1	1	1	1	0	1	1	1	1	1	1	1	1	1	1	2	1	1	1	1	1	1	0	1	1	1	1	1	1
	COG1826	TatA, Sec-independent protein secretion pathway components	U	Intracellular trafficking and secretion	2	1	2	0	1	1	1	0	1	2	1	1	1	0	1	1	2	1	4	1	1	1	1	1	1	1	2	0	2	2	1	2	3	1	2	2	1	2	1	0	1	2	1	3	3
	COG1828	PurS, Phosphoribosylformylglycinamidine (FGAM) synthase, PurS component	F	Nucleotide transport and metabolism	1	1	1	0	1	0	0	0	1	1	1	0	1	0	1	1	0	1	1	1	1	1	0	1	1	1	0	0	1	1	0	0	0	1	1	1	0	0	1	0	0	0	1	1	1
	COG1829	COG1829, Predicted archaeal kinase (sugar kinase superfamily)	R	General function prediction only	0	0	0	0	0	0	0	0	0	0	0	0	0	0	0	0	0	0	0	0	0	1	0	0	0	1	0	0	0	0	0	2	0	0	0	1	0	0	0	0	0	0	0	0	0
	COG1830	FbaB, DhnA-type fructose-1,6-bisphosphate aldolase and related enzymes	G	Carbohydrate transport and metabolism	1	0	1	1	1	0	0	0	1	1	0	0	2	1	0	0	0	1	1	1	0	0	0	0	0	0	0	0	1	0	0	0	1	1	2	0	0	0	0	0	0	0	0	0	2
	COG1832	COG1832, Predicted CoA-binding protein	R	General function prediction only	2	0	0	0	0	0	0	0	1	1	1	2	1	0	1	1	1	1	1	0	0	0	0	1	1	0	0	0	0	1	0	0	0	1	0	0	1	0	0	0	0	0	1	0	2
	COG1833	COG1833, Uri superfamily endonuclease	L	Replication, recombination, and repair	0	0	0	0	0	0	0	0	0	0	0	0	0	0	0	0	0	0	0	0	0	1	0	1	0	0	0	0	0	0	0	1	0	1	0	1	0	0	0	0	0	0	0	0	0
	COG1834	COG1834, N-Dimethylarginine dimethylaminohydrolase	E	Amino acid transport and metabolism	0	0	2	0	1	0	1	0	0	1	1	2	0	1	0	0	0	1	0	0	0	0	0	0	0	0	0	0	1	3	0	0	2	0	0	0	0	0	0	0	1	0	0	2	1
	COG1835	COG1835, Predicted acyltransferases	I	Lipid metabolism	0	0	1	0	0	0	0	0	0	0	0	0	0	0	0	0	0	0	0	1	0	0	0	0	2	0	0	0	0	0	0	0	0	0	0	0	0	0	0	0	0	3	6	1	4
	COG1836	COG1836, Predicted membrane protein	S	Function unknown	0	0	0	0	0	0	0	0	0	0	1	0	0	0	0	0	0	0	0	0	1	0	0	0	0	0	0	0	0	0	0	0	0	0	0	0	0	0	1	0	0	0	1	0	0
	COG1837	COG1837, Predicted RNA-binding protein (contains KH domain)	R	General function prediction only	0	1	0	0	0	1	0	0	1	0	0	0	0	1	1	1	1	0	0	1	0	2	0	1	1	1	1	0	0	0	1	1	0	0	0	1	1	1	0	0	0	0	1	1	1
	COG1838	FumA, Tartrate dehydratase beta subunit/Fumarate hydratase class I, C-terminal domain	C	Energy production and conversion	2	0	0	0	0	0	0	0	1	0	0	0	0	0	0	0	0	1	1	1	0	0	0	1	0	0	0	0	0	0	0	0	0	0	0	0	1	0	0	0	0	0	0	0	0
	COG1839	COG1839, Uncharacterized conserved protein	S	Function unknown	0	0	0	0	0	0	0	0	0	0	0	0	0	0	0	0	0	0	0	0	0	0	0	0	0	0	0	0	0	0	0	0	0	0	0	0	0	0	0	0	0	0	0	0	1
	COG1840	AfuA, ABC-type Fe3+ transport system, periplasmic component	P	Inorganic ion transport and metabolism	6	1	1	0	0	1	1	0	0	0	1	2	0	1	9	2	1	2	0	1	1	2	0	1	1	1	1	0	1	1	2	1	1	3	0	2	1	1	1	0	0	1	0	0	0
	COG1841	RpmD, Ribosomal protein L30/L7E	J	Translation, ribosomal structure and biogenesis	1	1	1	1	1	1	1	1	1	1	1	1	1	1	1	1	1	1	1	1	0	0	1	1	1	1	1	1	1	1	1	0	1	1	0	0	1	1	0	1	1	1	1	0	1
	COG1842	PspA, Phage shock protein A (IM30), suppresses sigma54-dependent transcription	KT	Transcription / Signal transduction mechanisms	0	1	0	0	1	0	0	0	2	1	0	0	1	1	0	1	0	0	0	0	1	3	1	1	0	0	0	0	0	0	0	3	0	1	0	3	0	1	1	0	1	0	0	0	2
	COG1843	FlgD, Flagellar hook capping protein	N	Cell motility and secretion	0	0	0	0	0	0	0	1	0	0	0	0	0	0	0	0	0	0	0	0	0	1	0	0	0	0	0	0	0	0	0	0	0	0	0	1	0	0	0	0	0	0	1	1	0
	COG1845	CyoC, Heme/copper-type cytochrome/quinol oxidase, subunit 3	C	Energy production and conversion	2	1	1	0	2	1	1	0	3	1	2	1	2	2	1	1	1	1	1	2	1	2	2	1	1	1	1	2	0	1	1	2	0	1	1	2	1	1	1	2	2	2	2	0	5
	COG1846	MarR, Transcriptional regulators	K	Transcription	2	4	1	0	0	0	2	1	0	1	0	1	0	2	0	0	3	13	0	2	0	0	1	2	0	0	0	0	3	2	0	0	0	11	1	1	1	1	0	3	2	3	3	1	8
	COG1847	Jag, Predicted RNA-binding protein	R	General function prediction only	0	1	0	0	0	1	0	0	1	0	0	0	0	1	0	1	1	0	1	1	0	1	0	1	1	1	1	0	0	0	1	2	0	0	1	1	1	1	0	0	0	0	1	0	1
	COG1848	COG1848, Predicted nucleic acid-binding protein, contains PIN domain	R	General function prediction only	1	3	0	0	2	0	0	0	4	4	7	0	1	0	10	4	4	2	10	2	0	0	0	2	4	9	3	0	2	4	0	2	4	3	0	1	4	4	0	0	0	0	0	0	2
	COG1850	RbcL, Ribulose 1,5-bisphosphate carboxylase, large subunit	G	Carbohydrate transport and metabolism	0	0	0	0	0	0	0	0	0	1	1	1	0	0	0	0	0	0	0	0	1	0	0	0	0	0	0	0	0	0	0	0	0	0	0	0	0	0	1	0	0	0	0	0	0
	COG1852	COG1852, Uncharacterized conserved protein	S	Function unknown	0	0	0	0	0	0	0	0	0	0	0	0	0	0	0	0	0	0	0	0	0	0	0	0	0	0	0	0	0	0	0	0	0	0	0	0	0	0	0	0	0	0	0	0	0
	COG1853	COG1853, Conserved protein/domain typically associated with flavoprotein oxygenases, DIM6/NTAB family	R	General function prediction only	4	2	2	0	1	1	0	0	2	1	1	3	0	2	1	3	2	3	2	3	1	0	1	3	4	1	0	0	1	2	2	0	0	4	1	0	1	1	1	1	2	1	1	2	1
	COG1854	LuxS, LuxS protein involved in autoinducer AI2 synthesis	T	Signal transduction mechanisms	0	0	0	0	0	0	0	0	0	0	0	0	0	0	0	0	0	0	0	0	0	0	0	0	0	0	0	0	0	0	0	0	0	0	0	0	0	0	0	0	0	0	0	0	0
	COG1856	COG1856, Uncharacterized homolog of biotin synthetase	S	Function unknown	0	0	0	0	0	0	0	0	0	0	0	0	0	0	0	0	0	1	0	0	0	0	0	0	0	0	0	0	0	0	0	0	0	0	0	0	0	0	0	0	0	0	0	0	0
	COG1857	COG1857, CRISPR system related protein	V	Defense mechanisms	0	0	0	0	0	0	0	0	0	0	0	0	0	0	0	0	0	0	0	0	0	1	0	0	0	0	0	0	0	0	0	0	0	0	0	0	0	0	0	0	0	0	0	0	0
	COG1858	MauG, Cytochrome c peroxidase	P	Inorganic ion transport and metabolism	4	0	0	0	4	0	1	0	0	1	1	0	0	1	0	0	0	1	0	0	0	0	1	0	0	0	0	0	1	0	1	1	1	3	0	1	1	0	0	0	1	1	1	1	5
	COG1861	SpsF, Spore coat polysaccharide biosynthesis protein F, CMP-KDO synthetase homolog	M	Cell envelope biogenesis, outer membrane	0	0	0	0	0	0	0	0	0	0	0	0	0	0	0	0	0	0	0	0	0	0	0	0	0	0	0	0	0	0	0	0	0	0	0	0	0	0	0	0	0	0	0	1	0
	COG1862	YajC, Preprotein translocase subunit YajC	U	Intracellular trafficking and secretion	1	0	0	1	1	1	1	1	1	1	0	1	1	0	0	0	1	1	1	1	0	1	1	0	1	0	0	1	1	1	0	1	1	1	1	1	0	1	0	1	1	1	1	1	0
	COG1863	MnhE, Multisubunit Na+/H+ antiporter, MnhE subunit	P	Inorganic ion transport and metabolism	1	0	1	0	1	0	0	0	1	1	0	0	0	1	1	0	0	1	0	0	0	0	0	0	0	0	1	0	0	1	1	0	1	1	0	0	1	0	0	0	0	1	0	1	0
	COG1864	NUC1, DNA/RNA endonuclease G, NUC1	F	Nucleotide transport and metabolism	1	0	0	0	1	0	0	0	1	0	0	0	0	0	0	0	0	0	0	0	0	0	0	0	0	0	0	1	0	0	0	0	0	0	1	0	0	0	0	0	0	0	0	0	0
	COG1865	cbiZ, Adenosylcobinamide amidohydrolase	H	Coenzyme metabolism	0	0	0	0	0	0	0	0	0	0	0	0	0	0	0	0	0	0	0	0	0	0	0	0	0	0	0	0	0	0	0	0	0	0	0	0	0	0	0	0	0	0	0	0	0
	COG1866	PckA, Phosphoenolpyruvate carboxykinase (ATP)	C	Energy production and conversion	1	0	1	0	1	0	1	1	0	1	0	1	1	0	1	0	0	1	1	1	0	0	1	0	0	0	0	0	2	1	1	0	0	2	1	0	0	1	0	0	1	1	1	1	2
	COG1867	TRM1, N2,N2-dimethylguanosine tRNA methyltransferase	J	Translation, ribosomal structure and biogenesis	0	0	0	0	0	0	0	0	0	0	0	0	0	0	0	0	0	0	0	0	0	0	0	0	0	0	0	0	0	0	0	0	0	0	0	0	0	0	0	0	0	0	0	0	0
	COG1868	FliM, Flagellar motor switch protein	N	Cell motility and secretion	0	0	0	0	0	0	0	0	0	0	0	0	0	0	0	0	0	0	0	0	0	0	0	0	0	0	0	0	0	0	0	0	0	0	0	0	0	1	0	0	0	0	2	1	1
	COG1869	RbsD, ABC-type ribose transport system, auxiliary component	G	Carbohydrate transport and metabolism	0	0	0	0	0	0	0	0	0	0	0	0	0	0	0	0	0	0	0	0	0	0	0	0	0	0	0	0	0	0	0	0	0	0	0	0	0	0	0	0	0	0	0	0	0
	COG1871	CheD, Chemotaxis protein; stimulates methylation of MCP proteins	NT	Cell motility and secretion / Signal transduction mechanisms	0	0	0	0	0	0	0	0	0	0	0	0	0	0	0	0	0	0	0	0	0	0	0	0	0	0	0	0	0	0	0	0	0	0	0	0	0	0	0	0	0	0	1	0	1
	COG1872	COG1872, Uncharacterized conserved protein	S	Function unknown	1	1	0	0	0	0	0	0	0	1	1	0	0	0	0	1	1	0	0	0	0	0	0	1	0	0	0	0	0	0	0	0	0	0	0	0	0	0	0	0	0	0	1	1	1
	COG1874	LacA, Beta-galactosidase	G	Carbohydrate transport and metabolism	0	0	0	0	0	0	0	0	0	0	0	0	0	0	0	0	0	0	0	0	0	0	0	0	0	0	0	0	0	0	1	0	0	0	0	0	1	1	0	0	0	0	6	0	2
	COG1875	COG1875, NYN ribonuclease and ATPase of PhoH family domains	R	General function prediction only	0	0	0	0	0	1	0	1	0	0	0	0	0	0	0	0	0	0	0	0	0	0	0	0	0	0	0	0	0	0	0	0	0	0	0	0	0	0	0	0	0	1	0	0	0
	COG1876	VanY, D-alanyl-D-alanine carboxypeptidase	M	Cell envelope biogenesis, outer membrane	0	0	0	0	0	0	0	0	0	0	0	0	0	0	0	0	0	0	0	0	1	0	1	0	0	0	0	0	0	0	0	0	0	0	0	0	0	1	1	1	0	0	0	0	0
	COG1877	OtsB, Trehalose-6-phosphatase	G	Carbohydrate transport and metabolism	0	1	0	0	0	0	0	0	1	0	0	0	0	0	1	1	0	0	1	0	0	0	0	1	0	0	0	0	1	0	0	0	1	1	0	0	0	0	0	0	0	0	1	0	1
	COG1878	COG1878, Kynurenine formamidase	E	Amino acid transport and metabolism	17	1	6	0	1	0	1	0	4	1	1	6	1	1	0	4	1	3	2	3	0	2	2	2	4	1	1	0	2	1	1	2	0	5	0	2	3	1	0	0	0	0	0	1	1
	COG1879	RbsB, ABC-type sugar transport system, periplasmic component	G	Carbohydrate transport and metabolism	3	0	1	0	0	0	10	0	2	0	0	32	2	6	0	0	5	1	5	4	0	0	0	0	11	0	1	0	0	1	1	0	0	1	0	0	4	1	0	0	0	0	2	0	2
	COG1881	COG1881, Phospholipid-binding protein	R	General function prediction only	0	0	0	0	0	0	0	0	0	0	0	0	0	0	0	0	0	0	0	0	0	0	1	0	0	0	0	0	0	0	0	0	0	0	0	0	0	0	0	1	1	1	0	0	1
	COG1882	PflD, Pyruvate-formate lyase	C	Energy production and conversion	0	0	0	0	0	0	0	0	0	0	0	0	0	0	0	0	0	0	0	0	0	0	0	0	0	0	0	0	0	0	0	0	0	0	0	0	0	0	0	0	0	0	0	0	0
	COG1883	OadB, Na+-transporting methylmalonyl-CoA/oxaloacetate decarboxylase, beta subunit	C	Energy production and conversion	1	0	0	0	0	0	0	0	0	0	0	0	0	0	0	0	0	0	0	0	0	0	0	1	0	1	0	0	0	0	0	0	0	0	1	0	0	1	0	0	0	1	0	1	0
	COG1884	Sbm, Methylmalonyl-CoA mutase, N-terminal domain/subunit	I	Lipid metabolism	4	0	2	0	2	1	2	0	3	2	2	2	3	2	3	3	4	4	4	3	0	0	0	2	2	0	1	0	0	2	1	0	0	0	3	0	1	0	0	0	3	0	2	1	4
	COG1886	FliN, Flagellar motor switch/type III secretory pathway protein	NU	Cell motility and secretion / Intracellular trafficking and secretion	0	0	0	0	0	0	0	2	0	0	0	0	0	0	0	0	0	0	0	0	0	0	0	0	0	0	0	0	0	0	0	0	0	0	0	0	0	1	0	0	0	0	1	1	2
	COG1887	TagB, Putative glycosyl/glycerophosphate transferases involved in teichoic acid biosynthesis TagF/TagB/EpsJ/RodC	M	Cell envelope biogenesis, outer membrane	0	0	0	0	0	0	0	1	0	0	0	0	0	0	0	0	0	0	0	0	0	0	0	0	0	0	0	0	0	0	0	0	0	0	0	0	0	0	0	0	0	0	0	0	0
	COG1891	COG1891, Uncharacterized protein conserved in archaea	S	Function unknown	0	1	0	0	0	0	0	0	0	0	0	0	0	0	0	1	0	0	0	0	0	0	0	1	0	0	0	0	0	0	0	0	0	0	0	0	0	0	0	0	0	0	0	0	0
	COG1892	COG1892, Phosphoenolpyruvate carboxylase	GC	Carbohydrate transport and metabolism / Energy production and conversion	0	1	0	0	0	0	0	0	0	0	0	0	0	0	1	0	0	0	0	0	0	0	0	1	0	0	0	0	0	0	0	0	0	0	0	0	0	0	0	0	0	0	0	0	0
	COG1893	ApbA, Ketopantoate reductase	H	Coenzyme metabolism	5	3	4	0	2	1	0	1	3	2	1	2	0	1	1	3	0	2	0	2	1	0	0	4	3	2	0	0	1	0	1	0	0	2	0	0	1	2	1	0	0	2	0	1	1
	COG1894	NuoF, NADH:ubiquinone oxidoreductase, NADH-binding (51 kD) subunit	C	Energy production and conversion	2	2	1	1	2	0	2	0	2	2	0	2	1	2	1	2	2	2	0	2	0	2	2	2	2	1	2	0	1	2	0	3	2	1	1	2	2	1	0	0	0	0	1	2	2
	COG1895	COG1895, Uncharacterized conserved protein related to C-terminal domain of eukaryotic chaperone, SACSIN	S	Function unknown	0	1	0	0	0	0	0	0	0	0	0	0	0	0	0	0	0	0	0	0	0	0	0	0	0	0	0	0	0	0	0	0	0	0	0	0	0	1	0	0	0	0	0	0	0
	COG1896	COG1896, Predicted hydrolases of HD superfamily	R	General function prediction only	0	0	1	0	0	0	0	0	1	0	0	1	0	0	0	0	0	0	2	0	0	0	0	0	0	1	0	0	0	0	0	0	0	0	0	0	1	2	0	0	0	0	0	0	0
	COG1897	MetA, Homoserine trans-succinylase	E	Amino acid transport and metabolism	0	0	1	0	0	0	1	0	0	0	0	1	0	1	0	0	0	1	0	0	0	0	0	0	0	0	0	0	1	0	0	0	0	0	0	0	0	0	0	0	0	0	0	0	0
	COG1898	RfbC, dTDP-4-dehydrorhamnose 3,5-epimerase and related enzymes	M	Cell envelope biogenesis, outer membrane	0	0	1	0	0	0	0	0	1	0	0	1	1	1	0	0	0	0	2	1	0	0	0	0	0	0	1	1	0	0	1	0	0	0	0	0	1	0	0	0	1	1	1	1	1
	COG1899	DYS1, Deoxyhypusine synthase	O	Posttranslational modification, protein turnover, chaperones	0	0	0	0	1	0	0	0	1	1	0	0	0	0	0	0	0	0	1	0	0	0	0	0	0	0	0	0	0	0	0	0	1	0	1	0	0	0	0	1	1	0	1	1	1
	COG1900	COG1900, Uncharacterized conserved protein	S	Function unknown	0	0	0	0	0	0	0	0	0	0	0	0	0	0	0	0	0	0	0	0	1	0	0	0	0	0	0	0	0	0	0	0	0	0	0	0	0	0	1	0	0	0	0	0	0
	COG1901	COG1901, Uncharacterized conserved protein	S	Function unknown	0	0	0	0	0	0	0	0	0	0	0	0	0	0	0	0	0	0	0	0	0	0	0	0	0	0	0	0	0	0	0	0	0	0	0	0	0	0	0	0	0	1	0	0	0
	COG1902	NemA, NADH:flavin oxidoreductases, Old Yellow Enzyme family	C	Energy production and conversion	2	0	6	0	1	0	2	0	2	0	0	5	0	1	0	0	2	5	1	4	0	0	0	0	0	0	1	0	5	20	0	0	0	7	0	0	1	1	0	0	2	3	2	0	1
	COG1903	CbiD, Cobalamin biosynthesis protein CbiD	H	Coenzyme metabolism	0	1	1	0	0	0	1	0	0	0	0	1	0	0	0	1	0	1	0	0	1	0	0	2	0	0	0	0	0	1	0	0	0	1	0	0	0	0	1	0	0	0	0	0	0
	COG1904	UxaC, Glucuronate isomerase	G	Carbohydrate transport and metabolism	0	0	0	0	0	0	0	0	0	0	0	0	1	1	0	0	0	0	0	0	0	0	0	0	0	0	1	1	0	0	0	0	0	0	0	0	1	1	0	1	0	0	1	0	1
	COG1905	NuoE, NADH:ubiquinone oxidoreductase 24 kD subunit	C	Energy production and conversion	1	2	1	1	1	0	1	0	1	1	0	1	1	1	1	2	1	1	0	1	0	1	1	2	1	1	0	0	1	1	0	1	1	0	1	1	0	1	0	0	0	0	1	2	2
	COG1906	COG1906, Uncharacterized conserved protein	S	Function unknown	0	0	0	0	0	0	0	0	0	0	0	0	0	0	0	0	0	0	0	0	0	0	0	0	0	0	0	0	0	0	0	0	0	0	0	0	0	0	0	0	0	0	0	0	0
	COG1907	COG1907, Predicted archaeal sugar kinases	R	General function prediction only	0	0	0	0	0	0	0	0	0	0	0	0	0	0	0	0	0	0	0	0	0	1	0	0	0	0	1	0	0	0	0	1	0	0	0	1	1	0	0	0	0	0	0	0	0
	COG1908	FrhD, Coenzyme F420-reducing hydrogenase, delta subunit	C	Energy production and conversion	0	0	0	0	0	0	0	0	0	0	0	0	0	0	0	0	0	0	0	0	0	0	0	0	0	0	0	0	0	0	0	0	0	0	0	0	0	0	0	0	0	0	0	0	0
	COG1910	COG1910, Periplasmic molybdate-binding protein/domain	P	Inorganic ion transport and metabolism	0	0	0	0	0	0	0	0	1	1	0	0	0	0	0	0	0	0	0	0	0	0	0	0	0	0	0	0	0	0	0	0	1	0	0	0	0	0	0	0	0	0	0	0	1
	COG1912	COG1912, Uncharacterized conserved protein	S	Function unknown	1	0	0	0	0	0	0	0	0	0	0	0	2	0	0	1	1	0	0	1	0	1	0	1	0	0	0	1	0	0	1	2	1	0	1	2	0	0	0	1	1	0	0	1	1
	COG1913	COG1913, Predicted Zn-dependent proteases	R	General function prediction only	0	0	0	0	0	0	0	0	0	0	0	0	0	0	0	0	0	0	0	0	0	0	0	0	0	0	0	0	0	0	0	0	0	0	0	0	0	0	0	0	0	0	0	0	2
	COG1914	MntH, Mn2+ and Fe2+ transporters of the NRAMP family	P	Inorganic ion transport and metabolism	0	0	0	0	2	0	0	0	2	2	0	0	2	0	0	0	0	0	1	0	0	0	1	0	0	0	0	2	0	0	0	2	0	0	0	0	0	0	0	3	2	0	2	0	6
	COG1915	COG1915, Uncharacterized conserved protein	S	Function unknown	0	0	0	0	0	0	0	0	0	0	0	0	0	0	0	0	0	0	0	0	0	0	0	0	0	0	0	0	0	0	0	0	1	0	0	0	0	0	0	0	0	0	0	0	1
	COG1916	COG1916, Uncharacterized homolog of PrgY (pheromone shutdown protein)	S	Function unknown	0	0	0	0	0	0	0	0	1	0	1	0	0	0	0	0	0	0	1	0	0	0	0	0	0	0	0	0	0	0	1	0	1	0	0	0	0	1	0	0	0	0	0	1	0
	COG1917	COG1917, Uncharacterized conserved protein, contains double-stranded beta-helix domain	S	Function unknown	26	5	2	0	2	0	0	0	4	5	1	0	2	0	3	4	1	3	1	0	0	5	1	4	2	3	3	1	4	1	1	7	0	9	2	5	9	8	0	3	0	0	2	0	5
	COG1918	FeoA, Fe2+ transport system protein A	P	Inorganic ion transport and metabolism	0	0	0	0	0	0	0	1	0	0	0	0	2	0	0	0	0	0	0	0	0	0	1	0	0	0	0	1	0	0	0	2	0	0	0	0	0	0	0	1	1	0	1	0	1
	COG1920	COG1920, Predicted nucleotidyltransferase, CobY/MobA/RfbA family	R	General function prediction only	1	1	1	0	0	0	0	0	1	0	0	0	0	1	1	1	1	0	1	0	0	0	1	1	0	0	0	0	1	0	0	0	0	0	1	0	2	0	0	0	0	0	0	0	0
	COG1922	WecG, Teichoic acid biosynthesis proteins	M	Cell envelope biogenesis, outer membrane	0	0	0	0	0	0	0	0	0	0	0	0	0	1	0	0	0	0	0	0	1	0	0	0	0	0	2	0	0	0	1	0	0	0	0	0	0	0	1	0	0	0	3	0	0
	COG1923	Hfq, Uncharacterized host factor I protein	R	General function prediction only	0	0	1	0	0	0	1	1	0	0	0	1	0	0	0	0	0	1	0	0	0	0	0	0	0	0	0	0	1	1	0	0	0	1	0	0	0	0	0	0	0	1	1	0	1
	COG1924	COG1924, Activator of 2-hydroxyglutaryl-CoA dehydratase (HSP70-class ATPase domain)	I	Lipid metabolism	0	0	0	0	0	0	0	0	0	0	0	0	0	0	0	0	0	0	0	0	0	0	0	0	0	0	0	0	0	0	0	0	0	0	0	0	0	0	0	0	0	0	0	0	1
	COG1925	FruB, Phosphotransferase system, HPr-related proteins	G	Carbohydrate transport and metabolism	1	0	1	0	1	0	1	0	1	0	1	2	0	0	0	0	1	1	0	0	0	0	1	0	0	0	0	0	1	1	0	0	0	1	1	0	1	1	0	1	0	1	0	1	0
	COG1926	COG1926, Predicted phosphoribosyltransferases	R	General function prediction only	0	0	0	0	0	0	0	0	0	0	0	0	0	0	0	0	1	0	0	0	0	0	0	0	0	0	0	0	0	0	1	0	0	0	0	0	1	0	0	0	0	0	0	0	0
	COG1928	PMT1, Dolichyl-phosphate-mannose--protein O-mannosyl transferase	O	Posttranslational modification, protein turnover, chaperones	0	0	0	0	0	0	0	0	0	0	0	0	0	0	0	0	0	0	0	0	0	0	0	0	0	0	0	0	0	0	0	0	0	0	0	0	0	0	0	0	0	0	0	0	0
	COG1929	COG1929, Glycerate kinase	G	Carbohydrate transport and metabolism	0	1	0	0	0	0	0	0	0	0	0	0	0	1	1	1	0	0	0	1	0	1	0	1	1	1	0	1	0	0	0	1	0	0	0	1	0	0	0	1	0	0	0	0	0
	COG1930	CbiN, ABC-type cobalt transport system, periplasmic component	P	Inorganic ion transport and metabolism	0	0	0	0	0	0	0	0	0	0	0	0	0	0	0	0	0	0	0	0	0	0	0	0	0	0	0	0	0	0	0	0	0	0	0	0	0	0	0	0	0	0	0	0	0
	COG1932	SerC, Phosphoserine aminotransferase	HE	Coenzyme metabolism / Amino acid transport and metabolism	0	0	1	0	0	0	1	0	0	0	0	1	1	0	0	0	1	1	1	1	0	0	0	0	0	0	0	1	1	0	0	0	1	0	0	0	0	1	0	1	1	1	0	0	0
	COG1934	COG1934, Uncharacterized protein conserved in bacteria	S	Function unknown	1	0	1	0	0	0	0	1	1	0	0	1	0	0	0	0	0	1	0	0	1	0	1	0	0	0	0	0	0	1	0	1	1	1	0	0	0	1	1	0	0	1	0	0	0
	COG1937	COG1937, Uncharacterized protein conserved in bacteria	S	Function unknown	0	0	0	0	0	0	0	0	0	0	0	0	0	0	0	0	0	0	0	0	0	0	0	0	0	0	0	0	0	0	1	0	0	2	0	0	0	1	0	0	0	2	1	0	0
	COG1938	COG1938, Archaeal enzymes of ATP-grasp superfamily	R	General function prediction only	0	0	0	0	0	0	0	0	0	0	0	0	0	0	0	0	0	0	0	0	0	0	0	1	0	0	0	0	0	0	0	0	0	0	0	0	0	0	0	0	0	0	0	0	0
	COG1939	COG1939, Ribonuclease III family protein	L	Replication, recombination, and repair	0	0	0	0	0	0	0	0	0	0	0	0	0	0	0	0	0	0	0	0	0	0	0	0	0	0	0	0	0	0	0	0	0	0	0	0	0	0	0	0	0	0	0	0	0
	COG1940	NagC, Transcriptional regulator/sugar kinase	KG	Transcription / Carbohydrate transport and metabolism	1	1	2	0	0	0	2	0	0	1	0	4	5	5	1	1	4	1	1	4	1	3	0	1	0	1	2	0	0	0	1	4	0	1	1	3	3	0	1	0	1	0	4	0	7
	COG1941	FrhG, Coenzyme F420-reducing hydrogenase, gamma subunit	C	Energy production and conversion	0	0	0	0	0	0	0	0	0	0	0	0	0	0	0	0	0	0	0	0	0	0	0	0	0	0	0	0	0	0	0	0	0	0	0	0	0	0	0	0	0	0	0	1	1
	COG1942	COG1942, Uncharacterized protein, 4-oxalocrotonate tautomerase homolog	R	General function prediction only	1	1	0	0	0	0	0	0	0	0	0	0	0	0	0	0	1	0	0	0	0	0	0	0	1	1	0	0	0	0	0	0	0	0	0	0	0	0	0	0	0	0	0	0	2
	COG1943	COG1943, Transposase and inactivated derivatives	L	DNA replication, recombination, and repair	1	0	7	0	0	0	0	0	0	0	1	0	0	0	2	0	0	1	1	0	2	0	0	1	1	0	0	0	0	0	0	3	0	0	0	2	0	0	8	0	0	1	2	0	1
	COG1944	COG1944, Uncharacterized conserved protein	S	Function unknown	1	0	0	0	1	1	0	0	0	1	1	0	0	0	0	0	0	1	1	0	0	0	1	0	0	0	0	0	1	0	0	0	0	1	0	0	0	0	0	0	0	1	0	1	0
	COG1945	COG1945, Pyruvoyl-dependent arginine decarboxylase (PvlArgDC)	E	Amino acid transport and metabolism	1	0	0	0	0	0	0	0	0	0	0	0	0	0	0	0	0	0	0	0	0	0	0	0	0	0	0	0	0	0	0	0	1	0	2	0	0	0	0	0	0	0	1	0	0
	COG1946	TesB, Acyl-CoA thioesterase	I	Lipid metabolism	0	0	0	0	0	0	0	1	0	0	0	0	0	0	0	0	0	0	1	4	0	0	1	0	0	0	0	1	0	0	0	0	0	0	0	0	0	0	0	1	1	2	0	0	0
	COG1947	IspE, 4-diphosphocytidyl-2C-methyl-D-erythritol 2-phosphate synthase	I	Lipid metabolism	1	1	1	0	1	0	1	0	1	1	1	1	1	0	1	1	1	1	1	1	1	1	0	1	1	1	0	0	0	1	1	2	1	1	1	1	0	0	1	0	0	1	1	2	1
	COG1948	MUS81, ERCC4-type nuclease	L	DNA replication, recombination, and repair	0	0	0	0	0	0	0	0	0	0	0	0	0	0	0	0	0	0	0	0	0	0	0	0	0	0	0	0	0	0	0	0	0	0	0	0	0	0	0	0	0	0	0	0	0
	COG1949	Orn, Oligoribonuclease (3'->5' exoribonuclease)	A	RNA processing and modification	0	0	0	0	0	1	0	1	0	0	0	0	0	0	1	0	0	0	0	1	0	0	0	0	2	1	0	0	0	0	0	0	0	0	0	0	0	0	0	0	0	1	0	1	0
	COG1950	COG1950, Predicted membrane protein	S	Function unknown	0	0	0	0	0	0	0	0	0	1	0	0	0	0	0	0	0	0	0	0	0	0	0	0	0	0	0	0	0	0	1	0	1	0	0	0	1	0	0	0	0	0	0	0	1
	COG1951	TtdA, Tartrate dehydratase alpha subunit/Fumarate hydratase class I, N-terminal domain	C	Energy production and conversion	2	0	1	0	0	0	0	1	1	0	0	0	0	0	0	0	0	1	2	1	0	0	1	1	0	0	0	0	1	0	0	0	1	1	0	0	1	0	0	0	0	1	0	0	1
	COG1952	SecB, Preprotein translocase subunit SecB	U	Intracellular trafficking and secretion	0	0	1	1	0	0	0	1	0	0	0	1	0	0	0	0	0	0	0	0	0	0	1	0	0	0	0	0	3	1	0	0	0	1	0	0	0	0	0	0	0	1	0	0	0
	COG1953	FUI1, Cytosine/uracil/thiamine/allantoin permeases	FH	Nucleotide transport and metabolism / Coenzyme metabolism	0	0	0	0	0	0	0	0	0	0	0	0	0	0	0	0	0	0	0	0	0	0	0	0	0	0	0	0	0	0	0	0	0	0	0	0	0	0	0	0	0	0	0	0	1
	COG1954	GlpP, Glycerol-3-phosphate responsive antiterminator (mRNA-binding)	K	Transcription	0	0	0	0	0	0	0	0	0	0	0	0	0	0	0	0	0	0	0	0	0	0	0	0	0	0	0	0	0	0	0	0	0	0	0	0	0	0	0	0	0	0	0	0	0
	COG1956	COG1956, GAF domain-containing protein	T	Signal transduction mechanisms	0	0	0	0	1	0	0	0	0	1	0	0	0	0	0	0	0	0	0	0	0	0	0	0	0	0	0	1	0	0	0	0	0	0	0	0	0	0	0	0	1	0	0	0	0
	COG1957	URH1, Inosine-uridine nucleoside N-ribohydrolase	F	Nucleotide transport and metabolism	1	3	1	0	0	0	1	0	0	0	0	3	1	6	1	2	0	0	2	1	0	3	2	1	1	0	4	0	1	2	2	2	0	0	0	2	2	4	0	0	0	0	1	0	3
	COG1959	COG1959, Predicted transcriptional regulator	K	Transcription	3	1	1	0	1	0	1	1	2	0	1	1	0	0	1	1	0	1	4	1	1	1	0	1	1	1	0	0	1	1	2	0	3	2	1	0	0	2	1	0	1	2	2	0	4
	COG1961	PinR, Site-specific recombinases, DNA invertase Pin homologs	L	DNA replication, recombination, and repair	1	3	2	0	0	1	0	0	1	1	1	10	2	0	8	11	0	4	0	0	0	0	0	10	8	1	8	0	11	6	0	0	2	6	0	0	0	0	0	1	0	0	0	0	4
	COG1963	COG1963, Uncharacterized protein conserved in bacteria	S	Function unknown	0	0	0	0	0	0	0	0	0	0	0	0	0	0	0	0	0	0	0	0	1	0	0	0	0	0	0	0	0	0	1	0	0	0	0	0	1	1	0	0	0	0	0	0	0
	COG1964	COG1964, Predicted Fe-S oxidoreductases	R	General function prediction only	0	0	0	0	0	0	0	0	0	0	0	0	0	0	0	1	0	0	0	0	0	0	0	1	0	0	0	0	0	0	0	0	0	0	0	0	0	0	0	0	0	0	1	0	2
	COG1965	CyaY, Protein implicated in iron transport, frataxin homolog	P	Inorganic ion transport and metabolism	0	0	0	0	0	0	0	0	0	0	0	0	0	0	0	0	0	0	0	0	0	0	0	0	0	0	0	0	0	0	0	0	0	0	0	0	0	0	0	0	0	0	1	0	0
	COG1966	CstA, Carbon starvation protein, predicted membrane protein	T	Signal transduction mechanisms	0	0	0	0	0	0	0	2	0	1	0	0	0	0	0	0	0	0	0	0	0	1	0	0	0	0	0	0	0	0	0	1	1	0	1	1	0	0	0	0	0	1	0	1	1
	COG1968	BacA, Undecaprenyl pyrophosphate phosphatase	I	Lipid transport and metabolism	1	0	1	1	1	0	1	0	1	1	0	1	1	1	0	0	1	1	2	1	1	1	0	0	1	1	1	1	0	1	1	1	1	1	1	1	1	1	0	0	1	1	1	1	1
	COG1969	HyaC, Ni,Fe-hydrogenase I cytochrome b subunit	C	Energy production and conversion	0	0	0	0	0	0	0	0	0	0	0	0	0	0	0	0	0	0	0	0	0	0	0	0	0	0	0	0	0	0	0	0	0	0	0	0	0	0	0	0	0	0	1	0	0
	COG1970	MscL, Large-conductance mechanosensitive channel	M	Cell envelope biogenesis, outer membrane	0	0	0	0	0	0	0	0	0	0	0	0	0	1	0	0	0	0	0	0	0	0	0	0	0	0	0	0	0	0	1	0	0	0	0	0	0	0	0	1	0	0	1	0	1
	COG1971	COG1971, Predicted membrane protein	S	Function unknown	0	0	0	0	0	0	0	0	0	0	0	0	0	0	0	0	0	0	0	0	0	0	0	0	0	0	0	0	0	0	0	0	0	0	0	0	0	0	0	0	0	1	0	0	0
	COG1972	NupC, Nucleoside permease	F	Nucleotide transport and metabolism	0	0	0	1	1	0	0	1	0	1	1	0	1	0	0	0	0	1	2	0	0	0	1	0	1	0	0	1	0	0	0	0	0	1	0	0	0	0	0	1	1	0	1	1	1
	COG1974	LexA, SOS-response transcriptional repressors (RecA-mediated autopeptidases)	KT	Transcription / Signal transduction mechanisms	2	1	1	0	3	0	1	0	1	2	1	1	0	2	0	1	1	1	1	0	1	0	2	1	1	1	1	1	1	1	1	1	1	1	0	1	1	2	1	0	0	2	1	1	1
	COG1975	XdhC, Xanthine and CO dehydrogenases maturation factor, XdhC/CoxF family	O	Posttranslational modification, protein turnover, chaperones	1	1	2	0	5	0	2	0	1	5	1	2	0	1	1	1	4	3	2	3	0	1	1	1	2	1	2	0	2	2	2	1	0	2	0	0	4	1	0	1	1	0	1	0	2
	COG1977	MoaD, Molybdopterin converting factor, small subunit	H	Coenzyme metabolism	2	2	1	0	2	0	1	0	3	1	0	1	1	1	1	2	2	1	0	2	2	2	1	2	4	1	1	0	2	2	1	2	2	1	1	2	1	1	3	1	1	1	1	2	1
	COG1978	COG1978, Uncharacterized protein conserved in bacteria	S	Function unknown	0	0	0	0	0	0	0	0	0	0	0	0	0	0	0	0	0	0	0	0	0	0	0	0	0	0	0	0	0	0	0	0	0	0	0	0	0	0	0	1	0	0	0	0	0
	COG1979	COG1979, Uncharacterized oxidoreductases, Fe-dependent alcohol dehydrogenase family	C	Energy production and conversion	0	0	0	0	0	0	0	0	0	0	0	0	0	0	0	0	0	0	0	0	0	0	0	0	0	0	0	0	0	0	0	0	0	0	0	0	0	0	0	0	1	1	0	0	0
	COG1980	COG1980, Archaeal fructose 1,6-bisphosphatase	G	Carbohydrate transport and metabolism	0	0	0	0	0	0	0	0	0	0	0	0	0	0	0	1	0	0	0	0	0	0	0	1	0	0	0	0	0	0	0	0	0	0	0	0	0	0	0	0	0	0	0	0	0
	COG1981	COG1981, Predicted membrane protein	S	Function unknown	0	0	1	0	0	1	1	1	0	0	0	1	0	0	0	0	0	1	0	0	2	0	1	0	0	0	0	0	0	1	0	0	0	1	0	0	0	0	1	1	1	1	0	0	0
	COG1982	LdcC, Arginine/lysine/ornithine decarboxylases	E	Amino acid transport and metabolism	0	0	0	0	0	0	0	0	0	0	0	0	0	0	0	0	0	0	0	0	1	0	0	0	0	0	0	0	0	0	0	0	0	0	0	0	0	0	1	0	0	0	0	0	0
	COG1983	PspC, Putative stress-responsive transcriptional regulator	KT	Transcription / Signal transduction mechanisms	0	0	0	0	0	0	0	0	1	0	1	0	3	1	0	0	0	0	2	1	0	0	1	0	0	0	1	1	0	0	0	0	0	0	0	0	1	0	0	0	1	0	1	0	1
	COG1984	DUR1, Allophanate hydrolase subunit 2	E	Amino acid transport and metabolism	0	1	1	0	1	0	1	0	1	0	0	4	0	0	0	0	0	0	0	0	0	0	0	0	0	1	0	1	0	0	0	0	0	0	0	0	0	0	0	1	1	0	0	0	1
	COG1985	RibD, Pyrimidine reductase, riboflavin biosynthesis	H	Coenzyme metabolism	2	1	1	0	0	0	0	0	0	1	0	1	1	0	0	1	2	1	0	1	1	1	1	1	1	1	0	0	0	1	0	0	1	0	0	0	0	1	1	0	0	0	0	1	0
	COG1986	COG1986, Inosine/xanthosine triphosphatase	F	Nucleotide transport and metabolism	0	0	0	0	0	0	0	0	0	0	0	0	0	1	0	0	0	0	0	0	0	0	0	0	0	0	0	0	0	0	0	1	0	0	0	0	0	0	0	0	0	0	0	0	0
	COG1987	FliQ, Flagellar biosynthesis pathway, component FliQ	NU	Cell motility and secretion / Intracellular trafficking and secretion	0	0	0	0	0	0	0	1	0	0	0	0	0	0	0	0	0	0	0	0	0	0	0	0	0	0	0	0	0	0	0	0	0	0	0	0	0	1	0	0	0	0	1	1	1
	COG1988	COG1988, Predicted membrane-bound metal-dependent hydrolases	R	General function prediction only	0	0	0	0	0	0	0	0	0	0	0	0	0	0	0	0	0	0	0	0	0	0	0	0	0	0	0	0	0	0	0	0	0	0	0	0	0	0	0	0	1	0	1	0	0
	COG1989	PulO, Type II secretory pathway, prepilin signal peptidase PulO and related peptidases	NOU	Cell motility and secretion / Posttranslational modification, protein turnover, chaperones / Intracellular trafficking and secretion	0	0	0	0	1	1	0	1	1	1	1	0	0	0	0	0	1	0	1	0	1	1	0	0	0	0	0	0	0	0	0	1	1	0	1	1	0	0	1	0	0	1	1	1	1
	COG1993	COG1993, PII-like signaling protein	T	Signal transduction mechanisms	0	0	0	0	0	0	0	0	0	0	0	0	0	0	0	0	0	0	0	0	0	0	0	0	0	0	0	0	0	0	0	0	0	0	0	0	0	0	0	0	0	0	0	1	2
	COG1994	SpoIVFB, Zn-dependent proteases	R	General function prediction only	1	1	1	0	1	0	0	0	1	1	0	0	1	1	1	0	0	1	1	0	1	1	0	2	1	2	1	0	1	1	0	1	1	0	1	1	2	0	0	0	0	0	2	1	2
	COG1995	PdxA, Pyridoxal phosphate biosynthesis protein	H	Coenzyme metabolism	1	1	1	0	1	1	2	0	1	1	0	3	1	1	1	1	0	1	2	0	0	1	2	1	0	1	1	1	0	0	1	1	1	1	1	1	2	1	2	1	1	1	0	1	1
	COG1999	COG1999, Uncharacterized protein SCO1/SenC/PrrC, involved in biogenesis of respiratory and photosynthetic systems	R	General function prediction only	1	1	2	0	1	0	0	0	1	1	0	1	1	1	0	0	0	1	0	0	0	1	1	0	0	0	1	2	0	1	1	1	0	1	2	1	1	0	0	2	2	1	1	0	4
	COG2001	COG2001, Uncharacterized protein conserved in bacteria	S	Function unknown	1	0	0	1	1	0	1	1	1	1	1	1	1	0	0	0	1	1	1	1	0	1	0	0	1	0	0	1	0	1	1	0	1	1	0	0	1	1	0	1	1	1	1	1	1
	COG2002	AbrB, Regulators of stationary/sporulation gene expression	K	Transcription	1	3	0	0	2	0	0	0	2	1	3	0	1	0	0	1	0	1	2	0	0	0	0	0	0	1	2	0	4	1	0	0	4	2	2	0	0	3	0	0	0	0	1	0	0
	COG2003	RadC, DNA repair proteins	L	DNA replication, recombination, and repair	0	2	0	0	1	0	0	0	1	1	0	0	0	0	3	1	0	0	1	0	0	1	0	1	6	1	0	0	4	0	0	1	2	5	0	1	1	2	0	1	2	1	0	1	0
	COG2005	ModE, N-terminal domain of molybdenum-binding protein	R	General function prediction only	0	0	1	0	0	0	0	0	0	0	0	0	0	0	0	0	0	0	0	0	0	0	0	0	0	0	0	0	0	0	0	0	0	0	0	0	0	0	0	0	0	0	0	1	0
	COG2006	COG2006, Uncharacterized conserved protein	S	Function unknown	2	1	0	0	0	0	0	0	0	0	0	0	0	0	0	1	0	0	1	0	0	1	0	1	0	1	1	0	0	0	0	3	0	0	0	1	1	1	0	0	0	0	0	0	5
	COG2008	GLY1, Threonine aldolase	E	Amino acid transport and metabolism	1	1	4	0	1	0	2	0	1	1	2	3	1	1	1	1	4	1	2	1	0	0	0	1	0	1	1	1	1	1	1	1	1	1	0	0	1	1	0	2	1	0	1	1	2
	COG2009	SdhC, Succinate dehydrogenase/fumarate reductase, cytochrome b subunit	C	Energy production and conversion	0	0	1	0	0	0	1	1	0	0	0	1	0	1	0	0	0	1	0	0	0	0	0	1	0	0	0	0	1	1	1	0	0	1	0	0	1	0	0	0	0	1	0	1	0
	COG2010	CccA, Cytochrome c, mono- and diheme variants	C	Energy production and conversion	2	1	2	0	2	0	0	1	0	0	2	2	2	0	1	0	0	2	1	3	0	0	0	1	1	2	1	2	0	0	2	1	1	1	1	2	1	1	0	2	1	1	4	4	9
	COG2011	AbcD, ABC-type metal ion transport system, permease component	P	Inorganic ion transport and metabolism	0	0	0	0	0	0	0	0	0	0	0	0	0	0	0	0	0	0	0	0	0	0	0	0	0	0	0	0	0	0	0	0	0	0	0	0	0	0	0	0	0	0	0	0	0
	COG2013	COG2013, Uncharacterized conserved protein	S	Function unknown	0	1	0	0	0	0	0	0	0	0	0	0	0	0	1	1	1	0	0	1	0	1	0	2	1	1	5	0	0	0	1	0	0	0	0	0	2	0	0	0	0	0	1	0	1
	COG2014	COG2014, Uncharacterized conserved protein	S	Function unknown	0	0	0	0	0	0	0	0	0	0	0	0	0	0	0	0	0	0	0	0	0	0	0	0	0	0	0	0	0	0	0	0	0	0	0	0	0	0	0	0	0	0	0	0	0
	COG2015	COG2015, Alkyl sulfatase and related hydrolases	Q	Secondary metabolites biosynthesis, transport, and catabolism	0	0	0	0	0	0	1	0	0	0	0	1	0	0	0	0	0	1	0	1	0	0	0	0	2	0	0	0	0	0	0	0	0	2	0	0	0	0	0	0	0	0	0	0	0
	COG2017	GalM, Galactose mutarotase and related enzymes	G	Carbohydrate transport and metabolism	0	0	0	0	1	0	1	0	0	0	1	1	1	1	0	0	0	0	2	1	0	1	0	0	0	0	0	0	0	0	0	1	0	0	0	1	1	1	0	1	2	0	2	0	3
	COG2018	COG2018, Uncharacterized distant relative of homeotic protein bithoraxoid	R	General function prediction only	0	0	0	0	0	0	0	0	0	0	0	0	0	1	0	0	0	0	0	0	0	0	0	0	0	0	0	0	0	0	0	0	0	0	0	0	0	0	0	0	0	0	0	0	0
	COG2020	STE14, Putative protein-S-isoprenylcysteine methyltransferase	O	Posttranslational modification, protein turnover, chaperones	2	0	0	0	2	1	0	0	2	4	1	0	0	0	0	0	1	1	2	0	0	0	0	1	1	2	0	1	1	1	0	1	2	2	0	1	1	0	0	0	0	1	2	2	4
	COG2021	MET2, Homoserine acetyltransferase	E	Amino acid transport and metabolism	1	0	1	0	1	0	0	0	3	1	1	0	1	1	0	1	1	1	1	1	0	0	1	1	0	0	1	1	2	2	1	0	0	3	0	0	0	1	0	1	0	1	0	0	3
	COG2022	ThiG, Uncharacterized enzyme of thiazole biosynthesis	F	Nucleotide transport and metabolism	1	1	1	0	1	0	0	0	1	1	1	0	0	0	1	1	0	1	2	1	1	1	0	1	1	1	0	0	1	0	0	1	1	0	0	1	0	0	1	0	1	1	1	1	1
	COG2025	FixB, Electron transfer flavoprotein, alpha subunit	C	Energy production and conversion	1	2	1	0	1	0	1	0	2	1	0	1	1	1	2	2	2	1	3	3	0	0	1	2	1	1	0	0	1	1	1	0	0	1	1	0	1	0	0	1	1	1	1	1	3
	COG2026	RelE, Cytotoxic translational repressor of toxin-antitoxin stability system	JD	Translation, ribosomal structure and biogenesis / Cell division and chromosome partitioning	1	0	0	0	0	0	1	0	1	0	2	1	0	2	0	1	0	1	1	2	0	0	0	0	1	1	0	0	2	0	0	1	1	0	3	2	0	2	0	0	0	0	0	0	0
	COG2027	DacB, D-alanyl-D-alanine carboxypeptidase (penicillin-binding protein 4)	M	Cell envelope biogenesis, outer membrane	1	0	0	0	0	0	0	0	1	0	1	0	1	0	0	0	0	1	0	1	1	1	0	0	0	0	0	0	0	0	0	2	0	0	2	2	0	0	1	1	0	1	1	1	1
	COG2030	MaoC, Acyl dehydratase	I	Lipid metabolism	8	5	7	0	1	0	2	2	17	0	0	3	0	4	3	6	2	12	8	5	0	0	6	8	5	4	1	0	7	3	0	0	0	5	1	0	3	1	0	1	2	3	0	0	1
	COG2031	AtoE, Short chain fatty acids transporter	I	Lipid metabolism	0	0	0	1	0	0	0	0	1	1	0	0	0	0	0	0	0	0	0	0	0	0	0	0	0	0	0	0	0	0	0	0	0	0	0	0	0	0	0	0	0	0	0	0	0
	COG2032	SodC, Cu/Zn superoxide dismutase	P	Inorganic ion transport and metabolism	0	1	1	0	0	0	1	1	0	0	0	1	2	0	1	0	1	2	0	0	1	2	1	1	1	1	0	1	1	1	0	3	0	3	0	1	0	1	1	1	1	0	0	0	1
	COG2033	COG2033, Desulfoferrodoxin	C	Energy production and conversion	0	0	0	0	0	0	0	0	0	0	0	0	0	0	0	0	0	0	0	0	0	0	0	0	0	0	0	0	0	0	0	0	0	0	0	0	0	0	0	0	0	0	0	0	0
	COG2035	COG2035, Predicted membrane protein	S	Function unknown	0	0	0	0	1	0	0	1	1	0	0	0	0	1	0	0	0	0	1	1	0	1	1	0	0	0	1	2	0	0	1	2	0	0	0	1	1	0	0	2	2	1	0	0	0
	COG2037	Ftr, Formylmethanofuran:tetrahydromethanopterin formyltransferase	C	Energy production and conversion	0	0	0	0	0	0	0	0	0	0	0	0	0	0	0	0	0	0	0	0	0	0	0	0	0	0	0	0	0	0	0	0	0	0	0	0	0	0	0	0	0	0	0	0	0
	COG2038	CobT, NaMN:DMB phosphoribosyltransferase	H	Coenzyme metabolism	0	1	1	0	0	0	1	0	1	0	0	1	0	0	1	1	0	1	0	0	1	0	0	1	1	1	0	0	1	1	0	0	1	1	0	0	0	1	1	0	0	1	0	1	0
	COG2039	Pcp, Pyrrolidone-carboxylate peptidase (N-terminal pyroglutamyl peptidase)	O	Posttranslational modification, protein turnover, chaperones	0	0	0	0	0	0	0	0	0	0	0	0	0	0	0	0	0	0	0	0	0	0	0	0	0	0	0	0	0	0	0	0	0	0	0	0	0	0	0	0	0	0	0	0	0
	COG2040	MHT1, Homocysteine/selenocysteine methylase (S-methylmethionine-dependent)	E	Amino acid transport and metabolism	0	1	1	0	1	0	0	0	0	1	0	0	0	1	1	0	0	1	0	0	0	0	1	0	0	0	2	0	0	6	0	0	0	1	0	0	3	1	0	0	0	0	1	0	0
	COG2041	COG2041, Sulfite oxidase and related enzymes	R	General function prediction only	4	5	3	0	3	0	1	0	3	5	3	2	1	3	5	6	4	2	5	2	0	4	2	4	3	2	4	0	2	2	2	5	4	2	0	3	2	2	0	0	0	0	2	7	5
	COG2043	COG2043, Uncharacterized protein conserved in archaea	S	Function unknown	1	0	1	0	0	0	0	0	2	0	0	0	0	0	0	0	1	1	0	0	0	1	0	0	2	0	0	0	1	0	0	0	0	1	0	1	1	0	0	0	0	0	0	0	1
	COG2044	COG2044, Predicted peroxiredoxins	R	General function prediction only	0	0	0	0	0	0	0	0	1	0	0	0	0	0	0	0	0	1	0	0	0	0	0	0	0	0	0	0	0	0	0	0	0	0	0	0	0	0	0	0	0	0	0	0	0
	COG2045	COG2045, Phosphosulfolactate phosphohydrolase and related enzymes	HR	Coenzyme metabolism / General function prediction only	1	1	0	0	1	0	0	0	0	0	0	0	0	0	0	1	0	0	0	0	1	0	0	1	1	0	0	0	1	0	1	0	0	0	0	0	0	1	2	0	0	1	0	0	2
	COG2046	MET3, ATP sulfurylase (sulfate adenylyltransferase)	P	Inorganic ion transport and metabolism	1	0	0	0	0	0	0	0	0	0	0	0	1	1	0	1	0	1	1	1	2	1	0	1	0	1	1	0	1	1	1	1	0	1	0	1	0	0	1	0	0	1	0	0	0
	COG2047	COG2047, Uncharacterized protein (ATP-grasp superfamily)	R	General function prediction only	2	1	0	0	0	0	0	0	1	0	0	0	0	0	0	0	1	0	0	1	0	0	0	1	2	1	0	0	0	0	0	0	0	0	0	0	1	0	0	0	0	0	0	0	0
	COG2048	HdrB, Heterodisulfide reductase, subunit B	C	Energy production and conversion	0	1	0	0	0	0	0	0	1	0	0	0	0	0	2	1	0	2	0	0	0	0	0	1	1	1	0	0	0	0	0	0	1	0	0	0	0	0	0	0	0	0	0	1	0
	COG2049	DUR1, Allophanate hydrolase subunit 1	E	Amino acid transport and metabolism	0	1	1	0	1	0	1	0	1	0	0	4	0	0	0	0	0	0	0	0	0	0	0	0	0	1	0	1	0	0	0	0	0	0	0	0	0	0	0	1	1	0	0	0	1
	COG2050	PaaI, HGG motif-containing thioesterase, possibly involved in aromatic compounds catabolism	Q	Secondary metabolites biosynthesis, transport, and catabolism	1	1	2	0	1	0	2	0	2	0	0	5	1	0	0	1	2	6	0	0	0	1	1	0	3	0	1	1	4	0	1	1	0	2	2	0	2	0	0	1	1	4	0	0	0
	COG2052	COG2052, Uncharacterized protein conserved in bacteria	S	Function unknown	0	0	0	0	0	0	0	0	0	0	0	0	0	0	0	0	0	0	0	0	0	0	0	0	0	0	0	0	0	0	0	0	0	0	0	0	0	0	0	0	0	0	0	0	0
	COG2054	COG2054, Uncharacterized archaeal kinase related to aspartokinases, uridylate kinases	R	General function prediction only	0	0	0	0	0	0	0	0	0	0	0	0	0	0	0	0	0	0	0	0	0	0	0	0	0	0	0	0	0	0	0	0	0	0	0	0	0	0	0	0	0	0	0	0	0
	COG2056	COG2056, Predicted permease	R	General function prediction only	0	0	0	0	0	0	0	1	0	0	0	0	0	0	0	0	0	0	0	0	0	0	0	0	0	0	0	0	0	0	0	0	0	0	0	0	0	0	0	0	0	0	0	0	0
	COG2057	AtoA, Acyl CoA:acetate/3-ketoacid CoA transferase, beta subunit	I	Lipid metabolism	5	1	3	0	0	0	1	0	2	0	1	2	0	2	1	2	2	2	0	3	0	0	0	2	1	1	0	0	0	0	0	0	1	3	0	0	1	0	0	1	1	0	1	0	1
	COG2059	ChrA, Chromate transport protein ChrA	P	Inorganic ion transport and metabolism	1	0	1	0	0	0	0	0	0	0	0	0	1	0	1	0	1	1	0	0	1	0	0	1	0	1	1	0	1	1	1	0	0	0	0	0	1	1	1	0	0	1	0	0	0
	COG2060	KdpA, K+-transporting ATPase, A chain	P	Inorganic ion transport and metabolism	0	0	0	0	0	0	0	0	0	0	0	0	0	0	0	0	0	0	0	0	0	0	0	0	0	0	0	0	0	0	0	0	0	0	0	0	0	0	0	0	0	0	1	0	1
	COG2062	SixA, Phosphohistidine phosphatase SixA	T	Signal transduction mechanisms	1	1	1	0	1	0	1	0	1	1	0	1	1	1	0	0	0	1	1	1	0	1	0	1	1	1	0	1	1	1	1	1	1	1	0	1	0	1	0	1	1	1	1	0	1
	COG2063	FlgH, Flagellar basal body L-ring protein	N	Cell motility and secretion	0	0	0	0	0	0	0	1	0	0	0	0	0	0	0	0	0	0	0	0	0	0	0	0	0	0	0	0	0	0	0	0	0	0	0	0	0	0	0	0	0	0	1	1	1
	COG2064	TadC, Flp pilus assembly protein TadC	NU	Cell motility and secretion / Intracellular trafficking and secretion	0	0	0	0	0	0	0	0	0	0	0	0	0	0	0	0	0	0	0	0	0	0	0	0	0	0	0	0	0	0	0	0	0	2	0	0	0	0	0	0	0	1	1	0	2
	COG2065	PyrR, Pyrimidine operon attenuation protein/uracil phosphoribosyltransferase	F	Nucleotide transport and metabolism	2	1	0	0	1	0	0	0	1	1	1	0	2	0	1	1	0	0	1	1	2	1	0	1	1	1	0	2	0	0	1	1	1	0	1	1	0	0	1	2	2	1	1	1	1
	COG2066	GlsA, Glutaminase	E	Amino acid transport and metabolism	0	0	0	0	0	0	0	0	0	0	0	0	0	0	0	0	0	0	0	0	0	0	0	0	0	0	0	0	0	0	0	0	0	0	0	0	0	0	0	0	1	0	0	0	2
	COG2067	FadL, Long-chain fatty acid transport protein	I	Lipid metabolism	0	0	0	0	0	0	0	1	1	0	0	0	0	0	0	0	0	0	0	0	0	0	0	0	0	0	0	0	0	0	0	1	1	0	0	1	0	0	0	0	0	1	0	1	0
	COG2068	COG2068, Uncharacterized MobA-related protein	R	General function prediction only	1	1	1	0	2	0	1	0	1	2	1	1	0	1	1	1	1	1	0	1	0	1	1	1	1	1	2	0	2	1	1	1	0	1	0	1	2	0	0	1	1	0	0	0	1
	COG2070	COG2070, Dioxygenases related to 2-nitropropane dioxygenase	R	General function prediction only	1	0	0	1	1	2	0	0	3	0	0	0	0	0	1	1	0	3	1	3	0	0	2	1	2	0	0	1	2	4	0	0	0	3	0	0	0	1	0	2	1	2	2	0	0
	COG2071	COG2071, Predicted glutamine amidotransferases	R	General function prediction only	1	1	2	0	0	0	1	0	0	0	1	1	1	2	1	1	0	1	0	1	0	2	0	1	0	1	0	0	2	3	1	1	1	3	1	2	0	0	0	0	0	0	1	1	1
	COG2072	TrkA, Predicted flavoprotein involved in K+ transport	P	Inorganic ion transport and metabolism	1	3	4	0	0	0	1	0	16	1	0	4	0	2	0	1	2	3	1	6	0	1	3	2	2	0	0	0	6	6	2	1	0	3	0	1	1	2	0	0	1	7	1	0	1
	COG2073	CbiG, Cobalamin biosynthesis protein CbiG	H	Coenzyme metabolism	0	1	0	0	0	0	0	0	0	0	0	0	0	0	0	1	0	0	0	0	0	0	0	1	0	0	0	0	1	0	0	0	0	0	0	0	0	0	0	0	0	0	0	0	0
	COG2074	COG2074, 2-phosphoglycerate kinase	G	Carbohydrate transport and metabolism	0	0	0	0	0	0	0	0	0	0	0	0	0	0	0	0	0	0	0	0	0	0	0	0	0	0	0	0	0	0	1	0	0	0	0	0	0	0	0	0	0	0	0	0	0
	COG2076	EmrE, Membrane transporters of cations and cationic drugs	P	Inorganic ion transport and metabolism	0	0	1	0	0	0	0	0	0	0	0	0	0	0	0	0	0	1	0	0	0	0	1	0	0	1	0	0	1	0	0	0	0	1	0	0	0	0	0	0	0	2	0	1	0
	COG2077	Tpx, Peroxiredoxin	O	Posttranslational modification, protein turnover, chaperones	0	1	0	0	0	0	0	0	1	0	0	0	0	1	0	0	0	0	0	1	0	0	0	0	0	0	1	0	0	0	0	0	1	0	1	0	0	1	0	0	1	0	0	1	1
	COG2078	AMMECR1, Uncharacterized conserved protein	S	Function unknown	0	0	0	0	0	0	0	0	0	0	0	0	0	0	0	0	0	0	0	0	0	0	0	0	0	0	0	0	0	0	0	0	0	0	0	0	0	0	0	0	0	0	0	1	0
	COG2079	PrpD, Uncharacterized protein involved in propionate catabolism	R	General function prediction only	11	1	2	0	0	0	0	0	2	1	1	6	0	1	6	9	1	3	2	1	0	0	1	10	0	1	0	0	3	2	2	0	0	5	0	0	0	1	0	0	0	1	0	1	1
	COG2080	CoxS, Aerobic-type carbon monoxide dehydrogenase, small subunit CoxS/CutS homologs	C	Energy production and conversion	4	3	7	0	6	0	1	0	9	6	0	6	0	1	6	3	9	9	6	5	0	3	5	4	1	2	3	0	4	5	1	3	0	19	0	1	3	2	0	1	2	0	1	0	9
	COG2081	COG2081, Predicted flavoproteins	R	General function prediction only	0	0	0	0	0	0	0	0	0	0	0	0	0	0	0	0	0	0	0	0	0	0	0	0	0	0	0	0	0	0	0	0	0	0	0	0	0	0	0	1	2	1	1	0	1
	COG2082	CobH, Precorrin isomerase	H	Coenzyme metabolism	0	1	1	0	0	0	1	0	0	0	0	1	0	0	0	1	0	1	0	0	0	0	0	1	0	0	0	0	1	1	0	0	0	1	0	0	0	0	1	0	0	0	0	0	0
	COG2084	MmsB, 3-hydroxyisobutyrate dehydrogenase and related beta-hydroxyacid dehydrogenases	I	Lipid metabolism	23	6	12	0	0	0	3	0	8	1	0	6	1	3	5	8	3	7	4	2	0	5	2	6	4	5	2	0	7	7	3	5	2	10	1	5	2	1	0	0	0	3	1	0	4
	COG2085	COG2085, Predicted dinucleotide-binding enzymes	R	General function prediction only	0	1	1	0	0	0	0	0	1	0	0	0	0	1	1	1	0	0	1	1	0	0	1	1	1	0	0	0	1	0	0	0	0	1	1	0	1	1	0	0	0	0	0	0	2
	COG2086	FixA, Electron transfer flavoprotein, beta subunit	C	Energy production and conversion	1	1	1	0	1	0	1	0	1	1	0	1	1	1	1	1	2	1	3	2	0	0	1	1	1	1	0	0	1	1	1	0	0	1	1	0	1	0	0	1	1	1	1	1	4
	COG2087	CobU, Adenosyl cobinamide kinase/adenosyl cobinamide phosphate guanylyltransferase	H	Coenzyme metabolism	0	1	1	0	0	0	1	0	1	0	0	1	0	0	1	1	1	1	0	0	1	0	0	1	1	1	1	0	1	1	0	0	1	1	0	0	1	1	1	0	0	1	0	1	0
	COG2088	SpoVG, Uncharacterized protein, involved in the regulation of septum location	M	Cell envelope biogenesis, outer membrane	0	0	0	0	0	0	0	0	0	0	0	0	0	0	0	0	0	0	0	0	0	0	0	0	0	0	0	0	0	0	0	0	0	0	0	0	0	1	0	0	0	0	0	1	0
	COG2089	SpsE, Sialic acid synthase	M	Cell envelope biogenesis, outer membrane	1	0	0	0	0	0	0	0	0	0	0	2	0	0	0	0	0	0	0	0	0	0	0	0	0	0	0	0	0	0	0	0	0	0	0	0	0	0	0	0	0	0	0	1	1
	COG2091	Sfp, Phosphopantetheinyl transferase	H	Coenzyme metabolism	1	1	1	0	1	0	0	0	0	1	1	0	1	0	1	0	0	1	1	1	1	0	0	1	0	0	1	1	0	2	0	0	1	0	1	0	1	2	1	1	1	0	1	0	1
	COG2094	Mpg, 3-methyladenine DNA glycosylase	L	DNA replication, recombination, and repair	0	0	0	0	1	0	0	0	0	1	0	0	0	0	0	0	1	0	2	1	1	0	0	0	0	0	0	0	0	0	0	0	0	0	0	0	0	0	1	0	0	0	1	0	1
	COG2095	MarC, Multiple antibiotic transporter	U	Intracellular trafficking and secretion	0	0	0	0	1	0	0	1	0	0	0	0	0	0	0	0	0	0	0	0	0	0	0	0	0	0	0	0	0	0	0	0	0	0	0	0	0	0	0	1	1	0	1	0	1
	COG2096	COG2096, cob(I)alamin adenosyltransferase	H	Coenzyme transport and metabolism	1	1	1	0	1	1	1	0	1	1	0	1	1	1	1	1	0	1	1	0	0	1	1	1	1	1	1	0	0	1	1	1	1	1	1	1	1	0	0	1	1	1	0	1	1
	COG2099	CobK, Precorrin-6x reductase	H	Coenzyme metabolism	0	0	1	0	0	0	1	0	0	0	0	1	0	0	0	0	0	1	0	0	1	0	0	0	0	0	0	0	0	1	0	0	0	1	0	0	0	0	1	0	0	0	0	0	0
	COG2102	COG2102, Predicted ATPases of PP-loop superfamily	R	General function prediction only	1	0	0	0	0	0	0	0	0	1	0	0	0	0	0	0	0	0	3	0	0	1	0	0	1	0	0	0	0	0	1	2	0	0	1	0	0	0	0	0	1	0	1	0	1
	COG2103	COG2103, Predicted sugar phosphate isomerase	R	General function prediction only	0	0	0	0	1	0	1	0	0	1	0	0	0	1	0	0	0	0	0	0	0	0	0	0	0	0	0	1	0	0	2	1	0	0	1	1	0	0	0	1	1	0	2	0	1
	COG2104	ThiS, Sulfur transfer protein involved in thiamine biosynthesis	H	Coenzyme metabolism	1	1	1	0	1	0	0	0	1	1	1	0	0	0	1	1	1	1	1	1	1	1	0	1	1	1	0	0	1	1	0	1	3	0	0	1	0	0	1	0	1	1	1	1	1
	COG2105	COG2105, Uncharacterized conserved protein	S	Function unknown	1	0	0	0	0	0	0	0	0	0	0	0	0	1	0	0	0	0	0	0	0	0	0	0	0	0	0	0	0	0	0	0	0	0	1	0	0	0	0	0	0	0	0	0	0
	COG2107	COG2107, Predicted periplasmic solute-binding protein	R	General function prediction only	1	0	0	0	0	1	0	0	0	0	0	0	0	0	0	0	0	0	0	0	0	1	0	0	0	1	0	0	0	0	1	1	0	0	1	1	0	0	0	0	0	0	1	0	1
	COG2108	COG2108, Uncharacterized conserved protein related to pyruvate formate-lyase activating enzyme	R	General function prediction only	0	0	0	0	0	0	0	0	0	0	0	0	0	0	0	0	0	0	0	0	0	0	0	0	0	0	0	0	0	0	0	0	0	0	0	0	0	0	0	0	0	0	0	0	0
	COG2109	BtuR, ATP:corrinoid adenosyltransferase	H	Coenzyme metabolism	0	1	1	0	0	0	1	0	1	0	1	1	0	0	1	1	1	1	0	1	3	0	0	1	1	1	1	0	1	1	0	0	0	1	0	0	1	1	4	0	0	1	1	1	0
	COG2110	COG2110, Predicted phosphatase homologous to the C-terminal domain of histone macroH2A1	R	General function prediction only	2	0	1	0	0	0	1	0	1	0	1	2	0	0	0	0	1	1	2	1	0	1	0	1	1	0	1	1	1	0	1	2	1	1	0	2	0	1	0	0	0	0	0	1	1
	COG2111	MnhB, Multisubunit Na+/H+ antiporter, MnhB subunit	P	Inorganic ion transport and metabolism	0	0	0	0	1	0	0	0	0	1	0	0	0	0	0	0	0	0	0	0	0	0	0	0	0	0	0	0	0	1	1	0	0	1	0	0	0	0	0	0	0	0	0	0	0
	COG2113	ProX, ABC-type proline/glycine betaine transport systems, periplasmic components	E	Amino acid transport and metabolism	2	4	3	0	0	0	1	0	0	0	0	6	0	0	3	1	6	6	0	2	1	0	0	2	1	1	2	0	1	6	1	0	0	3	0	0	2	2	2	0	0	0	0	0	0
	COG2114	CyaA, Adenylate cyclase, family 3 (some proteins contain HAMP domain)	T	Signal transduction mechanisms	2	0	3	0	0	0	0	0	0	0	0	0	0	2	0	1	0	4	0	0	0	0	0	0	3	0	0	0	1	3	0	1	0	0	0	0	0	0	0	1	0	2	2	1	2
	COG2115	XylA, Xylose isomerase	G	Carbohydrate transport and metabolism	0	0	0	0	0	0	0	0	0	0	0	0	0	1	0	0	0	0	1	1	0	2	1	0	0	0	1	0	0	0	1	2	0	0	0	2	1	1	0	1	0	0	0	0	1
	COG2116	FocA, Formate/nitrite family of transporters	P	Inorganic ion transport and metabolism	0	0	0	0	0	0	0	0	0	0	0	0	0	0	0	0	0	0	0	1	1	0	0	0	0	0	0	0	0	1	0	0	2	0	0	0	0	0	1	0	0	0	1	1	1
	COG2119	COG2119, Predicted membrane protein	S	Function unknown	0	0	0	0	0	0	0	0	0	0	0	0	0	0	0	0	0	0	0	0	1	0	0	0	0	0	0	0	0	0	0	0	0	0	0	0	0	0	3	0	0	1	0	1	0
	COG2120	COG2120, Uncharacterized proteins, LmbE homologs	S	Function unknown	5	4	0	0	3	0	0	0	0	2	0	3	3	3	2	6	2	1	4	3	0	1	0	6	2	2	1	2	0	0	2	2	0	0	1	2	4	3	0	3	4	0	3	0	9
	COG2121	COG2121, Uncharacterized protein conserved in bacteria	S	Function unknown	1	0	0	0	0	0	0	0	1	1	0	0	0	0	0	0	0	0	1	0	0	0	0	0	0	0	0	0	1	0	0	0	1	0	0	0	0	0	0	0	0	0	1	1	0
	COG2122	COG2122, Uncharacterized conserved protein	S	Function unknown	0	0	1	0	0	0	0	0	0	0	0	0	0	0	0	0	0	1	0	0	0	0	0	0	0	0	0	0	0	0	0	0	0	1	0	0	0	0	0	0	0	0	0	0	0
	COG2124	CypX, Cytochrome P450	Q	Secondary metabolites biosynthesis, transport, and catabolism	1	2	5	0	3	0	1	0	9	5	5	5	1	2	1	14	6	7	11	41	0	0	1	3	10	1	6	0	6	8	4	0	2	6	2	0	3	4	0	0	1	3	2	0	2
	COG2127	COG2127, Uncharacterized conserved protein	S	Function unknown	0	1	1	0	0	1	1	1	1	0	0	1	0	0	0	0	0	2	2	1	1	0	1	0	0	0	0	1	1	1	0	0	0	2	1	0	1	1	2	0	1	1	0	1	1
	COG2128	COG2128, Uncharacterized conserved protein	S	Function unknown	10	2	2	0	2	0	1	1	8	1	1	2	0	1	2	1	3	1	3	0	0	0	0	4	3	0	0	0	2	2	1	1	0	6	0	0	0	0	0	1	3	1	4	1	3
	COG2129	COG2129, Predicted phosphoesterases, related to the Icc protein	R	General function prediction only	0	0	0	0	0	0	0	0	1	0	0	0	0	1	0	0	1	0	1	0	0	0	0	0	0	0	0	0	0	0	0	0	0	0	0	0	0	0	0	0	0	0	0	0	1
	COG2130	COG2130, Putative NADP-dependent oxidoreductases	R	General function prediction only	0	1	1	0	0	0	0	0	1	0	0	1	0	0	0	0	1	3	5	2	0	1	2	0	0	1	1	0	1	1	1	2	0	0	0	2	1	3	0	1	1	0	0	0	1
	COG2131	ComEB, Deoxycytidylate deaminase	F	Nucleotide transport and metabolism	0	0	0	0	0	0	0	0	1	0	0	0	0	0	0	0	0	0	0	0	0	0	0	0	0	0	1	1	0	0	0	0	0	0	0	0	1	0	0	1	1	0	0	0	1
	COG2132	SufI, Putative multicopper oxidases	Q	Secondary metabolites biosynthesis, transport, and catabolism	1	0	1	0	3	0	0	0	1	2	0	1	1	0	0	1	1	0	0	0	0	1	0	1	0	0	1	0	3	0	0	1	2	2	0	1	1	0	0	0	0	2	2	2	2
	COG2133	COG2133, Glucose/sorbosone dehydrogenases	G	Carbohydrate transport and metabolism	1	1	1	0	4	0	1	0	1	6	1	1	5	2	1	1	2	1	8	1	1	0	1	1	1	1	1	3	1	2	1	0	1	2	1	0	9	1	1	1	0	0	0	1	6
	COG2135	COG2135, Uncharacterized conserved protein	S	Function unknown	1	1	1	0	1	0	1	0	1	1	1	1	1	1	1	1	1	1	1	1	0	1	0	2	1	2	1	0	2	1	0	1	1	1	0	1	1	1	0	0	0	0	2	1	0
	COG2137	OraA, Uncharacterized protein conserved in bacteria	R	General function prediction only	0	1	0	0	0	0	0	0	1	0	1	0	1	1	0	1	0	0	1	0	0	1	1	1	0	0	0	1	0	0	0	1	0	0	0	1	1	1	0	1	1	1	1	1	1
	COG2138	COG2138, Sirohydrochlorin ferrochelatase	P	Inorganic ion transport and metabolism	1	1	1	0	0	0	1	0	0	0	0	1	0	1	0	1	0	0	0	0	1	0	0	1	0	0	1	0	1	1	0	0	1	0	1	0	1	0	1	0	0	1	0	0	1
	COG2140	COG2140, Thermophilic glucose-6-phosphate isomerase and related metalloenzymes	GR	Carbohydrate transport and metabolism / General function prediction only	0	0	0	0	0	0	0	0	0	0	0	0	1	1	0	0	0	0	2	0	0	0	0	0	0	0	0	0	0	0	0	0	0	0	0	0	0	0	0	0	0	0	0	0	1
	COG2142	SdhD, Succinate dehydrogenase, hydrophobic anchor subunit	C	Energy production and conversion	0	0	1	0	0	0	1	1	0	0	0	1	0	0	0	0	0	1	0	0	0	0	1	1	0	0	0	0	1	1	1	0	0	1	0	0	1	0	0	0	0	1	0	0	0
	COG2143	COG2143, Thioredoxin-related protein	O	Posttranslational modification, protein turnover, chaperones	0	0	1	0	0	0	0	0	0	0	0	0	1	0	0	0	0	2	1	0	0	0	0	0	0	0	0	0	0	0	0	0	0	0	0	0	0	0	0	1	0	0	0	0	0
	COG2144	COG2144, Selenophosphate synthetase-related proteins	R	General function prediction only	0	0	0	0	0	0	0	0	0	0	0	0	0	0	0	0	0	0	0	0	0	0	0	0	0	0	0	0	0	0	0	0	0	0	0	0	0	0	0	0	0	0	0	0	0
	COG2145	ThiM, Hydroxyethylthiazole kinase, sugar kinase family	H	Coenzyme metabolism	0	0	0	0	0	0	0	1	0	0	0	0	0	0	0	0	0	0	0	0	0	0	0	0	0	0	0	0	0	0	0	0	0	0	0	0	0	0	0	0	1	0	0	0	0
	COG2146	{NirD}, Ferredoxin subunits of nitrite reductase and ring-hydroxylating dioxygenases	PR	Inorganic ion transport and metabolism / General function prediction only	3	3	4	0	1	0	1	0	6	1	1	4	0	4	4	4	1	7	3	1	0	5	1	3	3	2	6	0	2	6	2	9	4	5	1	6	7	4	0	0	0	4	0	2	3
	COG2148	WcaJ, Sugar transferases involved in lipopolysaccharide synthesis	M	Cell envelope biogenesis, outer membrane	2	0	0	0	0	0	0	0	1	0	0	0	2	2	0	0	1	0	3	0	1	3	0	0	0	0	3	0	0	0	1	3	0	0	0	3	2	0	1	0	1	2	2	1	4
	COG2149	COG2149, Predicted membrane protein	S	Function unknown	0	0	0	0	0	0	0	0	0	0	0	0	0	0	0	0	0	0	0	0	0	1	0	0	0	0	0	0	0	0	0	1	0	0	0	0	0	0	0	0	0	0	1	0	1
	COG2151	PaaD, Predicted metal-sulfur cluster biosynthetic enzyme	R	General function prediction only	0	1	2	0	2	0	1	0	1	2	1	2	0	1	1	1	1	1	1	0	0	1	1	1	1	1	1	1	2	1	1	1	0	1	2	1	1	0	0	1	1	1	0	0	1
	COG2152	COG2152, Predicted glycosylase	G	Carbohydrate transport and metabolism	0	0	0	0	0	0	0	0	0	0	0	0	0	0	0	0	0	0	0	0	0	0	0	0	0	0	0	0	0	0	0	0	0	0	0	0	0	0	0	1	0	0	1	0	1
	COG2153	ElaA, Predicted acyltransferase	R	General function prediction only	0	0	0	0	0	0	0	0	0	0	0	0	0	0	1	1	0	0	0	0	0	0	1	1	0	0	0	1	0	0	0	0	0	1	0	0	0	0	0	1	1	1	0	0	0
	COG2154	COG2154, Pterin-4a-carbinolamine dehydratase	H	Coenzyme metabolism	1	1	1	0	1	0	1	0	1	1	1	1	1	1	1	1	1	1	1	1	1	1	1	1	1	1	0	1	1	1	1	1	1	1	1	1	1	1	1	0	1	1	1	1	1
	COG2155	COG2155, Uncharacterized conserved protein	S	Function unknown	0	0	0	0	0	0	0	0	0	0	0	0	0	0	0	0	1	0	0	0	0	0	0	0	0	0	0	0	0	0	0	0	0	0	0	0	0	0	0	0	0	0	0	0	0
	COG2156	KdpC, K+-transporting ATPase, c chain	P	Inorganic ion transport and metabolism	0	0	0	0	0	0	0	0	0	0	0	0	0	0	0	0	0	0	0	0	0	0	0	0	0	0	0	0	0	0	0	0	0	0	0	0	0	0	0	0	0	0	1	0	1
	COG2158	COG2158, Uncharacterized protein containing a Zn-finger-like domain	R	General function prediction only	0	0	0	0	0	0	0	0	0	0	0	0	0	0	0	0	0	0	0	0	0	0	0	0	0	0	0	0	0	0	0	0	0	0	0	0	0	0	0	0	0	0	0	0	0
	COG2160	AraA, L-arabinose isomerase	G	Carbohydrate transport and metabolism	0	0	0	0	1	0	0	0	0	0	0	0	0	1	0	0	1	0	0	0	0	0	0	0	0	0	2	0	0	0	0	0	0	0	0	0	2	1	0	0	0	0	0	0	0
	COG2161	StbD, Antitoxin of toxin-antitoxin stability system	D	Cell division and chromosome partitioning	0	0	0	0	1	0	0	0	4	0	0	0	0	0	0	0	1	0	1	2	0	0	0	0	0	0	0	0	0	0	0	0	0	0	0	0	0	4	0	0	0	0	0	0	0
	COG2162	NhoA, Arylamine N-acetyltransferase	Q	Secondary metabolites biosynthesis, transport, and catabolism	0	0	0	0	0	0	0	0	0	0	0	0	0	0	0	0	0	0	0	0	0	0	0	0	0	0	0	0	0	0	0	0	0	0	0	0	0	0	0	0	0	0	0	1	0
	COG2164	COG2164, Uncharacterized conserved protein	S	Function unknown	1	1	0	0	0	0	0	0	0	0	0	0	0	0	0	0	0	0	0	0	0	0	0	1	0	1	0	0	0	0	1	0	1	0	0	0	0	0	0	0	0	0	0	0	0
	COG2165	PulG, Type II secretory pathway, pseudopilin PulG	NU	Cell motility and secretion / Intracellular trafficking and secretion	0	0	0	0	0	3	0	1	0	0	1	0	0	0	0	0	0	0	4	0	0	1	2	0	0	0	0	0	0	0	0	0	0	0	1	2	0	0	0	0	0	3	2	1	2
	COG2166	sufE, Cysteine desulfurase SufE subunit	O	Posttranslational modification, protein turnover, chaperones	0	0	1	0	1	1	1	0	0	0	0	1	0	1	0	0	1	1	0	0	1	0	1	0	0	1	0	1	0	0	1	0	0	0	1	0	1	0	1	1	1	1	0	0	0
	COG2168	DsrH, Uncharacterized conserved protein involved in oxidation of intracellular sulfur	P	Inorganic ion transport and metabolism	0	0	0	0	0	0	0	0	0	0	0	0	0	0	0	0	0	0	0	0	0	0	1	0	0	0	0	0	0	0	0	0	0	0	0	0	0	0	0	0	0	0	0	0	0
	COG2169	Ada, Adenosine deaminase	F	Nucleotide transport and metabolism	1	0	0	0	0	0	0	0	0	0	0	0	0	0	0	0	0	0	0	0	0	0	0	0	0	0	0	0	0	1	0	0	0	0	0	0	0	1	0	0	0	1	0	0	1
	COG2170	COG2170, Uncharacterized conserved protein	S	Function unknown	2	0	2	0	0	0	1	0	1	0	0	2	1	1	0	0	3	1	5	1	2	0	1	0	0	0	2	0	2	2	2	0	0	2	0	0	2	1	2	0	0	0	0	0	1
	COG2171	DapD, Tetrahydrodipicolinate N-succinyltransferase	E	Amino acid transport and metabolism	0	0	1	0	0	1	1	1	0	1	0	1	1	0	0	0	1	1	0	1	0	0	0	0	0	0	0	1	1	1	0	0	0	1	0	0	0	0	0	1	1	1	1	0	1
	COG2172	RsbW, Anti-sigma regulatory factor (Ser/Thr protein kinase)	T	Signal transduction mechanisms	1	0	1	0	1	0	1	1	2	2	0	1	3	0	1	1	2	1	3	2	0	3	1	1	0	1	1	0	2	1	1	3	1	2	1	3	0	0	0	1	0	0	1	0	4
	COG2173	DdpX, D-alanyl-D-alanine dipeptidase	M	Cell envelope biogenesis, outer membrane	0	0	0	0	1	0	0	0	0	0	0	0	1	0	0	0	0	0	0	0	1	0	0	0	0	0	0	0	0	1	0	0	0	1	0	0	0	0	1	1	1	0	0	0	1
	COG2175	TauD, Probable taurine catabolism dioxygenase	Q	Secondary metabolites biosynthesis, transport, and catabolism	1	0	21	0	1	0	0	0	7	1	1	0	0	0	0	0	0	9	1	12	0	0	9	0	1	0	0	0	34	19	0	0	0	13	0	0	0	4	0	0	0	0	0	0	0
	COG2176	PolC, DNA polymerase III, alpha subunit (gram-positive type)	L	DNA replication, recombination, and repair	1	0	0	0	0	1	0	0	0	0	0	1	1	0	0	0	0	0	0	0	0	0	0	1	0	0	0	0	0	0	0	0	0	1	0	0	0	0	0	1	1	0	0	0	0
	COG2177	FtsX, Cell division protein	D	Cell division and chromosome partitioning	0	0	1	1	0	0	0	1	0	0	0	0	0	0	0	0	1	1	0	1	0	0	1	0	0	0	0	1	0	1	1	1	1	0	0	0	0	0	0	0	1	1	0	1	0
	COG2178	COG2178, Predicted RNA-binding protein of the translin family	J	Translation, ribosomal structure and biogenesis	0	1	0	0	0	0	0	0	0	0	0	0	0	1	1	1	0	0	0	0	0	0	0	1	0	0	0	0	0	0	0	0	0	0	0	0	1	0	0	0	0	0	0	0	0
	COG2179	COG2179, Predicted hydrolase of the HAD superfamily	R	General function prediction only	0	0	0	0	0	0	0	0	0	0	0	0	0	0	0	0	0	0	0	0	1	0	0	0	0	0	0	0	0	0	1	0	0	0	0	0	0	0	1	0	0	0	0	1	0
	COG2180	NarJ, Nitrate reductase delta subunit	C	Energy production and conversion	0	0	1	0	0	0	0	0	0	0	0	1	0	0	0	0	0	1	0	0	0	0	0	0	0	0	0	0	0	1	0	0	0	1	0	0	0	0	0	0	0	1	0	0	0
	COG2181	NarI, Nitrate reductase gamma subunit	C	Energy production and conversion	0	0	1	0	0	0	0	0	0	0	0	1	0	0	0	0	0	1	0	0	0	0	0	0	0	0	0	0	1	1	0	0	0	1	0	0	0	0	0	0	0	1	0	0	0
	COG2182	MalE, Maltose-binding periplasmic proteins/domains	G	Carbohydrate transport and metabolism	0	0	0	0	0	0	0	0	0	0	0	1	0	1	0	0	0	0	0	0	0	0	0	0	0	0	1	0	0	0	0	0	0	0	0	0	2	0	0	0	0	0	0	0	0
	COG2183	Tex, Transcriptional accessory protein	K	Transcription	0	0	0	0	0	0	0	1	0	0	0	0	0	0	0	1	0	0	0	0	0	0	0	0	0	0	0	0	0	0	0	0	0	0	0	0	0	0	0	0	1	1	1	0	1
	COG2184	Fic, Protein involved in cell division	D	Cell division and chromosome partitioning	0	0	1	0	0	0	0	1	0	0	0	1	0	0	0	0	0	0	0	0	0	0	0	0	0	0	0	1	0	1	0	0	0	0	1	0	0	0	0	0	0	0	0	0	0
	COG2185	Sbm, Methylmalonyl-CoA mutase, C-terminal domain/subunit (cobalamin-binding)	I	Lipid metabolism	3	0	0	0	1	0	0	0	1	1	1	0	0	0	2	2	2	1	0	1	0	0	0	1	1	0	1	0	0	0	1	0	0	0	0	0	1	0	0	0	0	0	1	0	1
	COG2186	FadR, Transcriptional regulators	K	Transcription	2	0	1	0	0	0	1	0	0	0	0	5	1	1	0	0	2	3	0	0	0	0	1	1	0	0	0	0	0	2	0	0	0	1	0	0	1	1	0	1	0	0	1	0	1
	COG2187	COG2187, Uncharacterized protein conserved in bacteria	S	Function unknown	0	0	0	0	0	0	0	0	0	0	0	0	0	0	0	0	0	0	0	0	0	0	0	0	0	0	0	0	0	0	0	0	1	0	0	0	0	0	0	0	0	0	0	0	0
	COG2188	PhnF, Transcriptional regulators	K	Transcription	1	0	0	0	0	0	1	0	0	0	0	4	0	0	0	0	1	3	0	0	0	0	0	0	0	0	0	0	0	0	1	0	0	0	0	0	0	0	0	0	0	0	0	0	1
	COG2189	COG2189, Adenine specific DNA methylase Mod	L	DNA replication, recombination, and repair	0	3	1	0	1	0	4	0	2	2	1	3	3	6	0	3	1	0	6	1	3	3	3	3	1	3	1	15	0	1	2	19	3	1	1	7	1	2	5	0	0	0	0	0	0
	COG2191	COG2191, Formylmethanofuran dehydrogenase subunit E	C	Energy production and conversion	0	0	0	0	0	0	0	0	0	0	0	0	0	0	0	0	0	0	0	0	0	0	0	0	0	0	0	0	0	0	0	0	0	0	0	0	1	0	0	0	0	0	1	0	1
	COG2192	COG2192, Predicted carbamoyl transferase, NodU family	O	Posttranslational modification, protein turnover, chaperones	0	0	0	0	0	0	0	0	0	0	0	0	1	2	0	0	0	0	0	0	0	0	0	0	0	0	0	0	0	0	0	0	0	0	0	0	0	0	0	0	0	0	0	1	2
	COG2193	Bfr, Bacterioferritin (cytochrome b1)	P	Inorganic ion transport and metabolism	0	0	0	0	0	1	0	0	1	0	0	0	0	0	0	0	0	1	0	1	1	0	1	0	1	0	0	0	1	2	0	0	1	0	0	0	0	0	1	0	0	1	1	1	2
	COG2195	PepD, Di- and tripeptidases	E	Amino acid transport and metabolism	0	1	0	0	0	0	0	0	0	0	1	0	0	0	0	2	0	0	0	0	0	0	0	2	1	0	1	0	0	0	0	0	0	0	2	0	0	3	0	0	2	0	0	0	0
	COG2197	CitB, Response regulator containing a CheY-like receiver domain and an HTH DNA-binding domain	TK	Signal transduction mechanisms / Transcription	1	2	1	0	6	0	0	1	3	3	0	2	0	1	3	4	3	0	0	2	4	0	0	4	2	0	1	0	0	2	3	0	3	1	0	0	3	1	4	1	2	6	11	13	20
	COG2198	ArcB, FOG: HPt domain	T	Signal transduction mechanisms	0	0	0	0	0	0	0	2	0	0	0	0	0	0	0	0	0	0	0	0	0	0	0	0	0	0	0	0	0	0	0	0	0	0	0	0	0	0	0	0	0	1	0	1	1
	COG2199	COG2199, c-di-GMP synthetase (diguanylate cyclase, GGDEF domain)	T	Signal transduction mechanisms	1	0	0	0	0	2	0	1	0	1	0	0	0	0	0	0	0	0	1	0	0	0	0	0	0	0	0	0	0	0	1	0	1	0	0	0	0	0	0	0	0	5	12	5	3
	COG2200	Rtn, c-di-GMP phosphodiesterase class I (EAL domain)	T	Signal transduction mechanisms	0	0	0	0	0	1	0	2	0	0	0	0	0	0	0	0	0	0	0	0	0	0	0	0	0	0	0	0	0	0	0	0	0	0	0	0	0	0	0	0	0	2	6	1	0
	COG2201	CheB, Chemotaxis response regulator containing a CheY-like receiver domain and a methylesterase domain	NT	Cell motility and secretion / Signal transduction mechanisms	0	0	0	0	0	0	0	0	0	0	0	0	0	0	0	0	0	0	0	0	0	0	0	0	0	0	0	0	0	0	0	0	0	0	0	0	0	0	0	0	0	2	1	0	3
	COG2202	AtoS, FOG: PAS/PAC domain	T	Signal transduction mechanisms	0	0	0	0	0	0	0	0	2	0	0	0	0	0	0	0	0	0	0	0	0	0	0	0	0	0	0	0	0	0	0	0	0	0	0	0	0	0	0	0	0	0	0	1	4
	COG2203	FhlA, FOG: GAF domain	T	Signal transduction mechanisms	0	0	0	0	0	0	0	0	0	0	0	0	0	0	0	1	0	0	0	0	0	0	0	0	0	0	0	0	0	0	0	0	1	0	0	0	1	0	0	0	0	0	0	1	2
	COG2204	AtoC, Response regulator containing CheY-like receiver, AAA-type ATPase, and DNA-binding domains	T	Signal transduction mechanisms	4	0	2	1	5	3	1	2	5	4	2	2	2	1	0	0	0	2	7	0	0	10	1	0	0	0	0	2	1	1	0	14	8	1	1	15	0	3	0	2	4	4	12	12	36
	COG2205	KdpD, Osmosensitive K+ channel histidine kinase	T	Signal transduction mechanisms	0	3	1	0	1	0	0	0	0	1	1	1	0	1	3	3	2	1	2	1	0	0	0	4	0	0	0	0	0	1	0	0	0	1	0	0	3	1	0	0	0	0	3	0	3
	COG2206	COG2206, c-di-GMP phosphodiesterase class II (HD-GYP domain)	T	Signal transduction mechanisms	0	0	0	0	0	1	0	0	0	0	0	0	0	0	0	0	0	0	0	0	0	0	0	0	0	0	0	0	0	0	0	0	1	0	0	0	0	0	0	0	0	1	1	1	1
	COG2207	AraC, AraC-type DNA-binding domain-containing proteins	K	Transcription	0	0	1	0	1	0	1	0	0	1	0	4	0	0	0	0	0	4	3	0	0	0	0	0	0	0	0	0	2	2	1	0	0	3	0	0	1	2	0	5	10	15	2	0	10
	COG2208	RsbU, Serine phosphatase RsbU, regulator of sigma subunit	TK	Signal transduction mechanisms / Transcription	1	3	1	0	2	1	2	1	1	2	2	1	4	0	1	1	2	1	6	2	0	6	1	1	1	1	1	0	1	1	1	5	1	1	1	6	1	2	0	1	0	0	4	0	11
	COG2209	NqrE, Na+-transporting NADH:ubiquinone oxidoreductase, subunit NqrE	C	Energy production and conversion	0	0	0	0	0	1	0	1	0	0	1	0	0	0	0	0	0	0	1	0	0	0	0	0	0	0	0	1	0	0	0	0	0	0	0	0	0	1	0	1	1	1	0	0	0
	COG2210	COG2210, Peroxiredoxin family protein	R	General function prediction only	1	0	0	0	0	0	0	0	0	0	0	0	0	0	0	0	0	0	0	0	0	0	0	0	0	0	0	0	0	0	0	0	1	1	0	0	0	0	0	0	0	0	0	0	0
	COG2211	MelB, Na+/melibiose symporter and related transporters	G	Carbohydrate transport and metabolism	0	0	0	0	0	0	1	0	2	0	0	0	0	0	0	6	0	0	2	0	1	0	3	0	0	0	2	0	0	0	0	0	0	0	0	0	1	1	1	1	1	0	0	0	2
	COG2212	MnhF, Multisubunit Na+/H+ antiporter, MnhF subunit	P	Inorganic ion transport and metabolism	1	0	1	0	1	0	0	0	1	1	0	0	0	0	1	0	0	1	0	0	0	0	0	0	0	0	1	0	0	1	1	0	0	1	0	0	1	0	0	0	0	1	0	0	0
	COG2213	MtlA, Phosphotransferase system, mannitol-specific IIBC component	G	Carbohydrate transport and metabolism	0	0	0	0	0	0	0	0	0	0	0	0	0	0	0	0	2	0	0	0	0	0	0	0	0	0	0	0	0	0	0	0	0	0	0	0	0	0	0	0	0	0	0	0	0
	COG2214	CbpA, DnaJ-class molecular chaperone	O	Posttranslational modification, protein turnover, chaperones	0	0	0	0	0	0	0	0	0	0	0	0	0	0	0	0	0	0	0	0	0	0	0	0	0	0	1	0	0	0	0	0	0	0	0	0	0	0	0	0	0	0	0	0	0
	COG2215	COG2215, ABC-type uncharacterized transport system, permease component	R	General function prediction only	0	0	1	0	0	0	0	0	0	0	0	1	0	0	0	0	0	2	0	0	0	1	0	0	0	0	0	0	2	1	0	1	0	1	0	1	0	0	0	0	0	0	0	0	2
	COG2216	KdpB, High-affinity K+ transport system, ATPase chain B	P	Inorganic ion transport and metabolism	0	0	0	0	0	0	0	0	0	0	0	0	0	0	0	0	0	0	0	0	0	0	0	0	0	0	0	0	0	0	0	0	0	0	0	0	0	0	0	0	0	0	1	0	1
	COG2217	ZntA, Cation transport ATPase	P	Inorganic ion transport and metabolism	1	1	2	0	1	0	1	1	1	2	1	0	0	3	1	1	1	1	1	1	1	1	1	1	1	1	1	0	0	2	1	1	1	2	0	1	2	1	1	0	1	3	4	1	2
	COG2218	FwdC, Formylmethanofuran dehydrogenase subunit C	C	Energy production and conversion	0	0	0	0	0	0	0	0	0	0	0	0	0	0	0	0	0	0	0	0	0	0	0	0	0	0	0	0	0	0	0	0	0	0	0	0	0	0	0	0	0	0	0	0	0
	COG2220	COG2220, Predicted Zn-dependent hydrolases of the beta-lactamase fold	R	General function prediction only	5	0	1	0	1	0	1	1	3	1	0	0	2	4	0	2	1	0	0	0	1	3	0	1	2	0	2	2	0	0	2	3	0	0	1	3	5	1	1	0	0	1	5	1	5
	COG2221	DsrA, Dissimilatory sulfite reductase (desulfoviridin), alpha and beta subunits	C	Energy production and conversion	1	0	0	0	0	0	0	0	0	0	0	0	0	0	0	0	0	0	0	0	0	1	0	0	0	0	0	0	0	0	0	0	0	0	0	0	0	0	0	0	0	0	0	0	0
	COG2222	AgaS, Predicted phosphosugar isomerases	M	Cell envelope biogenesis, outer membrane	0	0	0	0	0	0	1	0	0	0	0	1	0	1	0	0	1	0	0	1	0	0	0	0	1	0	0	0	0	0	0	0	0	0	0	0	0	0	0	0	0	0	1	0	0
	COG2223	NarK, Nitrate/nitrite transporter	P	Inorganic ion transport and metabolism	3	1	2	0	1	0	0	0	2	0	0	2	0	0	1	3	0	2	1	0	1	1	0	3	2	1	0	0	2	2	0	1	1	3	0	1	1	1	1	0	0	2	0	1	2
	COG2224	AceA, Isocitrate lyase	C	Energy production and conversion	0	0	0	0	0	0	0	0	0	0	0	0	0	0	0	0	1	0	2	1	0	0	1	0	1	0	0	0	0	0	0	0	0	1	1	0	0	0	0	0	0	1	0	0	1
	COG2225	AceB, Malate synthase	C	Energy production and conversion	0	1	0	0	0	0	1	0	0	1	0	0	0	1	0	1	1	1	1	1	0	1	1	0	1	1	1	0	1	0	1	1	0	1	1	1	1	1	0	0	0	1	0	0	2
	COG2226	UbiE, Methylase involved in ubiquinone/menaquinone biosynthesis	H	Coenzyme metabolism	14	15	7	0	6	1	2	2	14	3	5	1	4	11	13	11	3	7	7	10	5	10	2	10	9	11	11	1	6	16	4	19	10	4	4	13	14	6	5	4	4	5	5	16	30
	COG2227	UbiG, 2-polyprenyl-3-methyl-5-hydroxy-6-metoxy-1,4-benzoquinol methylase	H	Coenzyme metabolism	2	5	1	0	0	0	1	2	4	0	0	2	1	2	5	0	0	2	2	2	1	3	1	3	1	1	2	1	2	3	0	3	2	2	1	0	2	0	1	2	1	3	0	2	15
	COG2229	COG2229, Predicted GTPase	R	General function prediction only	0	0	0	0	0	1	0	0	0	1	0	0	0	0	0	0	0	0	0	0	0	0	0	0	0	0	0	0	0	0	0	0	0	0	0	0	0	0	0	0	0	1	0	0	0
	COG2230	Cfa, Cyclopropane fatty acid synthase and related methyltransferases	M	Cell envelope biogenesis, outer membrane	1	1	3	0	0	0	2	0	1	0	0	1	2	1	4	1	1	3	1	1	1	1	2	4	1	1	0	0	5	2	1	1	1	3	1	1	0	0	1	0	0	3	1	1	2
	COG2231	COG2231, Uncharacterized protein related to Endonuclease III	L	DNA replication, recombination, and repair	1	1	0	0	0	0	0	0	0	0	0	0	0	0	1	1	0	0	0	0	0	1	0	1	0	1	0	0	0	0	0	1	0	0	1	0	0	0	0	0	0	0	1	0	1
	COG2232	COG2232, Predicted ATP-dependent carboligase related to biotin carboxylase	R	General function prediction only	1	0	0	0	0	0	0	0	0	0	0	0	0	0	0	0	0	0	0	0	0	0	0	0	0	0	0	0	0	0	0	0	0	0	0	0	0	0	0	0	0	0	0	0	0
	COG2234	Iap, Predicted aminopeptidases	R	General function prediction only	1	1	0	0	8	1	0	0	0	10	3	0	1	2	0	0	0	0	5	0	0	4	0	1	1	1	1	1	0	0	1	5	1	1	0	5	4	1	0	3	4	0	2	2	22
	COG2235	ArcA, Arginine deiminase	E	Amino acid transport and metabolism	0	0	0	0	0	0	0	0	0	0	0	0	0	0	0	0	0	0	0	0	0	0	0	0	0	0	0	0	0	0	0	0	0	0	0	0	0	0	0	0	0	0	0	0	1
	COG2236	COG2236, Predicted phosphoribosyltransferases	R	General function prediction only	0	0	1	0	1	0	0	0	0	1	0	1	0	1	0	0	0	0	0	1	1	0	0	1	0	1	0	0	0	1	0	0	0	0	0	0	1	0	1	0	0	0	0	0	0
	COG2239	MgtE, Mg/Co/Ni transporter MgtE (contains CBS domain)	P	Inorganic ion transport and metabolism	1	1	1	1	1	0	1	0	3	1	1	1	1	0	0	1	1	1	4	0	1	1	5	0	1	1	0	1	1	1	0	0	1	1	1	0	0	0	1	1	1	1	1	3	1
	COG2240	PdxK, Pyridoxal/pyridoxine/pyridoxamine kinase	H	Coenzyme metabolism	0	0	1	0	0	0	0	1	0	0	0	0	0	0	0	0	0	1	0	0	0	0	0	0	0	0	0	0	1	1	0	0	0	0	0	0	0	0	0	0	0	0	0	0	0
	COG2241	CobL, Precorrin-6B methylase 1	H	Coenzyme metabolism	0	1	0	0	0	0	0	0	0	0	0	0	0	0	0	1	0	1	0	0	1	0	0	1	0	0	0	0	1	1	0	0	0	1	0	0	0	0	0	0	0	0	0	0	0
	COG2242	CobL, Precorrin-6B methylase 2	H	Coenzyme metabolism	0	1	1	0	0	0	1	0	1	0	0	1	0	0	0	1	0	0	0	0	1	0	0	1	0	0	0	0	0	0	0	0	0	0	0	0	0	0	2	0	0	0	0	0	0
	COG2243	CobF, Precorrin-2 methylase	H	Coenzyme metabolism	0	1	1	0	0	0	1	0	0	0	0	1	0	0	0	1	0	1	0	0	1	0	0	1	0	0	0	0	1	1	0	0	0	1	0	0	0	0	1	0	0	0	0	0	0
	COG2244	RfbX, Membrane protein involved in the export of O-antigen and teichoic acid	R	General function prediction only	0	0	0	0	0	0	0	0	0	0	0	0	0	2	0	0	0	0	2	0	0	1	0	0	0	0	1	1	0	0	0	3	0	0	2	1	2	1	0	0	2	2	2	0	2
	COG2246	COG2246, Predicted membrane protein	S	Function unknown	0	0	1	0	0	0	0	0	0	0	0	0	0	1	0	0	0	0	0	0	0	0	0	0	0	0	1	0	0	0	0	0	0	0	0	0	1	0	0	0	0	0	1	0	1
	COG2249	MdaB, Putative NADPH-quinone reductase (modulator of drug activity B)	R	General function prediction only	0	0	0	0	0	0	2	0	0	0	0	2	0	0	0	0	1	1	0	0	0	0	0	0	0	0	0	0	0	2	0	0	0	2	0	0	0	1	0	0	0	0	1	0	0
	COG2250	COG2250, Uncharacterized conserved protein related to C-terminal domain of eukaryotic chaperone, SACSIN	S	Function unknown	0	0	0	0	1	0	0	0	0	1	1	0	0	0	0	2	0	0	5	0	0	2	0	1	3	1	1	0	0	0	0	6	0	0	1	4	1	1	0	0	0	0	0	0	0
	COG2251	COG2251, Predicted nuclease (RecB family)	R	General function prediction only	0	0	0	0	0	0	0	1	1	0	0	0	1	0	0	1	0	0	0	0	1	0	0	1	1	0	0	0	0	0	1	0	0	0	0	0	0	0	1	0	0	0	0	0	1
	COG2252	COG2252, Xanthine/uracil/vitamin C permease	F	Nucleotide transport and metabolism	2	0	0	0	1	0	0	0	1	1	0	0	1	0	0	0	1	0	1	0	0	1	1	0	0	0	0	0	0	0	0	1	0	0	1	1	0	0	0	0	0	0	0	1	1
	COG2253	COG2253, Uncharacterized conserved protein	S	Function unknown	3	3	2	0	2	0	1	0	1	0	2	0	1	0	1	3	0	0	1	2	0	0	1	3	0	0	3	8	0	1	1	0	0	0	5	0	0	1	0	0	0	0	0	0	0
	COG2255	RuvB, Holliday junction resolvasome, helicase subunit	L	DNA replication, recombination, and repair	1	1	1	1	1	1	1	0	1	1	0	1	1	1	1	1	1	1	0	1	1	2	1	1	1	1	1	1	1	1	1	1	0	1	0	1	1	1	1	1	1	1	1	2	1
	COG2256	MGS1, ATPase related to the helicase subunit of the Holliday junction resolvase	L	DNA replication, recombination, and repair	1	1	1	0	1	0	2	1	1	1	0	1	0	1	1	1	1	1	2	1	1	0	0	1	1	1	1	1	0	2	1	0	1	1	1	0	0	1	3	1	1	1	1	1	1
	COG2257	COG2257, Uncharacterized homolog of the cytoplasmic domain of flagellar protein FhlB	S	Function unknown	0	0	0	0	0	0	0	0	0	0	0	0	0	0	0	0	0	0	0	0	0	0	0	0	0	0	0	0	0	0	0	0	0	0	0	0	0	0	0	0	0	0	0	1	0
	COG2258	COG2258, Uncharacterized protein conserved in bacteria	S	Function unknown	1	1	0	0	0	0	0	0	0	1	0	0	0	2	2	1	1	0	1	1	0	1	0	1	1	1	1	0	0	0	1	1	0	0	0	1	2	1	0	0	1	1	0	1	1
	COG2259	COG2259, Predicted membrane protein	S	Function unknown	0	1	0	0	1	0	0	1	1	2	2	0	0	0	0	0	0	0	3	1	0	0	0	1	1	0	0	1	0	0	0	0	1	1	0	0	0	0	0	1	0	0	1	2	1
	COG2261	COG2261, Predicted membrane protein	S	Function unknown	0	0	0	0	0	0	0	0	0	0	0	0	0	0	0	0	0	0	0	0	0	0	0	0	0	0	0	0	0	0	0	0	0	0	0	0	0	0	0	0	0	1	0	0	1
	COG2262	HflX, GTPases	R	General function prediction only	1	1	1	0	1	1	0	1	1	1	1	1	1	1	1	1	1	1	1	1	0	1	1	1	1	1	1	1	1	1	1	0	1	1	1	1	1	1	0	1	1	1	1	1	1
	COG2263	COG2263, Predicted RNA methylase	J	Translation, ribosomal structure and biogenesis	0	0	0	0	0	0	0	0	0	0	0	0	0	1	0	0	0	0	0	0	0	0	0	0	0	0	0	0	0	0	0	0	0	0	0	0	0	0	0	0	0	0	0	0	0
	COG2264	PrmA, Ribosomal protein L11 methylase	J	Translation, ribosomal structure and biogenesis	1	1	1	0	0	0	1	0	1	1	1	1	0	1	1	1	0	1	0	0	0	1	0	1	1	1	1	0	0	1	1	1	0	1	2	1	1	0	0	1	1	1	0	0	2
	COG2265	TrmA, SAM-dependent methyltransferases related to tRNA (uracil-5-)-methyltransferase	J	Translation, ribosomal structure and biogenesis	1	1	0	0	0	1	0	1	2	0	0	0	1	1	1	1	0	1	3	0	0	0	0	1	0	1	0	0	0	0	0	0	1	0	0	0	1	0	0	1	1	1	1	1	1
	COG2266	COG2266, GTP:adenosylcobinamide-phosphate guanylyltransferase	H	Coenzyme metabolism	0	0	0	0	0	0	0	0	0	0	0	0	0	0	0	0	0	0	0	0	0	0	0	0	0	0	0	0	0	0	0	0	0	0	0	0	0	0	0	0	0	0	0	0	0
	COG2267	PldB, Lysophospholipase	I	Lipid metabolism	3	1	1	0	0	2	1	1	2	0	1	1	0	2	1	1	1	1	0	0	0	0	0	1	1	0	0	0	0	0	0	0	0	0	0	0	1	1	0	0	0	4	0	0	3
	COG2268	COG2268, Uncharacterized protein conserved in bacteria	S	Function unknown	0	0	2	0	1	0	0	0	0	1	0	2	1	0	0	0	1	5	1	1	0	1	0	0	1	0	1	0	0	2	0	2	0	1	0	2	0	2	0	0	0	0	0	0	1
	COG2269	COG2269, Truncated, possibly inactive, lysyl-tRNA synthetase (class II)	J	Translation, ribosomal structure and biogenesis	0	0	0	0	0	1	0	1	0	0	1	0	0	0	0	0	0	0	1	0	0	0	3	0	0	0	0	0	1	0	0	0	0	1	0	0	0	1	0	0	0	1	0	0	0
	COG2270	COG2270, Permeases of the major facilitator superfamily	R	General function prediction only	1	2	1	0	1	1	1	0	2	1	0	2	1	1	0	0	2	1	2	0	0	1	0	2	0	1	0	2	0	2	0	1	0	1	0	1	3	1	0	1	1	0	0	0	0
	COG2271	UhpC, Sugar phosphate permease	G	Carbohydrate transport and metabolism	5	8	3	1	0	0	0	0	8	0	1	1	0	4	9	17	3	2	0	0	0	0	2	7	4	5	1	0	3	0	4	0	1	1	0	0	2	0	0	1	2	0	4	0	13
	COG2272	PnbA, Carboxylesterase type B	I	Lipid metabolism	0	0	0	0	0	0	0	0	0	0	0	0	1	0	0	0	0	0	11	1	0	0	4	0	7	0	0	0	0	0	0	0	0	0	0	0	0	0	0	0	0	1	6	0	9
	COG2273	SKN1, Beta-glucanase/Beta-glucan synthetase	G	Carbohydrate transport and metabolism	0	0	0	0	0	0	0	0	0	0	0	0	1	0	0	0	0	0	0	0	0	0	1	0	0	0	1	2	0	0	0	0	0	0	0	0	0	0	0	1	2	0	1	0	1
	COG2274	SunT, ABC-type bacteriocin/lantibiotic exporters, contain an N-terminal double-glycine peptidase domain	V	Defense mechanisms	2	2	0	0	3	2	0	2	0	3	2	2	0	0	0	6	0	2	3	3	0	0	2	3	0	2	1	0	4	0	0	1	3	0	0	2	0	1	1	0	1	0	1	1	0
	COG2301	CitE, Citrate lyase beta subunit	G	Carbohydrate transport and metabolism	2	2	4	0	1	0	2	0	4	1	0	3	0	0	2	5	2	3	3	2	0	0	0	2	2	1	0	0	4	3	0	0	0	1	0	0	1	0	0	0	0	0	0	1	0
	COG2302	COG2302, Uncharacterized conserved protein, contains S4-like domain	S	Function unknown	0	0	0	0	0	0	0	0	0	0	0	0	0	0	0	0	0	0	0	0	1	0	0	0	0	0	0	0	0	0	1	0	0	0	0	0	0	0	2	0	0	0	0	0	0
	COG2303	BetA, Choline dehydrogenase and related flavoproteins	E	Amino acid transport and metabolism	0	11	9	0	3	0	4	0	0	4	2	8	5	5	3	17	1	5	8	5	2	0	2	13	3	5	1	2	10	15	0	1	1	5	0	1	2	2	1	4	0	7	2	0	7
	COG2304	COG2304, Uncharacterized protein containing a von Willebrand factor type A (vWA) domain	R	General function prediction only	0	0	0	0	1	0	0	0	2	1	0	0	0	0	0	1	0	0	3	0	0	4	0	0	0	0	2	0	0	0	1	2	0	1	0	1	0	0	0	0	0	0	0	0	1
	COG2306	COG2306, Predicted RNA-binding protein, associated with RNAses E/G family	R	General function prediction only	0	0	0	0	1	0	0	0	0	1	0	0	0	0	0	0	0	0	0	0	0	1	0	0	0	0	0	0	0	0	0	2	0	0	0	1	0	0	0	0	0	0	0	0	0
	COG2307	COG2307, Uncharacterized protein conserved in bacteria	S	Function unknown	1	0	1	0	1	0	0	0	2	1	0	2	1	0	1	2	1	2	1	1	1	1	1	0	1	1	0	0	1	1	1	1	1	0	1	0	1	0	1	0	0	1	1	1	1
	COG2308	COG2308, Uncharacterized conserved protein	S	Function unknown	1	2	1	0	1	0	0	0	3	1	0	2	1	0	1	2	1	2	1	1	1	2	1	1	1	1	0	0	1	1	1	2	2	0	1	0	1	0	1	0	0	1	1	1	1
	COG2309	AmpS, Leucyl aminopeptidase (aminopeptidase T)	E	Amino acid transport and metabolism	3	0	1	0	3	0	0	0	1	2	0	0	0	2	0	0	3	0	0	0	0	0	0	0	0	0	0	0	1	0	2	1	0	1	0	0	2	2	0	0	0	0	1	0	1
	COG2311	COG2311, Predicted membrane protein	S	Function unknown	0	1	0	0	1	0	1	0	0	0	1	0	0	0	1	0	1	0	1	1	0	0	1	1	0	1	1	0	0	0	1	0	0	0	0	0	1	0	0	0	1	0	0	0	1
	COG2312	COG2312, Erythromycin esterase homolog	R	General function prediction only	0	0	0	0	1	0	0	0	0	0	1	0	0	0	0	0	0	0	0	0	0	0	0	0	0	0	0	0	0	0	0	0	0	0	0	0	0	0	0	0	0	0	0	0	1
	COG2313	IndA, Uncharacterized enzyme involved in pigment biosynthesis	Q	Secondary metabolites biosynthesis, transport, and catabolism	0	0	0	0	0	0	0	0	0	0	0	1	0	1	0	0	1	0	0	0	0	0	0	0	0	0	0	0	0	0	1	0	0	1	0	0	1	0	0	0	0	0	0	0	1
	COG2314	XynA, Predicted membrane protein	S	Function unknown	1	0	0	0	0	0	0	0	0	0	0	0	0	0	0	0	0	0	1	0	0	0	0	0	0	0	0	0	0	0	0	0	0	0	0	0	0	0	0	0	0	0	1	0	0
	COG2315	MmcQ, Uncharacterized protein conserved in bacteria	S	Function unknown	0	0	0	0	0	0	0	0	0	0	0	0	0	0	0	0	0	1	0	0	0	0	0	0	2	0	0	0	0	1	0	0	0	0	0	0	0	0	0	0	1	1	1	0	1
	COG2316	COG2316, Predicted hydrolase (HD superfamily)	R	General function prediction only	1	0	0	0	1	0	0	0	0	1	1	0	1	1	0	0	0	0	0	0	0	0	0	0	0	0	1	0	0	0	1	0	0	0	0	0	0	0	0	0	0	0	0	0	1
	COG2317	COG2317, Zn-dependent carboxypeptidase	E	Amino acid transport and metabolism	0	0	1	0	0	0	1	0	0	0	0	1	1	1	0	0	0	1	0	0	1	1	1	0	0	0	1	0	1	0	1	1	1	1	0	0	0	1	1	0	0	0	0	1	0
	COG2318	DinB, Uncharacterized protein conserved in bacteria	S	Function unknown	0	0	0	0	0	0	0	0	0	2	1	2	3	3	0	1	0	0	0	0	0	0	0	1	1	0	0	0	2	0	0	0	0	0	0	0	2	1	0	0	0	0	1	0	5
	COG2320	GrpB, Uncharacterized conserved protein	S	Function unknown	0	0	0	0	0	0	0	0	0	0	0	0	0	0	1	0	0	0	0	0	0	0	0	0	0	0	0	0	0	1	1	0	0	0	0	0	0	0	0	0	0	0	0	0	0
	COG2321	COG2321, Predicted metalloprotease	R	General function prediction only	0	0	0	0	0	0	0	0	0	0	0	0	0	0	0	0	0	0	0	0	0	0	0	0	0	0	0	0	0	0	0	0	0	0	0	0	0	0	0	0	0	0	0	0	2
	COG2322	COG2322, Predicted membrane protein	S	Function unknown	1	0	0	0	1	0	0	0	1	1	1	0	0	0	0	0	0	0	1	0	0	1	0	0	0	0	0	1	0	0	0	1	0	0	0	0	0	1	0	1	1	0	1	0	1
	COG2323	COG2323, Predicted membrane protein	S	Function unknown	0	0	0	0	0	0	0	0	0	0	0	0	0	0	0	0	0	0	0	0	0	0	0	0	0	0	0	0	0	0	0	0	0	0	0	0	0	0	0	0	0	0	0	0	1
	COG2324	COG2324, Predicted membrane protein	S	Function unknown	0	0	0	0	0	0	0	0	0	0	0	0	0	0	0	0	0	0	0	0	0	0	0	0	0	0	0	0	0	0	0	1	1	0	0	0	1	0	0	1	1	0	1	1	0
	COG2326	COG2326, Uncharacterized conserved protein	S	Function unknown	1	2	1	0	1	0	1	0	1	1	1	1	1	1	0	0	1	2	1	1	1	1	1	2	0	1	1	0	1	1	2	2	1	1	0	1	1	1	1	0	2	0	0	0	2
	COG2327	WcaK, Polysaccharide pyruvyl transferase family protein	M	Cell wall/membrane/envelope biogenesis	0	0	0	0	0	0	0	0	0	0	0	0	0	0	0	0	1	0	0	0	1	0	0	0	0	0	0	0	0	0	1	0	0	0	0	0	0	1	1	0	0	0	0	0	0
	COG2329	COG2329, Uncharacterized enzyme involved in biosynthesis of extracellular polysaccharides	R	General function prediction only	1	0	1	0	0	0	0	0	2	0	0	0	0	0	1	1	0	1	0	0	0	0	1	1	1	0	0	0	1	0	0	0	0	1	0	0	0	0	0	1	0	1	0	1	1
	COG2331	COG2331, Uncharacterized protein conserved in bacteria	S	Function unknown	1	1	0	0	1	0	0	0	1	1	1	0	1	1	2	3	1	0	1	1	0	1	1	2	3	1	1	0	0	0	1	1	2	0	1	1	0	1	0	0	0	0	1	2	1
	COG2332	CcmE, Cytochrome c-type biogenesis protein CcmE	O	Posttranslational modification, protein turnover, chaperones	1	1	1	0	1	1	1	1	1	1	0	1	2	1	1	1	1	1	0	0	0	1	1	1	0	1	1	0	1	1	1	1	2	1	1	1	1	0	0	0	0	1	1	1	1
	COG2333	ComEC, Predicted hydrolase (metallo-beta-lactamase superfamily)	R	General function prediction only	1	1	0	0	2	1	1	1	1	2	1	0	1	1	1	1	3	1	1	0	0	1	1	1	1	3	0	0	1	0	0	1	1	0	0	1	2	0	0	0	0	1	1	1	3
	COG2334	COG2334, Putative homoserine kinase type II (protein kinase fold)	R	General function prediction only	0	1	1	0	0	0	1	0	1	0	0	1	0	2	0	0	0	1	0	0	0	1	2	0	2	0	0	0	1	2	1	2	0	1	0	2	1	2	0	0	0	2	0	0	0
	COG2335	COG2335, Secreted and surface protein containing fasciclin-like repeats	M	Cell envelope biogenesis, outer membrane	0	0	0	0	0	0	0	0	0	0	0	0	0	1	0	0	0	0	0	1	0	0	0	0	1	0	1	0	0	0	0	0	0	0	0	0	1	0	0	0	1	0	1	0	2
	COG2336	MazE, Growth regulator	T	Signal transduction mechanisms	1	0	0	0	1	0	0	0	1	0	1	0	0	2	0	1	0	1	1	0	0	1	0	0	0	1	0	0	1	0	0	0	2	3	1	0	1	0	0	0	0	1	1	0	0
	COG2337	MazF, Growth inhibitor	T	Signal transduction mechanisms	1	2	0	0	1	0	1	0	3	1	3	0	0	1	0	3	1	2	2	6	0	2	0	0	0	0	0	0	0	0	0	4	4	2	1	4	2	3	0	0	0	0	0	0	1
	COG2339	prsW, Membrane proteinase, regulator of anti-sigma factor	O	Posttranslational modification, protein turnover, chaperones	0	0	0	0	0	0	0	0	0	0	0	0	0	0	0	0	0	0	0	0	0	0	0	0	0	0	0	0	0	0	0	0	0	0	0	0	1	0	0	0	0	0	0	0	0
	COG2340	COG2340, Uncharacterized protein with SCP/PR1 domains	S	Function unknown	0	0	0	0	1	0	2	0	2	0	0	2	0	1	2	5	0	2	0	2	1	0	0	1	0	1	2	0	0	0	1	0	0	0	0	0	0	0	1	1	0	0	1	0	2
	COG2343	COG2343, Uncharacterized protein conserved in bacteria	S	Function unknown	0	0	1	0	0	0	0	0	0	0	0	0	0	0	5	0	0	1	0	0	0	0	1	0	0	0	0	0	1	4	0	0	1	0	0	0	0	0	0	0	0	0	1	0	0
	COG2344	COG2344, AT-rich DNA-binding protein	R	General function prediction only	1	1	0	0	1	0	0	0	0	0	0	0	0	1	1	1	1	0	0	0	0	0	0	1	1	0	0	0	0	0	1	0	0	0	0	0	1	0	0	0	0	0	0	0	1
	COG2345	COG2345, Predicted transcriptional regulator	K	Transcription	0	0	0	0	0	0	0	0	0	0	0	0	0	0	0	0	1	0	0	0	1	1	0	0	1	0	1	0	0	1	0	1	0	0	0	1	2	0	1	0	0	0	0	0	0
	COG2346	COG2346, Truncated hemoglobins	R	General function prediction only	1	0	0	0	0	1	0	0	1	0	0	0	0	1	0	0	1	0	0	1	0	0	0	0	0	0	0	0	0	0	0	0	0	0	0	0	0	0	0	0	0	1	1	0	2
	COG2348	COG2348, Peptidoglycan interpeptide bridge formation enzyme	M	Cell wall/membrane/envelope biogenesis	0	0	0	0	0	0	0	0	0	0	0	0	0	2	0	0	0	0	0	0	0	1	0	0	0	0	1	0	0	0	0	0	0	0	0	0	2	1	0	0	0	0	0	0	0
	COG2350	COG2350, Uncharacterized protein conserved in bacteria	S	Function unknown	2	0	0	0	0	0	0	0	0	0	0	0	0	0	0	0	0	0	0	0	1	0	0	0	0	0	0	0	0	0	0	0	1	4	0	0	0	0	1	0	0	1	0	0	0
	COG2351	COG2351, Transthyretin-like protein	R	General function prediction only	0	0	1	0	0	0	1	0	0	0	0	2	0	0	0	0	0	1	0	0	0	0	0	0	0	0	1	0	0	1	1	0	0	1	0	0	0	1	0	0	0	0	0	0	1
	COG2352	Ppc, Phosphoenolpyruvate carboxylase	C	Energy production and conversion	0	0	0	0	0	0	0	0	0	0	0	0	1	1	0	0	1	0	0	1	1	0	0	0	1	0	1	1	0	0	1	0	0	0	0	0	1	1	1	1	1	1	1	0	0
	COG2353	COG2353, Uncharacterized conserved protein	S	Function unknown	2	0	1	0	0	1	0	0	1	0	0	1	1	0	0	1	1	1	0	1	0	1	0	0	1	0	1	0	0	0	1	1	0	1	0	1	1	1	0	1	2	1	3	0	5
	COG2354	COG2354, Uncharacterized protein conserved in bacteria	S	Function unknown	0	0	0	0	0	0	0	0	0	0	0	0	0	0	0	0	0	0	0	0	0	0	0	0	0	0	0	0	0	0	0	0	0	0	0	0	0	0	0	0	0	1	0	0	0
	COG2355	COG2355, Zn-dependent dipeptidase, microsomal dipeptidase homolog	E	Amino acid transport and metabolism	1	0	2	0	5	0	0	0	1	4	2	2	2	3	0	2	4	1	3	0	0	1	1	1	0	1	1	1	0	4	0	2	0	0	0	2	2	1	0	2	0	0	0	0	3
	COG2356	EndA, Endonuclease I	L	DNA replication, recombination, and repair	0	0	0	0	0	1	0	1	0	0	0	0	0	0	0	0	0	0	0	0	0	0	0	0	0	0	0	0	0	0	0	0	0	0	1	0	0	0	0	0	0	1	0	0	0
	COG2357	COG2357, PpGpp synthetase catalytic domain	R	General function prediction only	0	1	0	0	0	0	0	0	0	1	1	0	0	0	0	1	1	0	0	1	0	0	0	0	1	1	0	0	0	0	0	0	1	0	2	0	0	0	0	0	0	0	0	0	0
	COG2358	Imp, TRAP-type uncharacterized transport system, periplasmic component	R	General function prediction only	14	0	2	0	1	0	2	0	0	1	2	5	0	0	2	0	0	10	2	0	0	2	0	0	0	0	0	0	3	3	1	2	0	14	0	2	0	0	0	0	0	0	0	0	2
	COG2359	SpoVS, Stage V sporulation protein SpoVS	S	Function unknown	0	0	0	0	0	0	0	0	0	0	0	0	0	1	0	0	0	0	0	0	0	0	0	0	0	0	1	0	0	0	1	0	0	0	0	0	0	0	0	0	0	0	0	0	0
	COG2360	Aat, Leu/Phe-tRNA-protein transferase	O	Posttranslational modification, protein turnover, chaperones	0	0	1	0	0	0	1	1	1	0	0	1	0	0	0	0	0	1	1	1	0	0	1	0	0	0	0	0	1	1	0	0	0	1	2	0	0	0	0	0	1	1	0	0	0
	COG2361	COG2361, Uncharacterized conserved protein	S	Function unknown	2	1	1	0	2	0	1	0	0	1	2	2	0	1	2	1	1	2	1	0	0	0	0	1	1	3	0	0	2	0	0	2	1	2	1	2	3	1	1	0	0	0	0	0	0
	COG2362	DppA, D-aminopeptidase	E	Amino acid transport and metabolism	0	0	0	0	1	0	0	0	1	0	1	0	0	1	0	0	0	0	0	0	0	1	0	0	0	0	0	0	0	0	3	1	0	0	0	2	3	0	0	0	0	0	0	0	0
	COG2363	COG2363, Uncharacterized small membrane protein	S	Function unknown	0	1	0	0	0	0	0	0	0	1	0	0	0	0	0	0	0	0	1	0	0	1	0	0	0	0	0	0	0	0	0	2	0	0	0	1	0	0	0	1	1	1	0	1	1
	COG2364	COG2364, Predicted membrane protein	S	Function unknown	0	0	0	0	0	0	0	0	0	0	0	0	0	0	0	0	0	0	0	0	0	0	0	0	0	0	0	0	0	0	0	0	0	0	0	0	0	0	0	0	0	0	0	0	0
	COG2365	COG2365, Protein tyrosine/serine phosphatase	T	Signal transduction mechanisms	0	0	1	0	0	0	0	0	0	0	0	0	0	0	1	0	0	2	0	2	0	0	1	0	0	0	0	0	2	0	0	0	0	0	0	0	0	0	0	0	0	0	0	0	0
	COG2366	COG2366, Protein related to penicillin acylase	R	General function prediction only	0	0	2	0	2	0	1	0	1	2	2	1	2	0	0	1	1	2	5	0	0	0	0	2	2	1	2	0	2	3	1	0	0	3	0	0	2	0	0	1	2	0	1	0	4
	COG2367	PenP, Beta-lactamase class A	V	Defense mechanisms	0	0	0	0	2	0	0	0	0	2	1	0	1	1	0	0	1	0	0	0	0	1	0	0	0	0	1	0	0	0	1	0	0	0	0	1	1	0	1	0	0	0	1	0	2
	COG2368	COG2368, Aromatic ring hydroxylase	Q	Secondary metabolites biosynthesis, transport, and catabolism	1	1	2	0	0	0	0	0	8	0	0	2	0	0	0	6	0	2	0	0	0	0	0	4	2	0	0	0	1	1	0	0	0	7	0	0	0	0	0	0	0	0	0	0	0
	COG2369	COG2369, Uncharacterized protein, homolog of phage Mu protein gp30	S	Function unknown	0	0	0	0	0	0	0	0	0	0	0	0	0	0	0	0	0	1	0	0	0	0	0	0	0	0	0	0	0	0	0	0	0	1	1	0	0	0	0	0	0	0	1	0	0
	COG2370	HupE, Hydrogenase/urease accessory protein	O	Posttranslational modification, protein turnover, chaperones	0	0	0	0	0	0	0	0	2	0	0	0	0	0	0	0	0	0	0	0	0	0	0	0	0	0	0	0	0	0	0	0	0	0	0	0	0	0	0	0	0	0	0	0	0
	COG2371	UreE, Urease accessory protein UreE	O	Posttranslational modification, protein turnover, chaperones	1	0	2	0	0	0	1	0	1	0	0	0	0	0	0	0	0	0	0	0	1	0	0	0	0	0	0	0	0	1	0	0	0	0	0	0	0	0	1	0	0	1	0	0	0
	COG2372	CopC, Uncharacterized protein, homolog of Cu resistance protein CopC	R	General function prediction only	0	1	1	0	0	0	0	0	0	1	0	1	0	1	0	0	0	1	1	0	0	0	0	0	3	1	0	0	1	0	1	0	0	1	0	0	2	0	0	0	0	0	0	0	0
	COG2373	COG2373, Large extracellular alpha-helical protein	R	General function prediction only	0	0	0	1	0	0	0	0	0	0	0	0	0	1	0	1	0	0	0	0	0	1	0	0	2	0	2	0	0	0	0	2	0	1	0	1	0	0	0	0	0	1	0	2	2
	COG2374	COG2374, Predicted extracellular nuclease	R	General function prediction only	0	0	0	0	0	0	0	0	0	0	0	0	0	0	0	0	0	0	2	0	0	0	0	0	0	0	0	0	0	0	1	0	0	0	0	0	1	0	0	0	0	1	0	0	0
	COG2375	ViuB, Siderophore-interacting protein	P	Inorganic ion transport and metabolism	0	0	0	0	0	0	0	0	0	0	0	0	0	0	0	0	0	0	0	0	0	0	0	0	0	0	0	0	0	0	0	0	0	0	0	0	0	0	0	0	0	0	0	0	0
	COG2376	DAK1, Dihydroxyacetone kinase	G	Carbohydrate transport and metabolism	0	0	0	0	0	0	1	0	0	0	0	4	0	2	0	0	1	0	0	0	0	0	0	0	0	0	0	0	0	0	2	0	0	0	0	0	2	0	0	0	0	0	0	0	0
	COG2377	COG2377, Predicted molecular chaperone distantly related to HSP70-fold metalloproteases	O	Posttranslational modification, protein turnover, chaperones	1	0	1	0	0	0	1	1	1	1	0	1	1	1	0	0	0	1	0	0	0	1	1	0	0	0	1	1	0	1	1	1	3	1	1	1	1	0	0	1	1	1	1	0	1
	COG2378	COG2378, Predicted transcriptional regulator	K	Transcription	1	0	1	0	0	0	1	0	1	0	1	1	0	0	0	0	2	0	1	2	0	1	1	0	0	0	0	0	1	3	0	3	2	0	0	0	0	2	0	0	0	1	0	0	0
	COG2379	GckA, Putative glycerate kinase	G	Carbohydrate transport and metabolism	1	0	1	0	0	0	0	0	1	0	0	1	1	0	0	0	1	1	5	0	0	0	0	0	0	0	1	0	0	0	1	0	1	1	1	0	1	1	0	0	0	0	1	0	1
	COG2380	COG2380, Uncharacterized protein conserved in bacteria	S	Function unknown	0	0	0	0	1	0	0	0	1	1	0	0	0	0	0	0	0	0	1	0	0	0	0	0	0	0	0	0	0	0	2	0	0	0	0	0	0	1	0	0	0	0	0	0	0
	COG2382	Fes, Enterochelin esterase and related enzymes	P	Inorganic ion transport and metabolism	0	0	0	0	0	0	0	0	0	0	1	0	2	2	0	0	0	0	2	0	0	0	1	0	0	0	0	0	0	0	0	0	0	0	0	0	0	0	0	0	1	0	3	0	15
	COG2383	COG2383, Uncharacterized conserved protein	S	Function unknown	0	0	0	0	0	0	0	0	1	0	0	0	0	0	0	0	0	0	0	0	0	0	0	0	0	0	0	0	0	0	1	0	0	0	0	0	0	0	0	0	0	0	0	0	0
	COG2385	SpoIID, Sporulation protein and related proteins	D	Cell division and chromosome partitioning	0	0	0	0	0	0	0	0	0	0	1	0	0	0	0	0	1	0	2	2	0	0	0	0	0	0	1	0	0	0	0	0	1	0	0	0	1	0	0	0	0	0	0	0	1
	COG2386	CcmB, ABC-type transport system involved in cytochrome c biogenesis, permease component	O	Posttranslational modification, protein turnover, chaperones	1	1	1	0	1	0	1	1	1	1	0	1	0	1	1	1	1	1	0	1	0	1	1	1	0	1	0	0	0	1	1	1	1	1	1	1	1	0	0	0	0	1	1	1	1
	COG2388	COG2388, Predicted acetyltransferase	R	General function prediction only	0	0	0	0	0	0	0	0	0	0	0	0	0	0	0	0	0	0	0	0	0	0	0	0	0	0	0	0	0	0	0	0	0	0	0	0	0	0	0	0	0	0	0	0	0
	COG2389	COG2389, Uncharacterized metal-binding protein	R	General function prediction only	0	0	0	0	0	0	0	0	0	0	0	0	0	0	0	0	0	0	0	0	0	0	0	0	0	0	0	0	0	0	1	0	0	0	0	0	0	0	0	0	0	0	0	0	0
	COG2390	DeoR, Transcriptional regulator, contains sigma factor-related N-terminal domain	K	Transcription	0	0	0	0	0	0	0	0	0	0	0	4	0	1	0	0	0	0	0	0	0	0	0	0	0	0	0	0	0	1	0	0	0	0	0	0	0	0	0	0	0	0	0	0	0
[truncated: 1,798 more rows]
[truncated: 19 more columns]
